# Supplementary material for: Activity-based protein profiling as a robust method for enzyme identification and screening in extremophilic Archaea
Source: Nat Commun. 2017 May 8;8:15352. doi: 10.1038/ncomms15352 (PMC5424146; doi:10.1038/ncomms15352)
Supplement: Supplementary Data 1 — List of targets and proteins identified by LC-MS/MS. [file ncomms15352-s2.xlsx]

## Sheet: Figure 2d
T: Protein IDs	T: Majority protein IDs	T: Fasta headers		MS/MS Count 072_SZ07	MS/MS Count 072_SZ08	MS/MS Count 072_SZ01	MS/MS Count 135_SZ02	MS/MS Count 135_SZ03	MS/MS Count 135_SZ04	MS/MS Count 135_SZ01	MS/MS Count 164_SZ14	MS/MS Count 164_SZ27	MS/MS Count 164_SZ28	MS/MS Count 164_SZ07	C: Only identified by site	C: Reverse	C: Potential contaminant	N: Peptides	N: Razor + unique peptides	N: Unique peptides	N: Sequence coverage [%]	N: Unique + razor sequence coverage [%]	N: Unique sequence coverage [%]	N: Mol. weight [kDa]	N: Q-value	N: Score	N: Intensity	N: MS/MS Count	N: Intensity 072_SZ04	N: Intensity 072_SZ07	N: Intensity 072_SZ08	N: Intensity 072_SZ01	N: Intensity 135_SZ02	N: Intensity 135_SZ03	N: Intensity 135_SZ04	N: Intensity 135_SZ01	N: Intensity 164_SZ14	N: Intensity 164_SZ27	N: Intensity 164_SZ28	N: Intensity 164_SZ07	T: Protein IDs	T: Majority protein IDs	T: Fasta headers
			ΔΔ	ΔΔ	ΔΔ	ΔΔ	ΔΔ + 1116	ΔΔ + 1116	ΔΔ + 1116	ΔΔ + 1116	ΔΔ + 1105	ΔΔ + 1105	ΔΔ + 1105	ΔΔ + 1105
			paraoxon; NP	NP	FP	DMSO	paraoxon; NP	NP	FP	DMSO	paraoxon; NP	NP	FP	DMSO
F2Z698	F2Z698	Uncharacterized protein	0	0	0	0	0	0	0	0	1	0	0	0				1	1	1	3.2	3.2	3.2	67.227	0	6.7469	1416700	1	0	0	0	0	0	0	0	0	1416700	0	0	0	F2Z698	F2Z698	Uncharacterized protein
P11386	P11386	Malate dehydrogenase	1	4	0	0	0	0	0	0	0	0	0	0				2	2	2	11.4	11.4	11.4	33.562	0	22.75	690650	5	0	690650	0	0	0	0	0	0	0	0	0	0	P11386	P11386	Malate dehydrogenase
P35023	P35023	50S ribosomal protein L10	0	0	0	0	0	1	0	0	0	0	1	1				1	1	1	3.3	3.3	3.3	36.544	0	7.6241	541610	3	0	0	0	0	0	0	0	0	0	0	495790	45822	P35023	P35023	50S ribosomal protein L10
Q08713	Q08713	Superoxide dismutase [Fe]	0	0	0	0	0	0	0	0	0	0	0	0				2	2	2	12.8	12.8	12.8	24.266	0	13.057	456370	0	0	0	0	0	0	0	0	0	0	82248	374120	0	Q08713	Q08713	Superoxide dismutase [Fe]
Q4J6J4	Q4J6J4	Tricorn protease homolog	0	0	1	0	0	0	0	0	0	0	1	0				2	2	2	2.2	2.2	2.2	115.99	0	13.912	526990	2	0	0	366720	0	0	0	0	0	0	0	160270	0	Q4J6J4	Q4J6J4	Tricorn protease homolog
Q4J6R2	Q4J6R2	Acetyl-CoA C-acetyltransferase	0	0	0	0	0	1	0	0	0	0	0	0				1	1	1	3.1	3.1	3.1	41.887	0	12.906	235000	1	0	0	0	0	0	235000	0	0	0	0	0	0	Q4J6R2	Q4J6R2	Acetyl-CoA C-acetyltransferase
Q4J6S2	Q4J6S2	Alcohol dehydrogenase	0	0	0	0	0	1	0	0	0	0	0	0				1	1	1	4	4	4	37.298	0	7.7077	104980	1	0	0	0	0	0	104980	0	0	0	0	0	0	Q4J6S2	Q4J6S2	Alcohol dehydrogenase
Q4J6T6	Q4J6T6	Acetyl-CoA thiolase	0	0	0	0	0	2	0	0	0	0	0	0				2	2	2	6.6	6.6	6.6	43.217	0	14.07	69583	2	0	0	0	0	0	69583	0	0	0	0	0	0	Q4J6T6	Q4J6T6	Acetyl-CoA thiolase
Q4J6T9	Q4J6T9	NAD-dependent alcohol dehydrogenase	0	0	0	0	0	1	0	0	0	0	0	0				1	1	1	2.6	2.6	2.6	33.944	0	7.8786	0	1	0	0	0	0	0	0	0	0	0	0	0	0	Q4J6T9	Q4J6T9	NAD-dependent alcohol dehydrogenase
Q4J6U6	Q4J6U6	Sulfurtransferase	1	3	0	0	0	0	0	0	0	1	1	0				3	3	3	11.3	11.3	11.3	33.429	0	16.447	9046500	6	180250	398530	0	0	0	0	0	0	0	4252200	4215600	0	Q4J6U6	Q4J6U6	Sulfurtransferase
Q4J6Y5	Q4J6Y5	Conserved formamidase/acetamidase	0	0	0	0	0	0	0	0	0	0	7	0				7	7	7	38.1	38.1	38.1	34.939	0	323.31	13300000	7	0	0	0	0	0	0	0	0	0	0	13300000	0	Q4J6Y5	Q4J6Y5	Conserved formamidase/acetamidase
Q4J7B8	Q4J7B8	Phosphohistidine phosphatase/mutase	0	0	0	0	0	0	0	0	0	0	1	0				1	1	1	7	7	7	17.908	0	7.5496	269000	1	0	0	0	0	0	0	0	0	0	0	269000	0	Q4J7B8	Q4J7B8	Phosphohistidine phosphatase/mutase
Q4J7N0	Q4J7N0	Uncharacterized protein	0	0	0	0	0	0	0	0	0	0	1	0				2	2	2	16.3	16.3	16.3	28.604	0	10.875	1584100	1	0	0	0	0	0	0	0	0	128140	26121	1348900	80969	Q4J7N0	Q4J7N0	Uncharacterized protein
Q4J7Q2	Q4J7Q2	Uncharacterized protein	0	0	0	0	0	0	0	0	10	6	13	7				14	14	14	44.4	44.4	44.4	38.989	0	323.31	36398000	36	0	0	0	0	0	0	0	0	8324900	3469000	23313000	1290200	Q4J7Q2	Q4J7Q2	Uncharacterized protein
Q4J856	Q4J856	Uncharacterized protein	0	0	0	0	0	2	1	0	0	0	0	0				1	1	1	17.9	17.9	17.9	4.5571	0	7.7606	92262	3	0	0	0	0	0	0	92262	0	0	0	0	0	Q4J856	Q4J856	Uncharacterized protein
Q4J8D6	Q4J8D6	Conserved Archaeal protein	0	0	0	0	0	1	0	0	0	0	0	0				1	1	1	4.3	4.3	4.3	40.346	0	50.985	173520	1	0	0	0	0	0	173520	0	0	0	0	0	0	Q4J8D6	Q4J8D6	Conserved Archaeal protein
Q4J8P2	Q4J8P2	Glutamate--tRNA ligase	0	0	0	0	0	0	0	0	0	1	0	1				2	2	2	5.1	5.1	5.1	65.093	0	11.166	390460	2	0	0	0	0	0	0	0	0	0	0	0	390460	Q4J8P2	Q4J8P2	Glutamate--tRNA ligase
Q4J8P3	Q4J8P3	Conserved Archaeal protein	0	0	0	0	0	0	1	0	0	0	2	0				2	2	2	9.3	9.3	9.3	41.77	0	13.979	1037200	3	0	0	0	0	0	0	46759	0	0	0	990480	0	Q4J8P3	Q4J8P3	Conserved Archaeal protein
Q4J914	Q4J914	Aminomethyltransferase	0	0	0	0	0	0	0	0	0	0	1	0				2	2	2	6	6	6	40.043	0	10.891	329540	1	0	0	0	0	0	0	0	0	0	0	329540	0	Q4J914	Q4J914	Aminomethyltransferase
Q4J980	Q4J980	Type 2 DNA topoisomerase 6 subunit A	0	0	0	0	0	0	0	0	0	0	1	0				2	2	2	6.7	6.7	6.7	44.849	0	11.322	1788900	1	0	0	0	0	0	0	0	0	0	210360	1578500	0	Q4J980	Q4J980	Type 2 DNA topoisomerase 6 subunit A
Q4J9B5	Q4J9B5	Uncharacterized protein	0	0	0	0	0	0	0	0	1	0	0	0				1	1	1	6.2	6.2	6.2	30.412	0	8.1137	132810	1	0	0	0	0	0	0	0	0	65674	67132	0	0	Q4J9B5	Q4J9B5	Uncharacterized protein
Q4J9M6	Q4J9M6	Uncharacterized protein	0	0	0	0	0	0	0	0	3	0	9	1				9	9	9	26.6	26.6	26.6	43.131	0	323.31	13274000	13	0	0	0	0	0	0	0	0	1290600	0	11560000	423040	Q4J9M6	Q4J9M6	Uncharacterized protein
Q4J9M9	Q4J9M9	Conserved protein	0	0	0	0	0	0	0	0	1	0	1	0				1	1	1	5.7	5.7	5.7	24.227	0	6.6399	746510	2	0	0	0	0	0	0	0	0	746510	0	0	0	Q4J9M9	Q4J9M9	Conserved protein
Q4J9R2	Q4J9R2	Acetyl esterase	0	0	0	0	2	131	142	1	0	0	0	0				22	22	22	80.3	80.3	80.3	33.493	0	323.31	2866400000	276	0	0	0	0	919210	2184400000	681120000	0	0	0	0	0	Q4J9R2	Q4J9R2	Acetyl esterase
Q4J9S2	Q4J9S2	Esterase/lipase	0	0	0	0	0	3	0	0	30	60	62	9				29	29	29	85	85	85	34.551	0	323.31	21147000000	164	0	0	0	0	0	1031000	0	0	664400000	10009000000	10465000000	8316000	Q4J9S2	Q4J9S2	Esterase/lipase
Q4J9S3	Q4J9S3	Uncharacterized protein	0	4	2	0	0	5	1	0	0	2	6	0				8	8	8	26.2	26.2	26.2	44.789	0	207.39	8375600	20	0	597220	371240	0	0	1190000	162550	0	0	1496700	4557800	0	Q4J9S3	Q4J9S3	Uncharacterized protein
Q4J9U5	Q4J9U5	Glucose 1-dehydrogenase	0	0	0	0	0	0	0	0	1	0	0	0				3	3	3	6	6	6	40.372	0	16.608	777330	1	0	0	0	0	0	0	0	0	50420	654900	72017	0	Q4J9U5	Q4J9U5	Glucose 1-dehydrogenase
Q4JA38	Q4JA38	Succinate dehydrogenase subunit B	0	0	1	0	0	0	0	0	0	0	0	0				1	1	1	3.8	3.8	3.8	36.454	0	6.4515	0	1	0	0	0	0	0	0	0	0	0	0	0	0	Q4JA38	Q4JA38	Succinate dehydrogenase subunit B
Q4JA61	Q4JA61	GTPase-like protein	0	1	0	0	0	0	0	0	1	0	0	0				1	1	1	3.3	3.3	3.3	40.982	0	6.4331	329210	2	0	0	0	0	0	0	0	0	329210	0	0	0	Q4JA61	Q4JA61	GTPase-like protein
Q4JA95	Q4JA95	Small heat shock protein	0	0	0	0	0	0	0	0	1	0	2	1				2	2	2	15.6	15.6	15.6	19.974	0	13.448	5718000	4	0	0	0	0	0	0	0	0	471690	0	4721900	524400	Q4JA95	Q4JA95	Small heat shock protein
Q4JAA8	Q4JAA8	Proteasome subunit beta 2	0	0	0	0	0	0	0	0	0	0	2	0				2	2	2	11.8	11.8	11.8	22.431	0	130.2	1905600	2	0	0	0	0	0	0	0	0	0	0	1905600	0	Q4JAA8	Q4JAA8	Proteasome subunit beta 2
Q4JAA9	Q4JAA9	Universally conserved protein	0	0	0	0	0	0	0	0	1	2	2	1				1	1	1	6.7	6.7	6.7	17.106	0	6.4736	15487000	6	0	0	0	0	0	0	0	0	2249500	7929200	4601200	706710	Q4JAA9	Q4JAA9	Universally conserved protein
Q4JAD3	Q4JAD3	Conserved Archaeal protein	0	0	0	0	0	0	0	0	0	0	0	0				2	2	2	10.8	10.8	10.8	12.012	0	11.521	441150	0	0	0	0	0	0	183390	0	0	0	0	0	257760	Q4JAD3	Q4JAD3	Conserved Archaeal protein
Q4JAI4	Q4JAI4	Methionine synthase	0	0	0	0	0	11	2	0	0	4	6	0				9	9	9	29.8	29.8	29.8	39.421	0	157.65	11465000	23	0	0	0	0	0	2242500	142450	0	0	3115500	5964800	0	Q4JAI4	Q4JAI4	Methionine synthase
Q4JAL1	Q4JAL1	S-adenosylmethionine synthase	0	0	0	0	0	1	0	0	0	0	0	0				1	1	1	3.7	3.7	3.7	44.088	0	12.696	113160	1	0	0	0	0	0	113160	0	0	0	0	0	0	Q4JAL1	Q4JAL1	S-adenosylmethionine synthase
Q4JAX4	Q4JAX4	Conserved Archaeal protein	0	0	0	0	0	1	0	0	1	0	6	0				5	5	5	17.1	17.1	17.1	42.579	0	74.274	3922100	8	0	0	0	0	0	96218	0	0	197440	0	3483700	144660	Q4JAX4	Q4JAX4	Conserved Archaeal protein
Q4JBT2	Q4JBT2	Pyridine nucleotide-disulphide oxidoreductase	0	1	0	0	0	9	9	0	0	1	1	1				7	7	7	24.4	24.4	24.4	43.261	0	241.55	18043000	22	0	0	0	0	0	5296600	12083000	0	0	662570	0	0	Q4JBT2	Q4JBT2	Pyridine nucleotide-disulphide oxidoreductase
Q4JBT5	Q4JBT5	Heterodisulfide reductase A	0	0	0	0	0	1	2	0	0	0	0	0				2	2	2	7.4	7.4	7.4	40.252	0	17.469	331340	3	0	0	0	0	0	270180	61166	0	0	0	0	0	Q4JBT5	Q4JBT5	Heterodisulfide reductase A
Q4JC02	Q4JC02	Conserved protein	0	0	0	0	0	0	0	0	3	2	3	4				5	5	5	26.3	26.3	26.3	18.369	0	323.31	15901000	12	0	0	0	0	0	0	0	0	4617100	2127300	3403000	5753400	Q4JC02	Q4JC02	Conserved protein
Q4JC14	Q4JC14	Conserved Archaeal protein	1	2	1	0	0	0	0	0	0	0	1	0				1	1	1	6.7	6.7	6.7	17.547	0	6.7942	10786000	5	2274500	7028200	593580	0	0	0	0	0	0	0	889410	0	Q4JC14	Q4JC14	Conserved Archaeal protein
Q4JCA3	Q4JCA3	Glutamate dehydrogenase	0	0	0	0	0	2	0	0	0	1	1	0				3	3	3	8.5	8.5	8.5	46.196	0	20.61	2624400	4	0	0	0	0	0	279920	0	0	0	1074300	1270200	0	Q4JCA3	Q4JCA3	Glutamate dehydrogenase

## Sheet: Figure 3a
T: Protein IDs	T: Majority protein IDs	T: UniProt names		MS/MS Count 08	MS/MS Count 09	MS/MS Count 10	MS/MS Count 11	MS/MS Count 12	MS/MS Count 13	MS/MS Count 14	MS/MS Count 15	MS/MS Count 16	MS/MS Count 17	MS/MS Count 18	MS/MS Count 19	MS/MS Count 20	MS/MS Count 21	C: Protein name	C: Pfam	C: Reactome	N: Peptides	N: Razor + unique peptides	N: Unique peptides	N: Sequence coverage [%]	N: Unique + razor sequence coverage [%]	N: Unique sequence coverage [%]	N: Mol. weight [kDa]	N: Q-value	N: Score	N: Intensity	N: MS/MS Count	N: Intensity 21	N: Intensity 20	N: Intensity 19	N: Intensity 18	N: Intensity 17	N: Intensity 16	N: Intensity 15	N: Intensity 14	N: Intensity 13	N: Intensity 12	N: Intensity 11	N: Intensity 10	N: Intensity 09	N: Intensity 08	T: Protein IDs	T: Majority protein IDs	T: UniProt names
				NP lane 1	NP lane 2	NP lane 3	NP lane 4	NP lane 5	NP lane 6	NP lane 7	FP lane 1	FP lane 2	FP lane 3	FP lane 4	FP lane 5	FP lane 6	FP lane 7
Q97VT8	Q97VT8	Q97VT8_SULSO		0	0	0	0	1	0	0	0	0	0	0	8	0	1		Abhydrolase_3		7	7	7	22.2	22.2	22.2	35.508	0	323.31	26186000	10	629770	0	25054000	0	0	0	0	0	0	471080	0	0	0	0	Q97VT8	Q97VT8	Q97VT8_SULSO
Q97VU2	Q97VU2	Q97VU2_SULSO		0	0	0	1	13	2	0	0	0	0	0	13	1	1		Abhydrolase_3		8	8	8	41.4	41.4	41.4	27.811	0	206.18	45375000	33	739210	1206700	33006000	341050	29958	0	0	84584	373690	8861500	136780	0	0	0	Q97VU2	Q97VU2	Q97VU2_SULSO
Q97VW1	Q97VW1	Q97VW1_SULSO		0	3	1	8	21	5	0	0	0	1	2	31	2	13		Abhydrolase_3		20	20	20	63.6	63.6	63.6	33.433	0	323.31	544570000	95	28865000	3397400	393660000	3054300	1400200	512040	131490	212630	1725500	103000000	3056600	839310	857360	227120	Q97VW1	Q97VW1	Q97VW1_SULSO
Q7LXY9	Q7LXY9	Q7LXY9_SULSO		0	0	0	0	0	0	0	0	0	0	0	3	0	0		Abhydrolase_6		4	4	4	19	19	19	26.293	0	81.894	1492000	3	0	0	1492000	0	0	0	0	0	0	0	0	0	0	0	Q7LXY9	Q7LXY9	Q7LXY9_SULSO
Q97UA2	Q97UA2	PIP_SULSO		0	0	0	0	0	0	0	0	0	0	0	6	0	0	Proline iminopeptidase	Abhydrolase_6		6	6	6	23.9	23.9	23.9	35.961	0	50.991	1474100	6	0	0	1474100	0	0	0	0	0	0	0	0	0	0	0	Q97UA2	Q97UA2	PIP_SULSO
Q97VU1	Q97VU1	Q97VU1_SULSO		0	0	0	22	10	0	0	0	0	0	21	1	0	0		Abhydrolase_6		15	15	15	49.3	49.3	49.3	40.45	0	323.31	105190000	54	34356	0	1258400	61986000	0	0	0	19050	119540	3088300	38386000	25243	0	49006	Q97VU1	Q97VU1	Q97VU1_SULSO
Q97WA1	Q97WA1	Q97WA1_SULSO		0	0	0	0	0	0	0	0	0	0	0	3	0	0		ADH_N;ADH_zinc_N		2	2	2	5.9	5.9	5.9	36.931	0	14.771	593650	3	0	0	352210	79264	116500	0	0	0	0	0	0	0	0	0	Q97WA1	Q97WA1	Q97WA1_SULSO
P95896	P95896	AMID_SULSO		0	0	0	0	0	0	0	0	4	0	0	0	0	0	Amidase	Amidase		4	4	4	7.7	7.7	7.7	55.655	0	9.709	2275200	4	0	0	73714	0	43145	1997200	0	0	0	0	35748	0	125370	0	P95896	P95896	AMID_SULSO
Q7LXK0	Q7LXK0	Q7LXK0_SULSO		0	0	0	0	0	0	0	0	4	13	1	0	0	0		Amidase		12	12	12	35.9	35.9	35.9	44.052	0	323.31	27561000	18	0	0	112440	106740	26061000	1280200	0	0	0	0	0	0	0	0	Q7LXK0	Q7LXK0	Q7LXK0_SULSO
Q97U89	Q97U89	Q97U89_SULSO		0	0	0	0	0	0	0	0	0	0	0	2	0	0		CCG		2	2	2	8.7	8.7	8.7	34.318	0	2.8226	151030	2	0	0	151030	0	0	0	0	0	0	0	0	0	0	0	Q97U89	Q97U89	Q97U89_SULSO
Q980E9	Q980E9	Q980E9_SULSO		0	0	0	0	0	0	0	0	0	0	1	0	0	0		Creatinase_N;Peptidase_M24		2	2	2	7.7	7.7	7.7	39.537	0	75.456	596700	1	0	0	0	596700	0	0	0	0	0	0	0	0	0	0	Q980E9	Q980E9	Q980E9_SULSO
Q97YH1	Q97YH1	Q97YH1_SULSO		0	0	0	0	0	0	0	0	0	0	0	2	0	0		DUF1028;PG_binding_2		2	2	2	6.7	6.7	6.7	29.576	0	2.8423	264810	2	0	0	264810	0	0	0	0	0	0	0	0	0	0	0	Q97YH1	Q97YH1	Q97YH1_SULSO
Q7LXZ0	Q7LXZ0	Q7LXZ0_SULSO		0	0	0	0	0	0	0	0	0	0	1	0	1	0		DUF1512		2	2	2	6.1	6.1	6.1	41.603	0	4.8252	3715500	2	98251	3413900	0	135460	0	0	0	0	0	0	0	0	0	0	Q7LXZ0	Q7LXZ0	Q7LXZ0_SULSO
Q97UM5	Q97UM5	Q97UM5_SULSO		0	0	0	0	0	0	0	0	0	0	0	3	0	0		Esterase		3	3	3	10	10	10	37.316	0	7.2831	673430	3	0	0	394330	183420	0	0	77254	0	0	18429	0	0	0	0	Q97UM5	Q97UM5	Q97UM5_SULSO
Q97V26	Q97V26	Q97V26_SULSO		0	0	0	0	0	0	0	0	0	0	6	0	0	0		FmdA_AmdA		6	6	6	26.4	26.4	26.4	34.95	0	83.241	1842800	6	0	0	0	1842800	0	0	0	0	0	0	0	0	0	0	Q97V26	Q97V26	Q97V26_SULSO
Q97ZI8	Q97ZI8	GCSPA_SULSO		0	0	0	0	0	0	0	0	13	0	0	0	0	0	Probable glycine dehydrogenase (decarboxylating) subunit 1	GDC-P		9	9	9	23.1	23.1	23.1	51.367	0	323.31	18571000	13	0	0	0	0	113970	18423000	33739	0	0	0	0	0	0	0	Q97ZI8	Q97ZI8	GCSPA_SULSO
P35021	P35021	EF1A_SULSO		0	0	0	0	0	0	0	0	1	17	0	1	0	0	Elongation factor 1-alpha	GTP_EFTU;GTP_EFTU_D2;GTP_EFTU_D3		12	12	12	30.8	30.8	30.8	48.489	0	323.31	18553000	19	0	0	423930	331390	17126000	626000	0	0	0	0	0	0	0	0	P35021	P35021	EF1A_SULSO
O33773	O33773	HIS7_SULSO		0	1	1	1	1	1	1	1	1	1	0	0	0	0	Imidazoleglycerol-phosphate dehydratase	IGPD		1	1	1	4.7	4.7	4.7	21.436	0	2.7014	7988500	17	348470	0	0	276040	247440	284880	328610	404370	332920	479030	438960	486670	313910	328180	O33773	O33773	HIS7_SULSO
Q97U88	Q97U88	Q97U88_SULSO		0	0	0	0	0	0	0	0	0	0	0	0	0	2		Lactamase_B		2	2	2	13.9	13.9	13.9	22.999	0	70.869	1244900	2	1009100	235860	0	0	0	0	0	0	0	0	0	0	0	0	Q97U88	Q97U88	Q97U88_SULSO
Q97ZA1	Q97ZA1	Q97ZA1_SULSO		0	0	0	0	0	0	0	0	0	1	1	0	1	0		Molybdop_Fe4S4;Molybdopterin;Molydop_binding		1	1	1	1.2	1.2	1.2	73.612	0	4.3715	9266500	3	0	614790	0	3651300	4609700	353500	0	0	0	0	0	0	0	0	Q97ZA1	Q97ZA1	Q97ZA1_SULSO
P95871	P95871	TRI_SULSO		33	24	10	0	0	0	0	56	18	2	0	2	0	1	Tricorn protease homolog	PD40;Peptidase_S41;Tricorn_C1;Tricorn_PDZ		44	44	44	44.4	44.4	44.4	123.11	0	323.31	148860000	163	586770	0	753740	175600	317360	8523700	102340000	0	0	0	31322	1506700	9112100	17967000	P95871	P95871	TRI_SULSO
Q97UB3	Q97UB3	Q97UB3_SULSO		0	0	0	0	0	0	0	0	1	0	0	0	0	0		Peptidase_M32		2	2	2	4.7	4.7	4.7	54.841	0	4.2659	166010	3	0	0	0	0	0	82843	0	0	0	0	0	0	0	0	Q97UB3	Q97UB3	Q97UB3_SULSO
Q97Y10	Q97Y10	Q97Y10_SULSO		0	0	0	0	0	0	0	0	0	0	0	0	0	3		Peptidase_S58		3	3	3	16	16	16	30.343	0	144.41	818970	3	818970	0	0	0	0	0	0	0	0	0	0	0	0	0	Q97Y10	Q97Y10	Q97Y10_SULSO
Q7LX61	Q7LX61	Q7LX61_SULSO		0	35	31	25	6	1	2	9	56	37	14	21	0	2		Peptidase_S9		33	33	33	58.3	58.3	58.3	64.282	0	323.31	1075400000	253	7656200	841320	9275000	7744900	79515000	701970000	5992100	198890	195370	1560500	10756000	84018000	153690000	476210	Q7LX61	Q7LX61	Q7LX61_SULSO
Q97YB2	Q97YB2	Q97YB2_SULSO		0	0	0	0	0	0	0	0	24	0	0	0	0	0		Peptidase_S9		20	20	20	38.2	38.2	38.2	61.783	0	323.31	32198000	24	0	305380	54304	0	335370	30726000	110530	0	0	0	0	64144	292620	0	Q97YB2	Q97YB2	Q97YB2_SULSO
Q9UXF3	Q9UXF3	PSB2_SULSO		0	0	0	0	0	0	0	0	0	0	0	5	11	3	Proteasome subunit beta 2	Proteasome		10	10	10	57.2	57.2	57.2	22.927	0	323.31	81671000	19	2934200	76433000	1403800	0	267370	102990	0	40592	61250	71475	0	0	40066	0	Q9UXF3	Q9UXF3	PSB2_SULSO
Q97VT7	Q97VT7	PHP_SULSO		0	0	0	0	0	0	0	0	0	0	0	2	0	0	Aryldialkylphosphatase	PTE		2	2	2	7.3	7.3	7.3	35.564	0	5.4728	352710	2	0	0	281060	71657	0	0	0	0	0	0	0	0	0	0	Q97VT7	Q97VT7	PHP_SULSO
Q97VJ3	Q97VJ3	Q97VJ3_SULSO		0	0	0	0	0	0	0	0	0	1	0	1	0	0		Pyr_redox_2		2	2	2	7.3	7.3	7.3	43.054	0	3.0985	1155400	2	0	0	109540	138650	581190	75160	0	0	32191	32848	30410	0	0	0	Q97VJ3	Q97VJ3	Q97VJ3_SULSO
P80857	P80857	SODF_SULSO		0	0	0	0	0	0	0	0	0	0	0	0	0	0	Superoxide dismutase [Fe]	Sod_Fe_C;Sod_Fe_N		3	3	3	17.5	17.5	17.5	24.243	0	22.537	518010	3	185240	0	0	0	0	0	0	0	0	0	0	0	0	0	P80857	P80857	SODF_SULSO
Q97UL1	Q97UL1	Q97UL1_SULSO		0	0	0	0	0	0	0	0	0	1	1	0	0	0				1	1	1	3.6	3.6	3.6	26.22	0	2.6465	7113700	4	197650	246490	450930	1576800	1541300	597620	30251	0	130880	82738	105630	0	0	87241	Q97UL1	Q97UL1	Q97UL1_SULSO

## Sheet: Figure 3b
T: Protein IDs	T: Majority protein IDs	T: Fasta headers	MS/MS Count 01	MS/MS Count 04	MS/MS Count 05	MS/MS Count 06	MS/MS Count 07	MS/MS Count 08	MS/MS Count 09	MS/MS Count 10	MS/MS Count 11	MS/MS Count 14	MS/MS Count 17	MS/MS Count 18	MS/MS Count 19	MS/MS Count 20	MS/MS Count 21	MS/MS Count 22	MS/MS Count 23	MS/MS Count 24	N: Peptides	N: Razor + unique peptides	N: Unique peptides	N: Sequence coverage [%]	N: Unique + razor sequence coverage [%]	N: Unique sequence coverage [%]	N: Mol. weight [kDa]	N: Q-value	N: Score	N: Intensity	N: MS/MS Count	N: Intensity 01	N: Intensity 04	N: Intensity 05	N: Intensity 06	N: Intensity 07	N: Intensity 08	N: Intensity 09	N: Intensity 10	N: Intensity 11	N: Intensity 14	N: Intensity 17	N: Intensity 18	N: Intensity 19	N: Intensity 20	N: Intensity 21	N: Intensity 22	N: Intensity 23	N: Intensity 24
			NP lane 1	NP lane 2	NP lane 2	NP lane 3	NP lane 3	NP lane 4	NP lane 4	NP lane 5	NP lane 5	FP lane 1	FP lane 2	FP lane 2	FP lane 3	FP lane 3	FP lane 4	FP lane 4	FP lane 5	FP lane 5												NP lane 1	NP lane 2	NP lane 2	NP lane 3	NP lane 3	NP lane 4	NP lane 4	NP lane 5	NP lane 5	FP lane 1	FP lane 2	FP lane 2	FP lane 3	FP lane 3	FP lane 4	FP lane 4	FP lane 5	FP lane 5
D4GUU8	D4GUU8	Proteinase IV-like protein	12	0	1	9	10	1	0	0	0	8	1	3	19	7	3	3	0	3	13	13	13	36.3	36.3	36.3	35.23	0	323.31	133830000	97	13603000	0	176190	31362000	16513000	139170	0	0	0	18542000	30939	98137	38017000	12963000	114150	110750	0	62710
D4GP33	D4GP33	Sugar epimerase/dehydratase homolog	0	0	0	0	0	0	0	0	0	0	0	0	0	0	0	0	0	0	1	1	1	5.9	5.9	5.9	27.774	0	6.5327	549740	1	0	0	0	0	0	0	0	0	0	0	0	0	0	0	0	0	0	0
D4GP49	D4GP49	ABC-type transport system periplasmic substrate-binding protein (Probable substrate iron-III)	0	2	1	0	0	0	0	0	0	0	1	1	0	0	0	0	0	0	1	1	1	4.2	4.2	4.2	44.239	0	10.156	261470	5	0	46300	33179	0	0	0	0	0	0	0	98616	83378	0	0	0	0	0	0
D4GP54	D4GP54	PQQ repeat protein	0	0	1	0	0	0	0	0	0	0	0	0	1	0	0	0	0	0	2	2	2	4.4	4.4	4.4	44.11	0	11.409	58180	2	0	0	29287	0	0	0	0	0	0	0	0	0	28894	0	0	0	0	0
D4GP57	D4GP57	Uncharacterized protein	0	0	0	0	0	0	0	0	2	0	0	0	0	0	0	0	0	0	2	2	2	10.7	10.7	10.7	23.948	0	15.824	329450	2	0	0	0	0	0	0	0	0	329450	0	0	0	0	0	0	0	0	0
D4GP60	D4GP60	Precorrin-3B C17-methyltransferase	0	0	0	0	3	1	0	0	0	0	0	0	0	1	0	0	0	0	3	3	3	13.3	13.3	13.3	31.843	0	34.227	298360	5	0	0	0	0	298360	0	0	0	0	0	0	0	0	0	0	0	0	0
D4GP61	D4GP61	CbiG	0	0	0	2	0	0	0	0	0	0	0	0	2	0	0	0	0	0	2	2	2	8.6	8.6	8.6	34.503	0	11.605	433830	4	0	0	0	271580	0	0	0	0	0	0	0	0	162250	0	0	0	0	0
D4GP63	D4GP63	Cobalamin biosynthesis	0	0	0	0	0	0	0	2	0	0	0	0	0	0	0	0	0	0	2	2	2	14.5	14.5	14.5	25.323	0	14.966	97568	2	0	0	0	0	0	0	0	97568	0	0	0	0	0	0	0	0	0	0
D4GP64	D4GP64	Probable cobalt-precorrin-6B C(15)-methyltransferase (decarboxylating)	0	0	0	0	0	0	0	0	0	0	0	0	0	0	0	0	0	3	6	6	6	39.7	39.7	39.7	19.809	0	323.31	7340900	12	0	0	0	0	0	0	0	0	0	0	0	0	0	0	0	0	0	1053400
D4GP72	D4GP72	Aminotransferase class III (Probable 4-aminobutyrate aminotransferase)	0	0	2	0	0	0	0	0	0	0	0	2	0	0	0	0	0	0	2	2	2	7.5	7.5	7.5	46.46	0	24.527	276530	4	0	0	115850	0	0	0	0	0	0	0	0	160680	0	0	0	0	0	0
D4GP73	D4GP73	Alcohol dehydrogenase	0	0	0	0	0	0	0	0	0	0	0	0	1	0	0	0	0	0	1	1	1	3.2	3.2	3.2	36.992	0	7.2556	68624	1	0	0	0	0	0	0	0	0	0	0	0	0	68624	0	0	0	0	0
D4GP76	D4GP76	Uncharacterized protein	0	0	3	0	0	0	0	0	0	0	0	2	0	0	0	0	0	0	2	2	2	5.7	5.7	5.7	39.412	0	122.72	734230	5	0	0	465090	0	0	0	0	0	0	0	0	269130	0	0	0	0	0	0
D4GP77	D4GP77	Uncharacterized protein	0	0	0	1	0	0	0	0	0	0	0	0	2	0	0	0	0	0	1	1	1	3	3	3	38.565	0	6.277	63558	3	0	0	0	23178	0	0	0	0	0	0	0	0	40380	0	0	0	0	0
D4GP78	D4GP78	N-methylhydantoinase (ATP-hydrolyzing) A	0	0	0	0	0	0	0	0	0	0	0	0	0	0	0	0	0	0	4	4	4	12.1	12.1	12.1	54.03	0	45.55	963350	6	0	0	0	0	0	0	0	0	0	0	0	0	0	0	0	0	0	0
D4GP84	D4GP84	ABC-type transport system periplasmic substrate-binding protein (Probable substrate dipeptides/oligopeptides)	0	0	0	0	0	0	0	0	0	0	0	0	0	0	0	0	0	0	1	1	1	3.9	3.9	3.9	62.803	0	6.7028	135970	1	0	0	0	0	0	0	0	0	0	0	0	0	0	0	0	0	0	0
D4GPA8	D4GPA8	ABC-type transport system periplasmic substrate-binding protein (Probable substrate sugar)	0	0	0	0	0	0	0	0	0	0	1	0	0	0	0	0	0	0	1	1	1	2.9	2.9	2.9	52.604	0	7.1398	0	1	0	0	0	0	0	0	0	0	0	0	0	0	0	0	0	0	0	0
D4GPB3	D4GPB3	Mandelate racemase	0	0	3	0	0	0	0	0	0	0	0	0	0	0	0	0	0	0	3	3	3	7.2	7.2	7.2	44.271	0	18.537	267000	3	0	0	267000	0	0	0	0	0	0	0	0	0	0	0	0	0	0	0
D4GPI6	D4GPI6	ABC-type transport system permease protein (Probable substrate dipeptides/oligopeptides)	0	0	0	0	0	0	0	0	0	0	0	0	0	0	0	0	0	0	1	1	1	4.1	4.1	4.1	33.195	0	6.0735	847710	0	0	0	0	0	0	0	0	0	0	847710	0	0	0	0	0	0	0	0
D4GPJ9	D4GPJ9	ABC-type transport system periplasmic substrate-binding protein (Probable substrate iron-III)	0	1	0	0	0	0	0	0	0	0	0	0	0	0	0	0	0	0	1	1	1	2.8	2.8	2.8	43.425	0	16.867	46234	1	0	46234	0	0	0	0	0	0	0	0	0	0	0	0	0	0	0	0
D4GPN4	D4GPN4	Alpha-L-arabinofuranosidase	0	0	0	0	0	0	1	0	0	0	0	0	0	0	0	0	0	0	2	2	2	5.7	5.7	5.7	57.544	0	11.887	89133	2	0	0	0	0	0	0	47044	0	0	0	0	0	0	0	0	0	0	0
D4GPR3	D4GPR3	Glutamate dehydrogenase	0	0	1	0	0	0	0	0	0	0	0	2	0	0	0	0	0	0	2	2	2	5.1	5.1	5.1	47.308	0	76.944	652210	3	0	0	248330	0	0	0	0	0	0	0	0	403880	0	0	0	0	0	0
D4GPR5	D4GPR5	Alkanal monooxygenase-like protein	0	0	0	1	0	0	0	0	0	0	0	0	0	0	0	0	0	0	1	1	1	4.7	4.7	4.7	36.199	0	10.543	41033	1	0	0	0	41033	0	0	0	0	0	0	0	0	0	0	0	0	0	0
D4GQ22	D4GQ22	Oxidoreductase	0	0	0	4	0	0	0	0	0	0	0	0	3	0	0	0	0	0	6	6	6	25.3	25.3	25.3	37.975	0	59.202	1714000	7	0	26152	0	1029100	0	0	0	0	0	0	0	0	658780	0	0	0	0	0
D4GQ36	D4GQ36	Chromosome partitioning protein ParA family ATPase	0	0	0	0	0	0	0	0	0	0	0	0	0	0	0	0	0	0	1	1	1	4	4	4	30.364	0	6.1751	22429	0	0	0	0	0	0	0	0	0	0	22429	0	0	0	0	0	0	0	0
D4GQB9	D4GQB9	2-hydroxyhepta-2,4-diene-1, 7-dioateisomerase/5-ca rboxymethyl-2-oxo-hex-3-ene-1,7-dioatedecarboxylase	0	0	0	2	0	0	0	0	0	0	0	0	0	0	0	0	0	0	2	2	2	4.8	4.8	4.8	31.988	0	11.444	102660	2	0	0	0	102660	0	0	0	0	0	0	0	0	0	0	0	0	0	0
D4GQG3	D4GQG3	Tat (Twin-arginine translocation) pathway signal sequence domain protein	0	0	0	0	0	0	0	0	0	0	0	0	0	0	0	1	0	0	1	1	1	6.2	6.2	6.2	30.836	0	6.2571	30621	1	0	0	0	0	0	0	0	0	0	0	0	0	0	0	0	30621	0	0
D4GQI5;D4GUW1;D4GQI7	D4GQI5;D4GUW1	Acyl-CoA synthetase;Acyl-CoA synthetase	0	0	0	0	0	0	0	0	0	0	0	1	0	0	0	0	0	0	5	5	5	8.6	8.6	8.6	74.032	0	63.134	1140500	8	0	0	0	0	0	0	0	0	0	0	0	43777	0	0	0	0	0	0
D4GQN4	D4GQN4	CRISPR-associated endoribonuclease Cas6	0	0	0	0	0	0	2	0	0	0	0	0	0	0	0	1	0	0	2	2	2	7.4	7.4	7.4	31.051	0	12.608	361990	3	0	0	0	0	0	0	206920	0	0	0	0	0	0	0	0	155070	0	0
D4GQN5	D4GQN5	CRISPR-associated protein Cas8b	0	0	0	0	0	0	0	0	0	0	0	0	0	0	0	0	0	0	3	3	3	5.6	5.6	5.6	79.351	0	201.22	483640	3	0	0	0	0	0	0	0	0	0	0	0	0	0	0	0	0	0	0
D4GQN6	D4GQN6	CRISPR-associated protein Cas7	0	0	0	1	0	0	0	0	0	0	0	0	2	0	0	0	0	0	1	1	1	7.4	7.4	7.4	38.183	0	9.3259	130200	3	0	0	0	33249	0	0	0	0	0	0	0	0	96946	0	0	0	0	0
D4GQW5	D4GQW5	Short-chain family oxidoreductase	0	0	0	0	0	0	0	0	0	0	0	0	0	0	0	2	0	0	2	2	2	10	10	10	29.914	0	27.439	87544	2	0	0	0	0	0	0	0	0	0	0	0	0	0	0	0	87544	0	0
D4GQX4	D4GQX4	Short-chain family oxidoreductase	0	0	0	0	0	0	1	0	0	0	0	0	0	0	0	0	0	0	1	1	1	5.2	5.2	5.2	26.147	0	6.8558	0	1	0	0	0	0	0	0	0	0	0	0	0	0	0	0	0	0	0	0
D4GR03	D4GR03	Beta-D-galactosidase	0	0	0	0	0	0	1	0	0	0	1	0	1	0	0	0	0	0	1	1	1	2	2	2	76.752	0	6.1625	6601900	3	0	0	0	0	0	0	770370	0	0	0	5644800	0	186740	0	0	0	0	0
D4GR12	D4GR12	Uncharacterized protein	0	0	0	0	0	0	0	0	0	0	0	0	0	0	0	3	0	0	2	2	2	14	14	14	24.037	0	27.611	1277100	3	0	0	0	0	0	0	0	0	0	0	0	0	0	0	0	1277100	0	0
D4GR45	D4GR45	Hydantoin racemase	0	0	0	0	0	0	0	0	0	0	0	0	0	0	0	0	0	0	1	1	1	4.6	4.6	4.6	28.562	0	6.1719	138900	0	0	0	0	0	0	0	0	0	0	0	0	0	0	0	0	138900	0	0
D4GR46	D4GR46	N-methylhydantoinase (ATP-hydrolyzing) B	0	0	1	0	0	0	0	0	0	0	0	0	0	0	0	0	0	0	8	8	8	19.1	19.1	19.1	64.26	0	247.54	2779000	14	0	0	23298	0	0	0	0	0	0	0	0	0	0	0	0	0	0	0
D4GR52	D4GR52	ABC-type transport system ATP-binding protein (Probable substrate dipeptides/oligopeptides)	0	0	0	1	0	0	0	0	0	0	0	0	2	0	0	0	0	0	2	2	2	9.3	9.3	9.3	40.152	0	14.353	150800	3	0	0	0	72453	0	0	0	0	0	0	0	0	78342	0	0	0	0	0
D4GR53	D4GR53	N-methylhydantoinase (ATP-hydrolyzing) A	0	0	0	0	0	0	0	0	0	0	0	0	0	0	0	0	0	0	1	1	1	1.8	1.8	1.8	74.043	0	6.0201	16438	1	0	0	0	0	0	0	0	0	0	0	0	0	0	0	0	0	0	0
D4GRD0	D4GRD0	Transcription regulator	0	0	0	0	0	0	0	0	0	0	0	0	0	0	0	0	0	0	6	6	6	33.3	33.3	33.3	23.73	0	177.25	1854500	9	0	0	0	0	0	0	0	0	0	0	0	0	0	0	0	0	0	0
D4GRF0	D4GRF0	Cobyrinate a,c-diamide synthase	0	6	13	3	1	0	0	0	0	0	0	4	0	0	0	0	0	0	11	11	11	33.7	33.7	33.7	46.882	0	323.31	7900800	27	0	554580	6862000	115850	0	0	0	0	0	0	0	368320	0	0	0	0	0	0
D4GRF9	D4GRF9	UspA domain protein	0	0	0	0	0	0	0	0	0	0	0	0	0	1	0	0	0	0	1	1	1	4.1	4.1	4.1	31.465	0	6.0883	44925	1	0	0	0	0	0	0	0	0	0	0	0	0	0	44925	0	0	0	0
D4GRH4	D4GRH4	Aldehyde dehydrogenase	0	0	0	0	0	0	0	0	0	0	0	0	0	0	0	0	0	0	4	4	4	9.3	9.3	9.3	50.679	0	131.51	4118700	4	0	0	0	0	0	0	0	0	0	0	0	0	0	0	0	0	0	0
D4GRJ7	D4GRJ7	Putative CAAX amino terminal protease family, transmembrane	0	0	1	0	0	0	0	0	0	0	0	1	0	0	0	0	0	0	1	1	1	3.8	3.8	3.8	46.277	0	7.6783	56201	2	0	0	30169	0	0	0	0	0	0	0	0	26032	0	0	0	0	0	0
D4GRN6	D4GRN6	ABC-type transport system periplasmic substrate-binding protein (Probable substrate branched-chain amino acids)	0	0	0	0	0	0	0	0	0	0	0	0	0	0	0	0	0	0	1	1	1	3.2	3.2	3.2	45.5	0.0096463	6.0044	56798	1	0	0	0	0	0	0	0	0	0	0	0	0	0	0	0	0	0	0
D4GRU7	D4GRU7	RNA-binding protein AU-1	0	0	0	0	0	0	0	0	0	0	0	0	0	0	0	0	0	0	1	1	1	4.3	4.3	4.3	49.888	0	7.2936	0	1	0	0	0	0	0	0	0	0	0	0	0	0	0	0	0	0	0	0
D4GRV6	D4GRV6	Repair helicase	0	1	1	1	1	1	1	1	0	0	0	1	0	1	0	0	0	1	2	2	2	2.9	2.9	2.9	69.641	0	12.096	6258700	14	0	1091200	489170	417570	417550	404660	605790	298960	0	0	0	398900	0	256040	0	0	0	981930
D4GRV8	D4GRV8	Carboxypeptidase Taq	0	0	0	0	0	0	0	0	0	0	0	0	0	0	0	0	0	0	3	3	3	12.4	12.4	12.4	57.358	0	96.236	364620	8	0	0	0	0	0	0	0	0	0	0	0	0	0	0	0	0	0	0
D4GRX0	D4GRX0	Archaemetzincin	0	0	0	0	0	0	0	0	0	0	0	0	0	0	0	0	0	0	1	1	1	5.8	5.8	5.8	19.283	0	6.9656	0	1	0	0	0	0	0	0	0	0	0	0	0	0	0	0	0	0	0	0
D4GS06	D4GS06	Citrate synthase	0	0	0	4	1	0	0	0	0	0	0	0	5	3	0	0	0	0	4	4	4	12.4	12.4	12.4	41.806	0	198.48	717950	13	0	0	0	343460	63470	0	0	0	0	0	0	0	246700	64322	0	0	0	0
D4GS18	D4GS18	Glyceraldehyde-3-phosphate dehydrogenase	0	0	0	5	0	0	0	0	0	0	0	0	4	0	0	0	0	0	6	6	6	23.1	23.1	23.1	38.214	0	46.57	607870	9	0	0	0	412000	0	0	0	0	0	0	0	0	195870	0	0	0	0	0
D4GS20	D4GS20	Phosphoglycerate kinase	0	0	4	0	0	0	0	0	0	0	0	2	0	0	0	0	0	0	4	4	4	13.7	13.7	13.7	43.636	0	323.31	465870	6	0	0	274240	0	0	0	0	0	0	0	0	191630	0	0	0	0	0	0
D4GS21	D4GS21	Glyceraldehyde-3-phosphate dehydrogenase, type I	0	0	0	0	1	0	0	0	0	0	0	0	0	5	0	0	0	0	2	2	2	10.9	10.9	10.9	37.655	0	46.25	293000	6	0	0	0	0	108430	0	0	0	0	0	0	0	0	184570	0	0	0	0
D4GS24	D4GS24	50S ribosomal protein L10e	0	0	0	0	0	0	0	0	0	0	0	0	0	0	0	0	0	0	2	2	2	17.6	17.6	17.6	19.765	0	13.644	190260	2	0	0	0	0	0	0	0	0	0	0	0	0	0	0	0	0	0	0
D4GS48	D4GS48	NAD-dependent glucose-6-phosphate dehydrogenase	0	0	0	0	0	0	0	0	0	0	0	0	0	0	0	1	0	0	1	1	1	5	5	5	29.365	0	6.422	42763	1	0	0	0	0	0	0	0	0	0	0	0	0	0	0	0	42763	0	0
D4GS66	D4GS66	ABC-type transport system ATP-binding protein (Probable substrate sugar)	0	0	1	0	0	0	0	0	0	0	0	1	0	0	0	0	0	0	1	1	1	3.1	3.1	3.1	41.923	0	6.279	102420	2	0	0	40496	0	0	0	0	0	0	0	0	61921	0	0	0	0	0	0
D4GS73	D4GS73	Aconitate hydratase	0	0	0	0	0	0	0	0	0	0	0	2	0	0	0	0	0	0	2	2	2	3.4	3.4	3.4	102.21	0	11.565	59772	2	0	0	0	0	0	0	0	0	0	0	0	59772	0	0	0	0	0	0
D4GSH5	D4GSH5	Uncharacterized protein	0	0	0	0	0	0	0	0	0	0	0	0	0	0	0	0	1	0	1	1	1	8.9	8.9	8.9	23.412	0	6.2406	0	1	0	0	0	0	0	0	0	0	0	0	0	0	0	0	0	0	0	0
D4GSN1	D4GSN1	Replication factor C large subunit	0	0	0	0	0	0	0	0	0	0	2	0	0	0	0	0	0	0	2	2	2	5.5	5.5	5.5	53.443	0	23.592	87350	2	0	0	0	0	0	0	0	0	0	0	87350	0	0	0	0	0	0	0
D4GSS1	D4GSS1	Probable deoxycytidine triphosphate deaminase	0	0	0	0	0	0	0	0	0	0	0	0	0	0	0	0	0	0	1	1	1	5.6	5.6	5.6	21.235	0	6.2473	44752	1	0	0	0	0	0	0	0	0	0	0	0	0	0	0	0	0	0	0
D4GST2	D4GST2	Putative DHH superfamily phosphohydrolase	0	0	0	0	0	0	0	0	0	0	0	0	0	0	0	0	0	0	2	2	2	7.9	7.9	7.9	47.381	0	14.887	104970	3	0	0	0	0	0	0	0	0	0	0	0	0	0	0	0	0	0	0
D4GST9	D4GST9	2Fe-2S iron-sulfur cluster binding domain protein	0	0	0	0	0	0	0	0	0	0	0	0	0	0	0	1	0	0	1	1	1	7.8	7.8	7.8	20.397	0	8.5157	0	1	0	0	0	0	0	0	0	0	0	0	0	0	0	0	0	0	0	0
D4GSV0	D4GSV0	Oligoendopeptidase F	0	0	0	0	0	0	0	0	0	0	0	0	0	0	0	0	0	0	2	2	2	3.5	3.5	3.5	68.542	0	12.193	126310	2	0	0	0	0	0	0	0	0	0	0	0	0	0	0	0	0	0	0
D4GSV7	D4GSV7	Histidine--tRNA ligase	0	1	3	0	0	0	0	0	0	0	0	1	0	0	0	0	0	0	3	3	3	7.9	7.9	7.9	47.161	0	96.634	434560	5	0	166410	146290	0	0	0	0	0	0	0	0	121850	0	0	0	0	0	0
D4GSX3	D4GSX3	Putative metalloprotease	0	0	0	0	0	0	0	0	0	0	0	0	0	0	0	0	0	0	1	1	1	1.8	1.8	1.8	62.002	0	62.822	78345	1	0	0	0	0	0	0	0	0	0	0	0	0	0	0	0	0	0	0
D4GSX4	D4GSX4	Chlorite dismutase family protein	0	0	0	0	0	0	5	2	3	0	0	0	0	0	0	2	0	0	7	7	7	16.6	16.6	16.6	56.088	0	256.1	8464000	24	0	0	0	0	0	0	1970200	569400	320330	0	0	0	0	0	0	740370	0	0
D4GSY0	D4GSY0	NH(3)-dependent NAD(+) synthetase	0	0	0	0	0	2	0	0	0	0	0	0	0	0	0	0	0	0	2	2	2	6.2	6.2	6.2	29.591	0	11.313	81142	2	0	0	0	0	0	81142	0	0	0	0	0	0	0	0	0	0	0	0
D4GSZ8	D4GSZ8	2-oxoacid dehydrogenase E1 component beta subunit	0	0	0	3	0	0	0	0	0	0	0	0	1	0	0	0	0	0	4	4	4	18.2	18.2	18.2	36.012	0	31.912	150540	4	0	0	0	119290	0	0	0	0	0	0	0	0	31253	0	0	0	0	0
D4GSZ9	D4GSZ9	2-oxoacid dehydrogenase E1 component alpha subunit	0	0	0	0	1	0	0	0	0	0	0	0	0	1	0	0	0	0	1	1	1	4.7	4.7	4.7	36.993	0	7.2268	78582	2	0	0	0	0	46881	0	0	0	0	0	0	0	0	31701	0	0	0	0
D4GT09	D4GT09	Aspartyl-tRNA ligase	0	0	0	0	0	0	0	0	0	0	0	0	0	0	0	0	0	0	4	4	4	9	9	9	48.726	0	198.92	3064300	8	0	0	0	0	0	0	0	0	0	0	0	0	0	0	0	0	0	0
D4GT16	D4GT16	Geranylgeranylglyceryl phosphate synthase	0	0	0	0	0	1	0	0	0	0	0	0	0	0	0	0	0	0	1	1	1	6.7	6.7	6.7	26.473	0	6.3805	91646	1	0	0	0	0	0	91646	0	0	0	0	0	0	0	0	0	0	0	0
D4GT20	D4GT20	DNA topoisomerase 1	2	0	0	0	0	0	0	0	0	0	0	0	0	0	0	0	0	0	2	2	2	2.7	2.7	2.7	93.685	0	11.423	62692	2	62692	0	0	0	0	0	0	0	0	0	0	0	0	0	0	0	0	0
D4GT23	D4GT23	Aspartyl/glutamyl-tRNA(Asn/Gln) amidotransferase subunit B	0	0	0	0	0	0	0	0	0	0	0	0	0	0	0	0	0	0	1	1	1	3	3	3	55.073	0	19.759	43400	1	0	0	0	0	0	0	0	0	0	0	0	0	0	0	0	0	0	0
D4GT33	D4GT33	Ribonucleoside-diphosphate reductase	2	0	0	0	0	0	0	0	0	7	0	2	0	0	0	0	0	0	9	9	9	11.3	11.3	11.3	114.37	0	99.703	1434900	11	56404	0	0	0	0	0	0	0	0	1296000	0	64652	0	0	0	0	0	0
D4GT46	D4GT46	Translation initiation factor 2 subunit alpha	0	0	0	0	0	0	1	0	0	0	0	0	0	0	0	1	0	0	1	1	1	4.5	4.5	4.5	29.498	0	285.85	542300	2	0	0	0	0	0	0	408840	0	0	0	0	0	0	0	0	133460	0	0
D4GT59	D4GT59	Succinyl-CoA ligase [ADP-forming] subunit alpha	0	0	0	3	1	0	0	0	0	0	0	0	2	3	0	0	0	1	4	4	4	20.8	20.8	20.8	29.864	0	36.999	238190	10	0	0	0	36859	21675	0	0	0	0	0	0	0	26187	153470	0	0	0	0
D4GT67	D4GT67	Zinc-binding dehydrogenase	0	0	0	2	1	0	0	0	0	0	0	0	0	0	0	0	0	0	2	2	2	9.3	9.3	9.3	33.032	0	20.603	282800	3	0	0	0	242260	40537	0	0	0	0	0	0	0	0	0	0	0	0	0
D4GT75	D4GT75	Propionyl-CoA carboxylase complex B chain	0	0	0	0	0	0	0	0	0	0	0	0	0	0	0	0	0	0	2	2	2	6	6	6	56.539	0	13.644	189840	3	0	0	0	0	0	0	0	0	0	0	0	0	0	0	0	0	0	0
D4GT91	D4GT91	Oxidoreductase	0	0	0	0	1	1	0	0	0	0	0	0	0	1	0	0	0	0	2	2	2	9.6	9.6	9.6	30.25	0	13.031	149020	3	0	0	0	0	21264	73190	0	0	0	0	0	0	0	54564	0	0	0	0
D4GTB5	D4GTB5	Biotin carboxylase	19	24	28	13	17	12	17	8	14	17	31	37	19	22	9	17	8	11	44	44	44	77.1	77.1	77.1	65.345	0	323.31	1605600000	597	5216700	12830000	28119000	8184200	6180300	5599100	5115700	2300500	4792600	13550000	30423000	49328000	8397000	13178000	1581800	6401800	2315000	3869800
D4GTB7	D4GTB7	Putative phosphodiesterase	0	3	0	0	0	0	0	0	0	0	3	0	0	0	0	0	0	0	3	3	3	7.3	7.3	7.3	50.498	0	19.125	801790	6	0	313360	0	0	0	0	0	0	0	0	488440	0	0	0	0	0	0	0
D4GTD4	D4GTD4	Translation initiation factor 2 subunit gamma	0	0	0	0	0	0	0	0	0	0	2	0	0	0	0	0	0	0	2	2	2	5.1	5.1	5.1	43.94	0	12.026	188720	2	0	0	0	0	0	0	0	0	0	0	188720	0	0	0	0	0	0	0
D4GTG1	D4GTG1	2-D-hydroxyacid dehydrogenase	0	0	0	0	0	0	0	0	0	0	0	0	0	1	0	0	0	0	1	1	1	3.9	3.9	3.9	33.001	0	6.6665	46523	1	0	0	0	0	0	0	0	0	0	0	0	0	0	46523	0	0	0	0
D4GTI4	D4GTI4	Aconitate hydratase	0	0	0	0	0	0	0	0	0	0	0	0	0	0	0	0	0	0	2	2	2	2.4	2.4	2.4	70.406	0	56.374	184970	2	0	0	0	0	0	0	0	0	0	0	0	0	0	0	0	0	0	0
D4GTP4	D4GTP4	Uncharacterized protein	1	1	1	1	0	1	1	1	0	0	0	1	1	1	0	1	1	1	1	1	1	0.8	0.8	0.8	106.42	0	9.7168	606470000	18	9440500	31039000	42725000	27753000	0	35977000	51293000	41420000	22373000	0	0	62439000	41757000	42269000	0	48158000	0	35284000
D4GTP6	D4GTP6	3-beta hydroxysteroid dehydrogenase/isomerase family protein	0	0	1	0	1	0	0	0	0	0	0	0	0	0	0	0	0	0	1	1	1	3	3	3	32.33	0	6.1855	317060	3	0	0	99129	0	82423	0	0	0	0	0	0	0	0	0	0	0	0	0
D4GTQ4	D4GTQ4	Glycosyltransferase homolog, putative (TBD)	0	0	0	1	0	0	0	0	0	0	0	0	0	0	0	0	0	0	1	1	1	3.3	3.3	3.3	40.772	0	7.8603	0	1	0	0	0	0	0	0	0	0	0	0	0	0	0	0	0	0	0	0
D4GTS6	D4GTS6	Isopentenyl-diphosphate delta-isomerase	0	0	0	0	0	0	0	0	1	0	0	0	0	0	0	0	1	0	1	1	1	6.9	6.9	6.9	21.75	0	18.303	94323	2	0	0	0	0	0	0	0	0	67000	0	0	0	0	0	0	0	27323	0
D4GTW1	D4GTW1	Putative oxidoreductase (Short-chain dehydrogenase family)	1	0	0	0	0	0	0	1	0	0	1	0	0	0	0	0	0	0	1	1	1	6.1	6.1	6.1	23.61	0	7.6625	195110	3	61302	0	0	0	0	0	0	0	0	0	51193	0	0	0	0	0	0	82612
D4GTX9	D4GTX9	50S ribosomal protein L32e	0	0	0	0	0	0	3	0	0	0	0	0	0	0	0	2	0	0	4	4	4	29.8	29.8	29.8	25.811	0	140.72	598470	5	0	0	0	0	0	0	279160	0	0	0	0	0	0	0	0	319310	0	0
D4GTZ0	D4GTZ0	30S ribosomal protein S3	0	0	0	0	0	0	0	0	0	0	0	0	0	2	0	0	0	0	2	2	2	7.6	7.6	7.6	33.444	0	14.227	660370	2	0	0	0	0	0	0	0	0	0	0	0	0	0	660370	0	0	0	0
D4GTZ5	D4GTZ5	50S ribosomal protein L4	0	0	0	0	0	0	1	0	0	0	0	0	0	0	0	1	0	0	1	1	1	6	6	6	27.015	0	13.899	101510	2	0	0	0	0	0	0	32404	0	0	0	0	0	0	0	0	69109	0	0
D4GTZ6	D4GTZ6	50S ribosomal protein L3	0	0	0	0	1	0	0	0	0	0	0	0	0	0	0	0	0	0	1	1	1	2.1	2.1	2.1	37.178	0	6.1985	0	1	0	0	0	0	0	0	0	0	0	0	0	0	0	0	0	0	0	0
D4GU28	D4GU28	Uncharacterized protein	0	0	0	2	0	0	0	0	0	0	0	0	4	0	0	0	0	0	4	4	4	23.5	23.5	23.5	37.757	0	99.75	418640	6	0	0	0	321710	0	0	0	0	0	0	0	0	96935	0	0	0	0	0
D4GU54	D4GU54	UDP-glucose 4-epimerase	0	0	0	0	0	1	0	0	0	0	0	0	0	1	0	0	0	0	2	2	2	8.8	8.8	8.8	33.84	0	12.304	197970	2	0	0	0	0	0	32042	0	0	0	0	0	0	0	165930	0	0	0	0
D4GU70	D4GU70	Low-salt glycan biosynthesis nucleotidyltransferase Agl11	0	0	0	1	0	0	0	0	0	0	0	0	0	0	0	0	0	0	2	2	2	7.3	7.3	7.3	37.865	0	15.569	366780	2	0	0	0	60489	0	0	0	0	0	0	0	0	0	0	0	0	0	0
D4GU92	D4GU92	Isocitrate dehydrogenase [NADP]	0	4	10	1	0	0	0	0	0	0	3	14	0	0	0	0	0	0	10	10	10	25.8	25.8	25.8	45.81	0	323.31	13713000	32	0	1065500	5966100	22787	0	0	0	0	0	0	130440	6527600	0	0	0	0	0	0
D4GUB6	D4GUB6	Pyruvate kinase	0	0	0	0	0	0	0	0	0	0	0	0	0	0	0	0	0	0	1	1	1	1.9	1.9	1.9	62.041	0	6.415	126290	1	0	0	0	0	0	0	0	0	0	0	0	0	0	0	0	0	0	0
D4GUE0	D4GUE0	Threonine synthase	0	0	3	0	0	0	0	0	0	0	0	1	0	0	0	0	0	0	2	2	2	6.9	6.9	6.9	40.815	0	12.617	171040	4	0	0	72993	0	0	0	0	0	0	0	0	98051	0	0	0	0	0	0
D4GUE6	D4GUE6	Uridine phosphorylase	0	0	0	0	0	0	1	0	0	0	0	0	0	0	0	0	0	0	1	1	1	5	5	5	25.767	0	6.2806	24620	1	0	0	0	0	0	0	24620	0	0	0	0	0	0	0	0	0	0	0
D4GUF8	D4GUF8	Cytochrome bc1 complex Rieske iron-sulfur protein	0	0	0	0	1	0	0	0	0	0	0	0	0	1	0	0	0	0	1	1	1	5	5	5	30.244	0	6.7042	17978	2	0	0	0	0	0	0	0	0	0	0	0	0	0	17978	0	0	0	0
D4GUG0	D4GUG0	Phosphoenolpyruvate carboxylase	2	0	0	0	0	0	0	0	0	2	0	0	0	0	0	0	0	0	3	3	3	4.3	4.3	4.3	102.4	0	17.183	176910	4	74698	0	0	0	0	0	0	0	0	102210	0	0	0	0	0	0	0	0
D4GUG3	D4GUG3	Peptidase S9 family protein	0	0	0	0	0	0	0	0	0	0	0	0	0	0	0	0	0	0	1	1	1	1.6	1.6	1.6	67.477	0	6.4193	458580	1	0	0	0	0	0	0	0	0	0	0	0	0	0	0	0	0	0	0
D4GUG8	D4GUG8	GMP synthase [glutamine-hydrolyzing] subunit B	0	0	0	0	0	2	0	0	0	0	0	0	0	0	1	0	0	0	3	3	3	10.5	10.5	10.5	33.847	0	18.792	84256	3	0	0	0	0	0	84256	0	0	0	0	0	0	0	0	0	0	0	0
D4GUJ4	D4GUJ4	Uncharacterized protein	0	0	1	1	1	1	1	9	12	1	1	1	0	0	0	0	4	4	12	12	12	51.8	51.8	51.8	23.098	0	323.31	54592000	49	0	0	113810	42595	51955	47139	102620	6057600	37088000	71904	44569	56687	0	0	0	0	3419300	3803600
D4GUJ7	D4GUJ7	Proteasome-activating nucleotidase 1	0	0	3	0	0	0	0	0	0	0	0	2	0	0	0	0	0	0	3	3	3	7.6	7.6	7.6	45.802	0	162.71	1451400	5	0	0	820670	0	0	0	0	0	0	0	0	630750	0	0	0	0	0	0
D4GUK6	D4GUK6	FeS assembly ATPase SufC	0	0	1	1	0	0	0	0	0	0	1	1	1	1	0	1	0	2	2	2	2	5.3	5.3	5.3	33.454	0	11.458	3679600	12	0	0	373280	285070	0	0	0	0	0	0	335400	362630	372220	177860	0	196080	0	390440
D4GUK7	D4GUK7	FeS assembly protein SufB	0	0	0	0	0	0	0	0	0	0	0	0	0	0	0	0	0	0	11	11	11	30.9	30.9	30.9	53.247	0	229.55	10413000	21	0	0	0	0	0	0	0	0	0	0	0	0	0	0	0	0	0	0
D4GUK8	D4GUK8	FeS assembly protein SufD	0	1	4	0	0	1	0	0	1	0	0	3	0	0	0	0	0	0	6	6	6	19.4	19.4	19.4	44.684	0	55.187	875090	10	0	57438	456340	0	0	125610	0	0	136720	0	0	98978	0	0	0	0	0	0
D4GUL5	D4GUL5	3-beta hydroxysteroid dehydrogenase/isomerase family protein	0	0	0	0	0	0	0	0	0	0	0	0	1	0	0	0	0	0	1	1	1	3.3	3.3	3.3	36.094	0	6.3154	58218	1	0	0	0	30888	0	0	0	0	0	0	0	0	27330	0	0	0	0	0
D4GUM1	D4GUM1	mRNA 3-end processing factor homolog	0	0	0	0	0	0	0	0	0	0	0	0	0	0	0	0	0	0	5	5	5	9.8	9.8	9.8	71.946	0	54.72	951470	6	0	0	0	0	0	0	0	0	0	0	0	0	0	0	0	0	0	0
D4GUR0	D4GUR0	ABC-type transport system periplasmic substrate-binding protein (Probable substrate sugar)	0	0	1	0	0	1	0	0	0	0	0	0	0	0	0	0	0	0	2	2	2	10.5	10.5	10.5	52.171	0	11.636	710190	6	0	0	163330	0	0	63515	0	0	0	0	0	0	0	0	0	0	0	0
D4GUR1	D4GUR1	Dihydrodipicolinate synthase	0	0	0	0	0	0	1	0	0	0	0	0	0	0	0	0	0	0	1	1	1	4.8	4.8	4.8	33.628	0	14.412	0	1	0	0	0	0	0	0	0	0	0	0	0	0	0	0	0	0	0	0
D4GUS0	D4GUS0	ABC-type transport system ATP-binding protein (Probable substrate dipeptides/oligopeptides)	0	0	0	1	0	0	0	0	0	0	0	0	1	1	0	0	0	0	2	2	2	5.9	5.9	5.9	38.831	0	11.902	82366	3	0	0	0	13911	0	0	0	0	0	0	0	0	23058	45396	0	0	0	0
D4GUS3	D4GUS3	ABC-type transport system periplasmic substrate-binding protein (Probable substrate dipeptides/oligopeptides)	0	0	0	0	0	0	0	0	0	0	0	0	0	0	0	0	0	0	2	2	2	6.1	6.1	6.1	62.949	0	15.828	89324	2	0	0	0	0	0	0	0	0	0	0	0	0	0	0	0	0	0	0
D4GUS4	D4GUS4	Indole-3-acetyl-L-aspartic acid hydrolase	0	0	8	0	0	0	1	0	0	0	0	7	0	0	0	1	0	0	8	8	8	24	24	24	45.054	0	74.694	1399700	17	0	0	526280	0	0	0	43195	0	0	0	0	793360	0	0	0	36853	0	0
D4GUV4	D4GUV4	2-oxoglutarate ferredoxin oxidoreductase subunit beta	0	0	0	0	0	1	0	0	0	0	0	0	0	0	0	0	0	0	1	1	1	4.2	4.2	4.2	31.045	0	7.2194	109960	1	0	0	0	0	0	109960	0	0	0	0	0	0	0	0	0	0	0	0
D4GUV5	D4GUV5	Oxoglutarate--ferredoxin oxidoreductase alpha subunit	0	0	0	0	0	0	0	0	0	0	0	0	0	0	0	0	0	0	2	2	2	3.4	3.4	3.4	64.026	0	21.762	339110	3	0	0	0	0	0	0	0	0	0	0	0	0	0	0	0	0	0	0
D4GUW0	D4GUW0	Methylmalonyl-CoA mutase subunit A	0	0	0	0	0	0	0	0	0	0	0	0	0	0	0	0	0	0	6	6	6	13.8	13.8	13.8	63.154	0	323.31	543850	8	0	0	0	0	0	0	0	0	0	0	0	0	0	0	0	0	0	0
D4GUZ0	D4GUZ0	GTP-binding protein Drg	0	0	0	0	0	0	0	0	0	0	0	0	0	0	0	0	0	0	2	2	2	6	6	6	40.478	0	11.414	108810	0	0	0	0	0	0	0	0	34793	0	74022	0	0	0	0	0	0	0	0
D4GUZ3	D4GUZ3	Lactoylglutathione lyase	0	0	0	0	1	1	0	0	0	0	0	0	0	0	0	0	0	0	1	1	1	4.2	4.2	4.2	29.943	0	9.8379	210510	2	0	0	0	0	91033	79215	0	0	0	0	0	0	0	0	40261	0	0	0
D4GV39	D4GV39	Ba3-type terminal oxidase subunit II	0	0	0	0	0	0	0	0	0	0	0	0	0	0	0	0	0	0	1	1	1	7.3	7.3	7.3	19.378	0	6.1022	28559	1	0	0	0	0	0	0	0	0	0	0	0	0	0	0	0	0	0	0
D4GV57	D4GV57	2-dehydro-3-deoxy-phosphogluconate aldolase, bacterial-type	0	0	0	0	0	0	0	0	0	0	0	0	0	0	0	2	0	0	2	2	2	10.5	10.5	10.5	22.416	0	12.173	100150	2	0	0	0	0	0	0	23007	0	0	0	0	0	0	0	0	77139	0	0
D4GV67	D4GV67	Oxidoreductase	0	0	0	0	0	0	7	0	0	0	0	0	0	0	0	2	0	0	5	5	5	19.2	19.2	19.2	30.594	0	228.53	2482800	9	0	0	0	0	0	0	2282400	0	0	0	0	0	0	0	0	200460	0	0
D4GV71	D4GV71	Thioredoxin	0	0	0	0	0	0	0	0	0	0	0	0	0	0	0	0	0	0	2	2	2	9.2	9.2	9.2	15.178	0	11.117	1594700	3	0	0	0	0	0	0	0	0	0	0	0	0	0	0	0	0	0	0
D4GV89	D4GV89	UspA domain protein	0	0	0	0	0	1	0	0	0	0	0	0	0	0	0	0	0	0	1	1	1	4.7	4.7	4.7	31.602	0	6.0916	0	1	0	0	0	0	0	0	0	0	0	0	0	0	0	0	0	0	0	0
D4GVD8	D4GVD8	ArNOG06768 family NADH-binding domain protein	0	0	0	0	0	0	0	0	0	0	0	0	0	0	0	1	0	0	1	1	1	6.3	6.3	6.3	32.027	0	55.888	47643	1	0	0	0	0	0	0	0	0	0	0	0	0	0	0	0	47643	0	0
D4GVE2	D4GVE2	2-oxoacid dehydrogenase E1 component subunit alpha	0	0	0	2	0	0	0	0	0	0	0	0	2	0	0	0	0	0	2	2	2	7.5	7.5	7.5	38.711	0	28.21	78307	4	0	0	0	41904	0	0	0	0	0	0	0	0	36403	0	0	0	0	0
D4GVF7	D4GVF7	NADH-quinone oxidoreductase subunit C/D	0	0	0	0	0	0	0	0	0	0	0	0	0	0	0	0	0	0	3	3	3	7.9	7.9	7.9	63.483	0	35.614	277250	3	0	0	0	0	0	0	0	0	0	0	0	0	0	0	0	0	0	0
D4GVG8	D4GVG8	CBS/parB domain protein	0	0	0	0	0	0	0	0	0	0	0	0	0	0	0	1	0	0	1	1	1	6.5	6.5	6.5	28.595	0	24.65	26013	1	0	0	0	0	0	0	0	0	0	0	0	0	0	0	0	26013	0	0
D4GVH4	D4GVH4	Peptidase M24 family protein	0	0	0	0	0	0	0	0	0	0	0	0	0	0	0	0	0	0	1	1	1	4.9	4.9	4.9	39.961	0	6.165	16141	0	0	0	0	0	0	0	0	0	0	0	0	0	16141	0	0	0	0	0
D4GVH6	D4GVH6	Cobyrinic acid ac-diamide synthase	0	0	0	1	0	0	0	0	0	0	0	0	1	0	0	0	0	0	2	2	2	7.4	7.4	7.4	39.826	0	11.3	19554	2	0	0	0	19554	0	0	0	0	0	0	0	0	0	0	0	0	0	0
D4GVI6	D4GVI6	Putative oxidoreductase	0	0	0	2	1	0	0	0	0	0	0	0	1	2	0	0	0	0	2	2	2	7.1	7.1	7.1	38.834	0	128.01	1408600	6	0	0	0	509210	216220	0	0	0	0	0	0	0	58449	624700	0	0	0	0
D4GVJ5	D4GVJ5	RecJ domain protein	0	0	0	0	0	0	0	0	0	0	0	0	0	0	0	0	0	0	6	6	6	12.8	12.8	12.8	69.792	0	48.704	516940	6	0	0	0	0	0	0	0	0	0	0	0	0	0	0	0	0	0	0
D4GVN0	D4GVN0	Glutamyl-tRNA(Gln) amidotransferase subunit A	0	12	7	0	0	0	0	0	0	0	0	0	0	0	0	0	0	0	10	10	10	26	26	26	43.908	0	314.54	13449000	20	0	12505000	944660	0	0	0	0	0	0	0	0	0	0	0	0	0	0	0
D4GVR2;D4GQH4	D4GVR2;D4GQH4	ABC-type transport system ATP-binding protein (Probable substrate sugar);ABC-type transport system ATP-binding protein (Probable substrate sugar)	0	0	1	0	0	0	0	0	0	0	0	1	0	1	0	0	0	0	3	3	3	8.4	8.4	8.4	43.352	0	29.709	288230	3	0	0	59152	0	0	0	0	0	0	0	0	229080	0	0	0	0	0	0
D4GVR3	D4GVR3	ABC-type transport system permease protein (Probable substrate sugar)	0	0	0	0	0	0	0	1	0	0	0	0	0	0	0	0	0	0	1	1	1	5.3	5.3	5.3	34.771	0.0064516	6.0069	22779	1	0	0	0	0	0	0	0	22779	0	0	0	0	0	0	0	0	0	0
D4GVR4	D4GVR4	DJ-1/PfpI/ThiJ superfamily protein	0	0	0	0	0	1	1	0	0	0	0	0	0	1	0	2	0	0	3	3	3	19.2	19.2	19.2	23.963	0	23.363	363820	5	0	0	0	0	0	46644	26916	0	0	0	0	0	0	36958	116270	137030	0	0
D4GVR5	D4GVR5	ABC-type transport system permease protein (Probable substrate sugar)	0	0	0	0	0	0	0	1	1	0	0	0	0	0	0	0	2	0	1	1	1	4.1	4.1	4.1	37.22	0	22.252	52013	4	0	0	0	0	0	0	0	0	18084	0	0	0	0	0	0	0	33929	0
D4GVR7	D4GVR7	ABC-type transport system periplasmic substrate-binding protein (Probable substrate sugar)	0	0	0	0	0	0	0	0	0	0	0	0	0	0	0	0	0	0	1	1	1	2.5	2.5	2.5	55.422	0	6.3205	33872	1	0	0	0	0	0	0	0	0	0	0	0	0	0	0	0	0	0	0
D4GVS6	D4GVS6	Uncharacterized protein	0	0	0	0	0	0	0	0	1	0	0	0	0	0	0	0	1	0	2	2	2	14.4	14.4	14.4	21.151	0	139.75	325550	2	0	0	0	0	0	0	0	0	61581	0	0	0	0	0	0	0	263970	0
D4GVT1	D4GVT1	Alpha/beta hydrolase fold protein	0	0	0	0	0	2	3	0	0	0	0	0	0	0	0	0	0	0	2	2	2	10.8	10.8	10.8	27.975	0	38.582	389290	5	0	0	0	0	0	305850	83444	0	0	0	0	0	0	0	0	0	0	0
D4GVT4	D4GVT4	Bifunctional purine biosynthesis protein PurH	0	0	0	0	0	0	0	0	0	0	0	0	0	0	0	0	0	0	1	1	1	2.7	2.7	2.7	56.457	0	6.3572	25683	2	0	0	0	0	0	0	0	0	0	0	0	0	0	0	0	0	0	0
D4GVU3	D4GVU3	Heme biosynthesis protein NirDL	0	0	0	2	1	0	0	0	0	0	0	0	0	1	0	0	0	0	2	2	2	7.8	7.8	7.8	39.077	0	22.058	220720	4	0	0	0	88692	68140	0	0	0	0	0	0	0	0	63890	0	0	0	0
D4GVV8	D4GVV8	Homolog to translation initiation factor aIF-2 beta subunit / probable RNA-binding protein	0	0	0	0	0	0	0	0	2	0	0	0	0	0	0	0	0	0	2	2	2	9.9	9.9	9.9	22.169	0	12.832	86828	2	0	0	0	0	0	0	0	0	86828	0	0	0	0	0	0	0	0	0
D4GW13	D4GW13	Protein-L-isoaspartate O-methyltransferase	0	0	0	0	0	0	0	0	0	0	0	0	0	0	0	0	0	1	1	1	1	5.3	5.3	5.3	22.618	0	6.2173	28604	1	0	0	0	0	0	0	0	0	0	0	0	0	0	0	0	0	0	28604
D4GW14	D4GW14	AP-endonuclease/AP-lyase	0	0	0	1	0	0	0	0	0	0	0	0	3	0	0	0	0	0	2	2	2	10.6	10.6	10.6	35.405	0	45.125	147080	4	0	0	0	45888	0	0	0	0	0	0	0	0	101190	0	0	0	0	0
D4GW49	D4GW49	Ribonuclease J	0	0	7	0	0	0	0	0	0	0	0	4	0	0	0	0	0	0	5	5	5	15.6	15.6	15.6	50.114	0	149.7	1453100	11	0	0	752050	0	0	0	0	0	0	0	0	701030	0	0	0	0	0	0
D4GW51	D4GW51	Geranylgeranyl diphosphate synthase	0	0	0	1	0	0	0	0	0	0	0	0	1	0	0	0	0	0	1	1	1	3.2	3.2	3.2	38.204	0	6.1184	148230	2	0	0	0	81834	0	0	0	0	0	0	0	0	66391	0	0	0	0	0
D4GW64	D4GW64	FixC family protein	0	1	0	0	0	0	0	0	0	0	0	0	0	0	0	0	0	0	4	4	4	11.9	11.9	11.9	59.819	0	67.994	425040	10	0	37232	0	0	0	0	0	0	0	0	0	0	0	0	0	0	0	0
D4GW72	D4GW72	Cysteine--tRNA ligase	0	0	0	0	0	0	0	0	0	0	1	0	0	0	0	0	0	0	1	1	1	3	3	3	55.217	0	74.43	0	1	0	0	0	0	0	0	0	0	0	0	0	0	0	0	0	0	0	0
D4GW83	D4GW83	Adenylosuccinate synthetase	0	0	0	0	0	0	0	0	0	0	1	0	0	0	0	0	0	0	2	2	2	5.9	5.9	5.9	48.23	0	11.083	80496	1	0	0	0	18628	0	0	0	0	0	0	61868	0	0	0	0	0	0	0
D4GWA1	D4GWA1	Probable ribosomal RNA small subunit methyltransferase A	0	0	0	0	0	0	0	0	0	0	0	0	0	0	0	0	0	0	1	1	1	2.4	2.4	2.4	31.781	0	7.3009	0	1	0	0	0	0	0	0	0	0	0	0	0	0	0	0	0	0	0	0
D4GWD6	D4GWD6	Molybdenum cofactor biosynthesis protein MoeA	0	0	0	0	0	0	0	0	0	0	0	0	0	0	0	0	0	0	1	1	1	2.5	2.5	2.5	66.125	0	6.412	32116	1	0	0	0	0	0	0	0	0	0	0	0	0	0	0	0	0	0	0
D4GWG3	D4GWG3	GNAT family acetyltransferase	0	0	0	0	0	0	0	0	0	0	0	0	0	0	0	0	0	0	1	1	1	11.9	11.9	11.9	15.88	0	6.612	0	1	0	0	0	0	0	0	0	0	0	0	0	0	0	0	0	0	0	0
D4GWG6	D4GWG6	Translation initiation factor 5A	0	0	0	0	0	0	0	0	0	0	0	0	0	0	0	0	0	0	2	2	2	38.7	38.7	38.7	14.209	0	87.154	101490	3	0	0	0	0	0	0	0	0	0	0	0	0	0	0	0	0	0	0
D4GWG7	D4GWG7	Molybdenum cofactor biosynthesis protein MoeA	0	0	0	0	0	0	0	0	0	0	0	0	0	0	0	0	0	0	1	1	1	4.2	4.2	4.2	43.152	0	6.0655	33835	0	0	0	0	0	0	0	0	0	0	0	0	33835	0	0	0	0	0	0
D4GWI5	D4GWI5	Pyridoxal 5-phosphate synthase subunit PdxS	0	0	0	0	0	1	0	0	0	0	0	0	0	0	0	0	0	0	1	1	1	4.6	4.6	4.6	32.521	0	7.0994	60639	2	0	0	0	0	0	22493	0	0	0	0	0	0	0	0	0	0	0	0
D4GWJ6	D4GWJ6	Uncharacterized protein	0	0	0	0	0	0	0	0	0	0	0	0	0	0	0	0	0	0	1	1	1	14.3	14.3	14.3	15.541	0	6.3341	52099	1	0	0	0	0	0	0	0	0	0	0	0	0	0	0	0	0	0	0
D4GWK8	D4GWK8	LD-carboxypeptidase	0	0	0	1	1	0	0	0	0	0	0	0	0	0	0	0	0	0	1	1	1	3.8	3.8	3.8	38.487	0	13.046	76954	2	0	0	0	46502	30452	0	0	0	0	0	0	0	0	0	0	0	0	0
D4GWN2	D4GWN2	CBS domain protein	0	0	0	1	0	0	0	0	0	0	0	0	0	0	0	0	0	0	1	1	1	3.9	3.9	3.9	42.52	0	7.3043	13154	1	0	0	0	13154	0	0	0	0	0	0	0	0	0	0	0	0	0	0
D4GWP9	D4GWP9	Glycine dehydrogenase (Decarboxylating) (Glycine cleavage system protein P-1)	0	0	3	0	0	0	0	0	0	0	0	1	0	0	0	0	0	0	3	3	3	8.9	8.9	8.9	48.575	0	28.433	64046	4	0	0	64046	0	0	0	0	0	0	0	0	0	0	0	0	0	0	0
D4GWQ1	D4GWQ1	Probable aminomethyltransferase	0	0	0	0	0	0	0	0	0	1	0	0	0	0	0	0	0	0	1	1	1	7.4	7.4	7.4	39.718	0	6.1137	1170300	1	0	0	0	0	0	0	0	0	0	1170300	0	0	0	0	0	0	0	0
D4GWQ7	D4GWQ7	UPF0753 protein HVO_2410	0	0	0	0	0	0	0	0	0	0	0	0	0	0	0	0	0	0	1	1	1	2.2	2.2	2.2	86.987	0	7.0623	0	1	0	0	0	0	0	0	0	0	0	0	0	0	0	0	0	0	0	0
D4GWR6	D4GWR6	Hydroxymethylglutaryl-CoA synthase	0	2	0	0	0	0	0	0	0	0	1	0	0	0	0	0	0	0	2	2	2	4.3	4.3	4.3	50.103	0	15.932	575050	4	0	220670	0	0	0	0	0	0	0	0	283540	0	0	0	0	0	0	0
D4GWS6	D4GWS6	DUF2110 family protein	0	0	0	0	0	0	0	0	0	0	0	0	0	0	0	0	1	0	1	1	1	3.6	3.6	3.6	24.462	0	21.769	236210	1	0	0	0	0	0	0	0	0	0	0	0	0	0	0	0	0	236210	0
D4GWU7	D4GWU7	Betaine aldehyde dehydrogenase	0	0	0	0	0	0	0	0	0	0	0	0	0	0	0	0	0	0	3	3	3	5.7	5.7	5.7	56.17	0	19.557	1202400	4	0	0	0	0	0	0	0	0	0	0	0	0	0	0	0	0	0	0
D4GWV4	D4GWV4	ABC-type transport system ATP-binding protein (Probable substrate branched-chain amino acids)	0	0	2	0	1	0	0	0	1	0	0	0	1	0	1	0	0	0	1	1	1	5.2	5.2	5.2	29.299	0	6.0875	952490	9	0	0	105880	0	135950	0	0	0	77287	0	0	0	116430	0	288820	0	0	0
D4GWW8	D4GWW8	30S ribosomal protein S2	0	0	0	0	0	0	3	0	0	0	0	0	0	0	0	6	0	0	3	3	3	26.9	26.9	26.9	28.32	0	182.33	1123900	9	0	0	0	0	0	0	125720	0	0	0	0	0	0	0	0	998190	0	0
D4GWX0	D4GWX0	Enolase	0	0	6	0	0	0	0	0	0	0	0	9	0	0	0	0	0	0	6	6	6	31.8	31.8	31.8	42.005	0	323.31	2816100	15	0	0	1500000	0	0	0	0	0	0	0	0	1316000	0	0	0	0	0	0
D4GX28	D4GX28	Acyl-CoA synthetase	0	0	0	0	0	0	0	0	0	0	0	0	0	0	0	0	0	0	3	3	3	7.9	7.9	7.9	59.146	0	16.939	160620	2	0	0	0	0	0	0	0	0	0	0	0	0	0	0	0	0	0	0
D4GX49	D4GX49	RimK family protein	0	0	0	0	0	0	0	0	0	0	0	0	0	0	0	0	0	0	5	5	5	17	17	17	49.014	0	45.148	280090	7	0	0	0	0	0	0	0	0	0	0	0	0	0	0	0	0	0	0
D4GX56	D4GX56	3-hydroxyacyl-CoA dehydrogenase	0	0	0	0	0	0	0	0	0	0	0	0	0	0	0	0	0	0	1	1	1	1.8	1.8	1.8	71.034	0	6.0201	44239	1	0	0	0	0	0	0	0	0	0	0	0	0	0	0	0	0	0	0
D4GX92	D4GX92	Inosine-5-monophosphate dehydrogenase	0	0	0	0	0	0	0	0	0	0	0	0	0	0	0	0	0	0	1	1	1	1.8	1.8	1.8	53.286	0	6.9356	82822	2	0	0	0	0	0	0	0	0	0	0	0	0	0	0	0	0	0	0
D4GXB9	D4GXB9	PfpI family protease	0	0	0	0	0	0	0	0	0	0	0	0	0	0	0	0	0	0	2	2	2	9.6	9.6	9.6	21.545	0	14.125	561470	3	0	0	0	0	0	0	0	0	0	0	0	0	0	0	0	0	0	0
D4GXE9	D4GXE9	Pyruvate ferredoxin/flavodoxin oxidoreductase subunit beta	0	0	0	0	2	1	0	0	0	0	0	0	0	1	0	0	0	0	2	2	2	7.1	7.1	7.1	34.497	0	99.269	1075600	4	0	0	0	0	592640	50515	0	0	0	0	0	0	0	432420	0	0	0	0
D4GXF1	D4GXF1	Pyruvate--ferredoxin oxidoreductase alpha subunit	0	0	0	0	0	0	0	0	0	0	0	0	0	0	0	0	0	0	4	4	4	9.8	9.8	9.8	68.469	0	68.11	379190	5	0	0	0	0	0	0	0	0	0	0	0	0	0	0	0	0	0	0
D4GXG2	D4GXG2	Serine hydroxymethyltransferase	0	0	5	0	0	0	0	0	0	0	0	1	0	0	0	0	0	0	4	4	4	15.7	15.7	15.7	44.348	0	64.385	780910	6	0	0	733200	0	0	0	0	0	0	0	0	47708	0	0	0	0	0	0
D4GXG9	D4GXG9	Bifunctional protein FolD	0	0	0	2	0	0	0	0	0	0	0	0	1	0	0	0	0	0	2	2	2	9.8	9.8	9.8	31.367	0	21.515	434650	3	0	0	0	392240	0	0	0	0	0	0	0	0	42412	0	0	0	0	0
D4GXI1	D4GXI1	4-aminobutyrate aminotransferase	0	0	4	0	0	0	0	0	0	0	0	1	0	0	0	0	0	0	4	4	4	10.7	10.7	10.7	49.115	0	58.469	262440	5	0	0	213490	0	0	0	0	0	0	0	0	48959	0	0	0	0	0	0
D4GXI2	D4GXI2	Tat (Twin-arginine translocation) pathway signal sequence domain-containing protein	0	0	1	0	0	0	0	0	0	0	1	2	0	0	0	0	0	0	3	3	3	7.4	7.4	7.4	50.863	0	17.585	105550	4	0	0	0	0	0	0	0	0	0	0	54326	51223	0	0	0	0	0	0
D4GXJ7	D4GXJ7	Ornithine cyclodeaminase	0	0	0	4	4	0	1	0	0	0	0	0	0	1	0	0	0	0	5	5	5	16.9	16.9	16.9	34.647	0	87.851	1547700	10	0	0	0	779800	744250	0	0	0	0	0	0	0	0	23679	0	0	0	0
D4GXP5	D4GXP5	Fumarate hydratase class II	0	1	0	0	0	0	0	0	0	0	6	0	0	0	0	0	0	0	4	4	4	11.1	11.1	11.1	50.092	0	50.765	503780	11	0	21374	0	0	0	0	0	0	0	0	366370	0	0	0	0	0	0	0
D4GXS3	D4GXS3	Pyrroline-5-carboxylate reductase	0	0	0	0	0	0	2	0	0	0	0	0	0	0	0	0	0	0	2	2	2	10.1	10.1	10.1	26.835	0	14.168	91563	2	0	0	0	0	0	0	91563	0	0	0	0	0	0	0	0	0	0	0
D4GXS8	D4GXS8	Putative oxidoreductase (Short-chain dehydrogenase family)	0	0	0	0	0	2	3	0	0	0	0	0	0	0	0	3	0	0	4	4	4	21.4	21.4	21.4	25.994	0	133.37	743800	8	0	0	0	0	0	176560	358820	0	0	0	0	0	0	0	0	208430	0	0
D4GXT7	D4GXT7	Uncharacterized protein	0	0	0	0	0	0	0	0	0	0	0	0	0	0	0	0	0	0	1	1	1	3.3	3.3	3.3	32.692	0	6.1417	50923	1	0	0	0	0	0	0	0	0	0	0	0	0	0	0	0	0	0	0
D4GXT9	D4GXT9	Methylmalonyl-CoA mutase subunit A	0	0	0	0	0	0	0	0	0	0	0	0	0	0	0	0	0	0	4	4	4	9.1	9.1	9.1	61.905	0	92.128	619340	6	0	0	0	0	0	0	0	0	0	0	0	0	0	0	0	0	0	0
D4GXV2	D4GXV2	Enoyl-CoA hydratase	0	0	0	0	0	0	1	0	0	0	0	0	0	0	0	1	0	0	2	2	2	7.8	7.8	7.8	27.55	0	11.589	614060	2	0	0	0	0	0	0	468250	0	0	0	0	0	0	0	0	145820	0	0
D4GXW1	D4GXW1	GTP-binding protein	0	0	0	0	0	0	0	0	0	0	0	0	0	0	0	0	0	0	1	1	1	2.3	2.3	2.3	43.517	0	6.2203	0	1	0	0	0	0	0	0	0	0	0	0	0	0	0	0	0	0	0	0
D4GXW6	D4GXW6	Indole-3-acetyl-L-aspartic acid hydrolase	0	0	1	0	0	0	0	0	0	0	0	1	0	0	0	0	0	0	1	1	1	3.3	3.3	3.3	44.726	0	8.6898	119100	2	0	0	50763	0	0	0	0	0	0	0	0	68336	0	0	0	0	0	0
D4GXW9	D4GXW9	FAD-dependent oxidoreductase (Homolog to geranylgeranyl reductase)	0	0	0	0	0	0	0	0	0	0	0	0	0	0	0	0	0	0	3	3	3	7.9	7.9	7.9	51.067	0	323.31	1057500	4	0	0	0	0	0	0	0	0	0	0	0	0	0	0	0	0	0	0
D4GXX3	D4GXX3	ABC-type transport system periplasmic substrate-binding protein (Probable substrate sugar)	0	0	2	0	0	0	0	0	0	0	0	2	0	0	0	0	0	0	2	2	2	7.4	7.4	7.4	39.212	0	284.86	952590	4	0	0	476460	0	0	0	0	0	0	0	0	476120	0	0	0	0	0	0
D4GXX4	D4GXX4	Phosphomannomutase	0	0	0	0	0	0	0	0	0	0	0	3	0	0	0	0	0	0	3	3	3	11.3	11.3	11.3	47.499	0	63.02	221480	3	0	0	0	0	0	0	0	0	0	0	0	221480	0	0	0	0	0	0
D4GXY5	D4GXY5	Valine--tRNA ligase	0	0	0	0	0	0	0	0	0	0	0	0	0	0	0	0	0	0	1	1	1	1.5	1.5	1.5	98.943	0	6.0326	23963	0	23963	0	0	0	0	0	0	0	0	0	0	0	0	0	0	0	0	0
D4GY00	D4GY00	Tryptophan--tRNA ligase	0	0	0	0	0	0	0	0	0	0	0	0	0	0	0	0	0	0	1	1	1	2.1	2.1	2.1	59.135	0	17.933	58084	1	0	0	0	0	0	0	0	0	0	0	0	0	0	0	0	0	0	0
D4GY19	D4GY19	Branched-chain alpha-keto acid dehydrogenase subunit E2	0	0	0	0	0	0	0	0	0	0	0	0	0	0	0	0	0	0	6	6	6	14.4	14.4	14.4	54.912	0	34.581	392330	6	0	0	0	0	0	0	0	0	0	0	0	0	0	0	0	0	0	0
D4GY31	D4GY31	Phosphoserine phosphatase SerB	0	0	0	0	0	0	0	1	0	0	0	0	0	0	0	0	1	0	1	1	1	6	6	6	23.208	0	10.484	44850	2	0	0	0	0	0	0	0	0	0	0	0	0	0	0	0	0	44850	0
D4GY35	D4GY35	Uncharacterized protein	0	0	0	0	0	0	0	0	0	0	0	0	0	0	0	0	0	0	1	1	1	6.9	6.9	6.9	22.304	0	6.6959	46761	1	0	0	0	0	0	0	0	0	0	0	0	0	0	0	0	0	0	0
D4GY38	D4GY38	Threonine synthase	0	0	4	0	0	0	0	0	0	0	0	3	0	0	0	0	0	0	4	4	4	12.2	12.2	12.2	44.403	0	50.755	420190	7	0	0	219390	0	0	0	0	0	0	0	0	200800	0	0	0	0	0	0
D4GY39	D4GY39	CysK1	0	0	0	1	0	0	0	0	0	0	0	0	0	0	0	0	0	0	1	1	1	6.4	6.4	6.4	34.757	0	7.099	37093	1	0	0	0	37093	0	0	0	0	0	0	0	0	0	0	0	0	0	0
D4GY50	D4GY50	3-hydroxyacyl-CoA dehydrogenase	0	0	0	0	0	3	0	0	0	0	0	0	0	0	0	0	0	0	3	3	3	10.5	10.5	10.5	30.849	0	22.226	592410	3	0	0	0	0	0	592410	0	0	0	0	0	0	0	0	0	0	0	0
D4GY56	D4GY56	Propionyl-CoA carboxylase complex B chain	0	0	0	0	0	0	0	0	0	0	0	0	0	0	0	0	0	0	2	2	2	5.3	5.3	5.3	63.624	0	11.324	76698	2	0	0	0	0	0	0	0	0	0	0	0	0	0	0	0	0	0	0
D4GY63	D4GY63	Glutamate dehydrogenase	0	1	0	0	0	0	0	0	0	0	1	0	0	0	0	0	0	0	2	2	2	7.9	7.9	7.9	46.668	0	13.982	114240	2	0	23909	0	0	0	0	0	0	0	0	90335	0	0	0	0	0	0	0
D4GY69	D4GY69	Glutamate dehydrogenase	0	0	2	0	0	0	0	0	0	0	0	0	0	0	0	0	0	0	2	2	2	6.7	6.7	6.7	45.729	0	11.889	166960	2	0	0	166960	0	0	0	0	0	0	0	0	0	0	0	0	0	0	0
D4GY77	D4GY77	Phosphomannomutase	0	0	0	0	0	0	0	0	0	0	0	0	0	0	0	0	0	0	2	2	2	5.3	5.3	5.3	48.527	0	14.146	97803	3	0	0	0	0	0	0	0	0	0	0	0	0	0	0	0	0	0	0
D4GY82	D4GY82	Enoyl-CoA hydratase	0	0	0	0	0	0	4	0	0	0	0	0	0	0	0	0	0	0	4	4	4	18.2	18.2	18.2	28.205	0	35.799	253620	4	0	0	0	0	0	0	253620	0	0	0	0	0	0	0	0	0	0	0
D4GY92	D4GY92	O-acetylhomoserine aminocarboxypropyltransferase	1	9	21	4	4	5	3	3	4	0	1	9	0	0	0	0	0	0	8	8	8	24.1	24.1	24.1	46.136	0	323.31	97738000	73	46820	4223200	84115000	634980	402560	418690	161330	350760	2564400	0	62077	4127800	0	0	0	0	0	0
D4GY94	D4GY94	Homoserine O-acetyltransferase	0	0	2	0	0	0	0	0	0	0	0	0	0	0	0	0	0	0	2	2	2	7	7	7	44.793	0	51.746	398020	2	0	0	398020	0	0	0	0	0	0	0	0	0	0	0	0	0	0	0
D4GYD4	D4GYD4	D-gluconate dehydratase	0	0	5	0	0	0	0	0	0	0	0	2	0	0	0	0	0	0	4	4	4	12.9	12.9	12.9	45.794	0	41.734	1002200	7	0	0	776990	0	0	0	0	0	0	0	0	225170	0	0	0	0	0	0
D4GYE8	D4GYE8	3-isopropylmalate dehydrogenase	0	0	0	0	1	0	0	0	0	0	0	0	0	0	0	0	0	0	1	1	1	3.7	3.7	3.7	33.724	0	7.5825	0	1	0	0	0	0	0	0	0	0	0	0	0	0	0	0	0	0	0	0
D4GYH5	D4GYH5	UDP-glucose 6-dehydrogenase AglM	0	0	1	0	0	0	0	0	0	0	0	0	0	0	0	0	0	0	1	1	1	2.8	2.8	2.8	45.966	0	6.4813	87071	1	0	0	87071	0	0	0	0	0	0	0	0	0	0	0	0	0	0	0
D4GYI4	D4GYI4	Glycerol-3-phosphate dehydrogenase subunit C	0	0	1	0	0	0	0	0	0	0	0	1	0	0	0	0	0	0	1	1	1	3	3	3	48.623	0	8.3006	122340	2	0	0	56715	0	0	0	0	0	0	0	0	65623	0	0	0	0	0	0
D4GYI5	D4GYI5	Glycerol kinase	0	0	0	0	0	0	0	0	0	0	0	0	0	0	0	0	0	0	2	2	2	5.7	5.7	5.7	56.737	0	43.324	110990	2	0	0	0	0	0	0	0	0	0	0	0	0	0	0	0	0	0	0
D4GYJ0	D4GYJ0	Dihydroxyacetone kinase subunit DhaK	0	0	1	1	0	0	0	0	0	0	0	1	0	0	0	0	0	0	1	1	1	4.8	4.8	4.8	34.847	0	28.178	236550	3	0	0	141560	20869	0	0	0	0	0	0	0	74118	0	0	0	0	0	0
D4GYK5	D4GYK5	Tryptophanase	0	3	10	2	1	0	0	0	1	0	0	5	0	0	0	0	0	0	8	8	8	22.8	22.8	22.8	48.543	0	263.3	16882000	22	0	559280	15401000	378970	41711	0	0	0	43144	0	0	457960	0	0	0	0	0	0
D4GYL5	D4GYL5	ABC transporter ATP-binding protein	0	0	0	0	1	0	0	0	0	0	0	0	0	0	0	0	0	0	1	1	1	8.3	8.3	8.3	38.273	0	6.6489	29898	1	0	0	0	0	29898	0	0	0	0	0	0	0	0	0	0	0	0	0
D4GYL9	D4GYL9	Sulfurtransferase	0	0	0	0	0	0	1	0	0	0	0	0	0	0	0	1	0	0	1	1	1	4.7	4.7	4.7	28.435	0	18.463	86536	2	0	0	0	0	0	0	48640	0	0	0	0	0	0	0	0	37895	0	0
D4GYM0	D4GYM0	Putative thiosulfate sulfurtransferase	0	0	0	0	0	1	0	0	0	0	0	0	0	2	0	0	0	0	1	1	1	7.3	7.3	7.3	32.073	0	6.48	115200	3	0	0	0	0	0	33552	0	0	0	0	0	0	0	81646	0	0	0	0
D4GYP1	D4GYP1	RimK family protein	0	0	0	0	0	3	0	0	0	0	0	0	0	0	0	0	0	0	2	2	2	10.3	10.3	10.3	31.876	0	17.324	92351	3	0	0	0	0	0	92351	0	0	0	0	0	0	0	0	0	0	0	0
D4GYP4	D4GYP4	Argininosuccinate synthase	0	0	3	0	0	0	0	0	0	0	0	3	0	0	0	0	0	0	3	3	3	6.9	6.9	6.9	44.483	0	21.833	616570	6	0	0	320400	0	0	0	0	0	0	0	0	296170	0	0	0	0	0	0
D4GYQ5	D4GYQ5	ABC-type transport system permease protein (Probable substrate dipeptides/oligopeptides)	0	0	0	0	1	0	0	0	0	0	0	0	0	1	0	0	0	0	1	1	1	2.3	2.3	2.3	51.581	0	6.978	33075	2	0	0	0	0	33075	0	0	0	0	0	0	0	0	0	0	0	0	0
D4GYQ7	D4GYQ7	ABC-type transport system periplasmic substrate-binding protein (Probable substrate dipeptides/oligopeptides)	0	0	0	0	0	0	0	0	0	0	0	0	0	0	0	0	0	0	1	1	1	2.5	2.5	2.5	67.307	0	9.9163	0	1	0	0	0	0	0	0	0	0	0	0	0	0	0	0	0	0	0	0
D4GYS6	D4GYS6	Glutamate-1-semialdehyde 2,1-aminomutase	0	0	3	0	0	0	0	0	0	0	0	5	0	0	0	0	0	0	4	4	4	14.4	14.4	14.4	47.811	0	168.59	1015500	8	0	0	508870	0	0	0	0	0	0	0	0	506600	0	0	0	0	0	0
D4GYV5	D4GYV5	Cysteine desulfurase	0	0	1	0	0	0	0	0	0	0	0	1	0	0	0	0	0	0	1	1	1	4	4	4	46.552	0	24.553	121940	2	0	0	39755	0	0	0	0	0	0	0	0	82187	0	0	0	0	0	0
D4GYW3	D4GYW3	Translation initiation factor 6	0	0	0	0	0	0	0	0	0	0	0	0	1	0	0	0	0	0	1	1	1	8.6	8.6	8.6	22.983	0	6.2874	0	1	0	0	0	0	0	0	0	0	0	0	0	0	0	0	0	0	0	0
D4GYZ1	D4GYZ1	Proteasome subunit beta	0	0	0	0	0	0	0	0	5	0	0	0	0	0	0	0	0	0	4	4	4	18.1	18.1	18.1	25.993	0	310.62	12748000	8	0	0	0	0	0	0	0	0	10960000	0	0	0	0	0	0	0	0	0
D4GYZ4	D4GYZ4	DNA ligase	0	0	0	0	0	0	0	0	0	0	0	0	0	0	0	0	0	0	1	1	1	1.5	1.5	1.5	62.738	0	6.8685	25972	0	0	25972	0	0	0	0	0	0	0	0	0	0	0	0	0	0	0	0
D4GYZ7	D4GYZ7	Alpha/beta hydrolase fold protein	0	0	1	1	1	4	20	3	2	0	0	0	0	0	0	6	0	0	9	9	9	44	44	44	29.454	0	191.55	16458000	41	0	0	0	22656	20995	159290	15118000	52298	102270	0	0	0	0	0	0	777280	0	0
D4GZ00	D4GZ00	Type 2 DNA topoisomerase 6 subunit B	1	0	0	0	0	0	0	0	0	0	0	0	0	0	0	0	0	0	2	2	2	2.8	2.8	2.8	87.437	0	19.41	56243	4	31934	0	0	0	0	0	0	0	0	0	0	0	0	0	0	0	0	0
D4GZ01	D4GZ01	DNA gyrase subunit B	0	0	0	0	0	0	0	0	0	0	0	0	0	0	0	0	0	0	6	6	6	11.6	11.6	11.6	71.212	0	45.287	551140	6	0	0	0	0	0	0	0	0	0	0	0	0	0	0	0	0	0	0
D4GZ02	D4GZ02	DNA gyrase subunit A	1	0	0	0	0	0	0	0	0	4	0	0	0	0	0	0	0	0	4	4	4	6.4	6.4	6.4	94.852	0	35.143	500500	5	124310	0	0	0	0	0	0	0	0	376190	0	0	0	0	0	0	0	0
D4GZ06	D4GZ06	Transcriptional regulator	0	0	0	0	0	0	0	2	2	0	0	0	0	0	0	0	1	4	3	3	3	19.8	19.8	19.8	19.377	0	317.28	1251200	13	0	0	0	0	0	0	0	32782	58796	0	0	0	0	0	0	0	24446	809390
D4GZ07	D4GZ07	NADH dehydrogenase	0	1	0	0	0	0	0	0	0	0	1	1	0	0	0	0	0	0	1	1	1	2.3	2.3	2.3	42.816	0	177.55	1841400	3	0	556420	0	0	0	0	0	0	0	0	863580	421410	0	0	0	0	0	0
D4GZ20	D4GZ20	Uncharacterized protein	0	0	0	0	0	0	0	0	0	0	0	0	0	0	0	2	0	0	1	1	1	6.8	6.8	6.8	28.766	0	7.042	34333	2	0	0	0	0	0	0	0	0	0	0	0	0	0	0	0	34333	0	0
D4GZ33	D4GZ33	Pyridoxal phosphate-dependent aminotransferase	0	0	1	0	0	0	0	0	0	0	0	0	0	0	0	0	0	0	1	1	1	2.4	2.4	2.4	40.192	0	6.5678	0	1	0	0	0	0	0	0	0	0	0	0	0	0	0	0	0	0	0	0
D4GZ61	D4GZ61	Alpha/beta hydrolase fold protein	0	0	0	0	0	0	0	5	4	0	0	0	0	0	0	0	0	0	3	3	3	26.3	26.3	26.3	23.274	0	78.222	1664100	11	0	0	0	0	0	0	0	490740	893120	0	0	0	0	0	0	0	0	0
D4GZA0	D4GZA0	tRNA (Guanine(10),N(2))-dimethyltransferase	0	0	0	0	0	1	0	0	0	0	0	0	0	0	0	0	0	0	1	1	1	4	4	4	34.173	0	7.6729	0	1	0	0	0	0	0	0	0	0	0	0	0	0	0	0	0	0	0	0
D4GZE8	D4GZE8	Replication factor C small subunit	0	0	0	0	0	0	1	0	0	0	0	0	0	0	0	1	0	0	2	2	2	7	7	7	36.222	0	11.424	70552	2	0	0	0	0	0	0	25650	0	0	0	0	0	0	0	0	44902	0	0
D4GZF1	D4GZF1	Alanine--tRNA ligase	1	0	0	0	0	0	0	0	0	2	0	0	0	0	0	0	0	0	3	3	3	4.3	4.3	4.3	102.46	0	18.013	178540	3	37628	0	0	0	0	0	0	0	0	140910	0	0	0	0	0	0	0	0
D4GZF9	D4GZF9	L-lactate dehydrogenase	0	0	0	0	0	3	0	0	0	0	0	0	0	0	0	0	0	0	3	3	3	9.1	9.1	9.1	34.569	0	34.588	1479800	3	0	0	0	0	18467	1367100	0	0	0	0	0	0	0	0	94187	0	0	0
D4GZM2	D4GZM2	Phosphoribosylamine--glycine ligase	0	1	0	0	0	0	0	0	0	0	1	0	0	0	0	0	0	0	1	1	1	2.8	2.8	2.8	45.504	0	17.721	153850	2	0	70645	0	0	0	0	0	0	0	0	83202	0	0	0	0	0	0	0
D4GZP8	D4GZP8	Threonine--tRNA ligase	0	0	0	0	0	0	0	0	0	0	0	0	0	0	0	0	0	0	4	4	4	9.6	9.6	9.6	73.485	0	24.919	401150	2	0	0	0	0	0	0	0	0	0	0	0	0	0	0	0	0	0	0
D4GZP9	D4GZP9	Uncharacterized protein	1	9	6	1	3	1	1	0	1	2	7	9	1	5	1	1	0	0	8	8	8	15.3	15.3	15.3	53.846	0	323.31	37258000	66	30680	13018000	4495300	26278	265180	83634	0	0	0	189540	10119000	5082000	73634	851310	48208	34322	38220	0
D4GZS0	D4GZS0	Rpa-associated protein	0	0	0	0	0	0	0	0	2	0	0	0	0	0	0	0	0	0	2	2	2	14.8	14.8	14.8	21.992	0	12.769	194850	2	0	0	0	0	0	0	0	0	194850	0	0	0	0	0	0	0	0	0
D4GZT8	D4GZT8	Membrane protein	0	0	0	0	0	0	0	0	0	0	0	0	0	0	0	0	0	8	7	7	7	33.3	33.3	33.3	23.761	0	74.96	17162000	12	0	0	0	0	0	0	0	0	0	0	0	0	0	0	0	0	51192	14834000
D4GZV8	D4GZV8	Branched-chain amino acid aminotransferase	0	0	0	0	0	6	0	0	0	0	0	0	0	0	0	0	0	0	5	5	5	23.1	23.1	23.1	35.016	0	136	985970	6	0	0	0	0	0	985970	0	0	0	0	0	0	0	0	0	0	0	0
D4GZX5	D4GZX5	DNA-directed RNA polymerase	0	0	0	0	0	0	0	0	0	0	0	0	0	0	0	0	0	0	3	3	3	6.1	6.1	6.1	67.761	0	18.294	647690	3	0	0	0	0	0	0	0	0	0	0	0	0	0	0	0	0	0	0
D4GZY3	D4GZY3	Elongation factor 2	0	0	3	0	0	0	0	0	0	0	0	2	0	0	0	0	0	0	3	3	3	6.5	6.5	6.5	80.44	0	36.208	401500	10	0	0	23866	0	0	0	0	0	0	0	0	102340	0	0	0	0	0	0
D4GZY6;D4GWR0	D4GZY6	Elongation factor 1-alpha	4	6	14	3	1	3	2	0	0	1	7	13	8	2	0	3	0	0	12	12	12	39.2	39.2	39.2	45.758	0	323.31	41577000	74	190890	6776200	14108000	409180	56195	55015	89326	0	0	69147	6788700	11905000	460910	223420	0	162450	0	0
D4H003	D4H003	Uncharacterized protein	0	1	1	0	0	0	0	0	0	0	0	1	0	0	0	0	0	0	1	1	1	8.7	8.7	8.7	23.33	0	6.64	1183800	7	0	104040	218870	0	0	0	0	0	0	0	0	286870	0	0	0	0	0	0
D4H014	D4H014	Homolog to ribonuclease R	0	5	0	0	0	0	0	0	0	0	2	3	0	0	0	0	0	0	3	3	3	10	10	10	50.357	0	23.8	1495500	10	0	573880	0	0	0	0	0	0	0	0	607750	313860	0	0	0	0	0	0
D4H044	D4H044	Pyridoxal phosphate-dependent aminotransferase (Homolog to histidinol-phosphate aminotransferase / aspartate aminotransferase)	0	0	0	2	0	0	0	0	0	0	0	0	0	0	0	0	0	0	2	2	2	10.1	10.1	10.1	39.841	0	19.238	41678	2	0	0	11931	29747	0	0	0	0	0	0	0	0	0	0	0	0	0	0
D4H0D7	D4H0D7	Uncharacterized protein	0	1	0	0	1	0	0	1	0	1	0	0	0	1	1	0	0	0	1	1	1	15.8	15.8	15.8	6.5781	0	6.5867	17221000	13	0	1664300	0	0	1463700	0	0	959320	0	1308800	0	0	0	1095100	656870	0	0	0
D4H0F1	D4H0F1	Glucose-fructose oxidoreductase	0	0	0	0	1	3	0	0	0	0	0	0	0	3	0	0	0	0	2	2	2	9	9	9	36.004	0	78.317	273680	7	0	0	0	0	34559	156380	0	0	0	0	0	0	0	82741	0	0	0	0
D4H0F6	D4H0F6	ABC-type transport system ATP-binding protein (Probable substrate dipeptides/oligopeptides)	0	0	0	0	0	0	0	0	0	0	0	0	0	0	0	0	0	0	2	2	2	4.5	4.5	4.5	75.914	0	26.974	184570	4	0	0	0	0	0	0	0	0	0	0	0	0	0	0	0	0	0	0
O30560	O30560	Thermosome subunit 2	0	0	0	0	0	0	0	0	0	0	0	3	0	1	0	3	0	0	9	9	9	22.3	22.3	22.3	59.297	0	323.31	4171700	31	0	0	0	0	0	0	0	0	0	0	0	195640	0	33930	0	72895	0	0
O30561	O30561	Thermosome subunit 1	0	0	0	0	0	0	0	0	0	0	0	0	0	0	0	0	0	0	2	2	2	3.4	3.4	3.4	58.925	0	13.575	328670	4	0	0	0	0	0	0	0	0	0	0	0	0	0	0	0	0	0	0
P41200	P41200	50S ribosomal protein L11	0	0	0	0	0	0	0	0	2	0	0	0	0	0	0	0	0	1	2	2	2	13.8	13.8	13.8	16.802	0	90.95	553760	3	0	0	0	0	0	0	0	0	494080	0	0	0	0	0	0	0	0	59679
P43386	P43386	Glutamine synthetase	0	3	0	0	0	0	0	0	0	0	6	1	0	0	0	0	0	0	5	5	5	12.3	12.3	12.3	50.521	0	37.714	3521000	10	0	974230	0	0	0	0	0	0	0	0	2486800	59891	0	0	0	0	0	0
Q03301;Q03300	Q03301;Q03300	Superoxide dismutase [Mn] 2;Superoxide dismutase [Mn] 1	0	0	0	0	1	0	0	0	1	0	0	0	0	0	0	0	0	1	1	1	1	6.5	6.5	6.5	22.297	0	35.851	718020	4	0	0	0	0	19423	0	0	0	295990	0	0	0	0	0	0	0	0	230050
Q04829	Q04829	Dihydrolipoyl dehydrogenase	0	1	0	0	0	0	0	0	0	0	2	0	0	0	0	0	0	0	2	2	2	5.3	5.3	5.3	49.973	0	20.628	113720	3	0	41777	0	0	0	0	0	0	0	0	71946	0	0	0	0	0	0	0
Q48328	Q48328	DNA repair and recombination protein RadA	1	0	1	8	7	1	2	0	1	2	0	3	6	8	0	2	0	0	10	10	10	33.8	33.8	33.8	37.32	0	323.31	6284400	43	15103	0	40349	2166500	1463800	44815	92777	0	36637	28466	0	65253	1182900	1074800	0	37744	0	0
Q48332	Q48332	V-type ATP synthase alpha chain	0	0	0	0	0	0	0	0	0	0	0	0	0	0	0	0	0	0	8	8	8	20.6	20.6	20.6	64.514	0	295.16	2224500	16	0	0	0	0	0	0	0	0	0	0	0	0	0	0	0	0	0	0
Q48333	Q48333	V-type ATP synthase beta chain	0	4	0	0	0	0	0	0	0	0	8	0	0	0	0	0	0	0	6	6	6	17.5	17.5	17.5	51.933	0	190.93	2021300	12	0	926080	0	0	0	0	0	0	0	0	1095200	0	0	0	0	0	0	0
Q9HHA2	Q9HHA2	Thermosome subunit 3	0	0	0	0	1	1	0	0	0	1	0	3	2	2	0	4	0	0	14	14	14	42.4	42.4	42.4	55.241	0	323.31	3618300	39	0	0	0	0	40908	15269	0	0	0	0	0	122970	44441	23125	0	189350	0	0
[truncated: 3 more columns]

## Sheet: Figure 4a
T: Protein IDs	T: Majority protein IDs	T: Fasta headers	MS/MS Count 13	MS/MS Count 24	MS/MS Count 26	MS/MS Count 01	MS/MS Count 22	MS/MS Count 30	MS/MS Count 36	MS/MS Count 11	MS/MS Count 20	MS/MS Count 28	MS/MS Count 32	MS/MS Count 09	N: Peptides	N: Razor + unique peptides	N: Unique peptides	N: Sequence coverage [%]	N: Unique + razor sequence coverage [%]	N: Unique sequence coverage [%]	N: Mol. weight [kDa]	N: Q-value	N: Score	N: Intensity	N: MS/MS Count	N: Intensity 01	N: Intensity 09	N: Intensity 11	N: Intensity 13	N: Intensity 20	N: Intensity 22	N: Intensity 24	N: Intensity 26	N: Intensity 28	N: Intensity 30	N: Intensity 32	N: Intensity 36	T: Protein IDs	T: Majority protein IDs	T: Fasta headers
			ΔΔ	ΔΔ	ΔΔ	ΔΔ	ΔΔ + LipP	ΔΔ + LipP	ΔΔ + LipP	ΔΔ + LipP	ΔΔ + LipS	ΔΔ + LipS	ΔΔ + LipS	ΔΔ + LipS
			paraoxon; NP	NP	FP	DMSO	paraoxon; NP	NP	FP	DMSO	paraoxon; NP	NP	FP	DMSO
F2Z668	F2Z668	Alpha/beta hydrolase fold protein	0	0	2	0	0	0	2	0	0	0	0	0	3	3	3	10.8	10.8	10.8	34.271	0	22.922	407640	4	0	0	0	0	0	0	0	50955	54438	0	0	302250	F2Z668	F2Z668	Alpha/beta hydrolase fold protein
F2Z6G3	F2Z6G3	Orotidine 5-phosphate decarboxylase	1	0	0	0	0	0	0	0	0	0	0	0	1	1	1	9.1	9.1	9.1	24.635	0	6.1789	0	1	0	0	0	0	0	0	0	0	0	0	0	0	F2Z6G3	F2Z6G3	Orotidine 5-phosphate decarboxylase
K7QE06	K7QE06	LipS	0	0	0	0	0	0	0	0	0	22	5	0	6	6	6	35.4	35.4	35.4	30.181	0	135.91	5464300	27	0	0	0	0	0	0	0	0	5212100	0	252240	0	K7QE06	K7QE06	LipS
K7QE48	K7QE48	LipT	0	0	0	0	1	1	7	0	0	0	0	0	6	6	6	22.2	22.2	22.2	35.813	0	101.41	1155300	9	0	0	0	0	0	65040	0	0	0	65832	0	1024400	K7QE48	K7QE48	LipT
P11386	P11386	Malate dehydrogenase	0	0	3	0	0	2	2	0	0	0	0	0	4	4	4	23.2	23.2	23.2	33.562	0	27.423	730520	7	0	0	0	0	0	0	0	478160	0	167150	0	85205	P11386	P11386	Malate dehydrogenase
P17196	P17196	Elongation factor 1-alpha	0	0	0	0	0	0	1	0	0	0	0	0	1	1	1	3.4	3.4	3.4	48.199	0	6.3152	0	1	0	0	0	0	0	0	0	0	0	0	0	0	P17196	P17196	Elongation factor 1-alpha
Q4J6J4	Q4J6J4	Tricorn protease homolog	0	0	7	0	0	0	12	0	0	0	0	0	12	12	12	12.9	12.9	12.9	115.99	0	305.35	4414000	19	0	0	0	0	0	0	0	2493100	0	0	0	1920800	Q4J6J4	Q4J6J4	Tricorn protease homolog
Q4J6Q1	Q4J6Q1	Conserved amidohydrolase	0	0	0	0	0	0	1	0	0	0	0	0	1	1	1	4.7	4.7	4.7	32.077	0	6.3831	121380	1	0	0	0	0	0	0	0	0	0	0	0	121380	Q4J6Q1	Q4J6Q1	Conserved amidohydrolase
Q4J6S2	Q4J6S2	Alcohol dehydrogenase	0	0	0	0	0	0	1	0	0	0	0	0	1	1	1	2.3	2.3	2.3	37.298	0	8.5853	36505	1	0	0	0	0	0	0	0	0	0	0	0	36505	Q4J6S2	Q4J6S2	Alcohol dehydrogenase
Q4J6U6	Q4J6U6	Sulfurtransferase	1	1	6	0	0	5	4	1	1	1	0	0	8	8	8	42.1	42.1	42.1	33.429	0	211.85	2962000	20	0	0	46688	39123	94424	0	128530	758550	87647	681440	0	1125600	Q4J6U6	Q4J6U6	Sulfurtransferase
Q4J6X3	Q4J6X3	Glutamyl-tRNA(Gln) amidotransferase subunit A	0	0	3	0	0	0	5	0	0	0	0	0	5	5	5	14.3	14.3	14.3	51.543	0	35.192	926900	8	0	0	0	0	0	0	0	431600	0	0	0	495300	Q4J6X3	Q4J6X3	Glutamyl-tRNA(Gln) amidotransferase subunit A
Q4J6Y5	Q4J6Y5	Conserved formamidase/acetamidase	0	0	1	0	0	0	1	0	0	0	0	0	1	1	1	3.8	3.8	3.8	34.939	0	23.525	141120	2	0	0	0	0	0	0	0	65397	0	0	0	75727	Q4J6Y5	Q4J6Y5	Conserved formamidase/acetamidase
Q4J6Z0	Q4J6Z0	Conserved Archaeal protein	0	0	0	0	0	0	3	0	0	0	0	0	3	3	3	11.8	11.8	11.8	34.968	0	34.624	863070	3	0	0	0	0	0	0	0	0	0	0	0	863070	Q4J6Z0	Q4J6Z0	Conserved Archaeal protein
Q4J6Z8	Q4J6Z8	Parathion hydrolase	0	0	1	0	0	0	2	0	0	0	0	0	3	3	3	9.2	9.2	9.2	35.307	0	23.799	176490	3	0	0	0	0	0	0	0	109070	0	0	0	67421	Q4J6Z8	Q4J6Z8	Parathion hydrolase
Q4J774	Q4J774	Enoyl-CoA hydratase	0	0	0	0	0	0	1	0	0	0	0	0	1	1	1	3.5	3.5	3.5	28.19	0	6.5547	57915	1	0	0	0	0	0	0	0	0	0	0	0	57915	Q4J774	Q4J774	Enoyl-CoA hydratase
Q4J782	Q4J782	3-polyprenyl-4-hydroxybenzoate decarboxylase	0	2	0	2	0	0	0	1	0	0	1	0	1	1	1	3.5	3.5	3.5	54.9	0	6.8745	48840000	6	29973000	0	5996600	0	0	0	6027500	0	0	3519000	3323400	0	Q4J782	Q4J782	3-polyprenyl-4-hydroxybenzoate decarboxylase
Q4J7D1	Q4J7D1	CRISPR-associated endoribonuclease Cas2	0	1	0	0	0	0	1	0	0	0	0	0	1	1	1	7.1	7.1	7.1	11.27	0	7.7215	3345600	2	0	0	0	0	0	0	1107900	0	0	0	0	2237700	Q4J7D1	Q4J7D1	CRISPR-associated endoribonuclease Cas2
Q4J7Z7	Q4J7Z7	Acyl-CoA dehydrogenase	0	0	0	1	0	0	0	0	0	0	1	0	1	1	1	1.4	1.4	1.4	62.34	0	6.6653	383700	2	274050	0	0	0	0	0	0	0	0	0	109650	0	Q4J7Z7	Q4J7Z7	Acyl-CoA dehydrogenase
Q4J854	Q4J854	Conserved Archaeal protein	0	0	2	0	0	0	14	0	0	0	2	0	12	12	12	36	36	36	30.102	0	323.31	9646200	18	0	0	0	0	0	0	0	44173	0	0	246710	9355300	Q4J854	Q4J854	Conserved Archaeal protein
Q4J857	Q4J857	Conserved protein	0	0	0	0	0	0	2	0	0	0	0	0	2	2	2	8.1	8.1	8.1	29.54	0	13.032	108900	2	0	0	0	0	0	0	0	0	0	0	0	108900	Q4J857	Q4J857	Conserved protein
Q4J883	Q4J883	Alcohol dehydrogenase	0	0	0	0	0	0	1	0	0	0	0	0	1	1	1	4.8	4.8	4.8	36.532	0	8.2954	132010	1	0	0	0	0	0	0	0	0	0	0	0	132010	Q4J883	Q4J883	Alcohol dehydrogenase
Q4J892	Q4J892	Conserved Prokaryal protein	0	0	0	0	0	0	3	0	0	0	0	0	2	2	2	3.6	3.6	3.6	66.284	0	11.429	166710	3	0	0	0	0	0	0	0	0	0	0	0	166710	Q4J892	Q4J892	Conserved Prokaryal protein
Q4J8B0	Q4J8B0	Thermostable carboxypeptidase	0	0	0	0	0	1	1	0	0	0	0	0	1	1	1	1.4	1.4	1.4	57.338	0	8.9681	215610	2	0	0	0	0	0	0	0	0	0	123990	0	91617	Q4J8B0	Q4J8B0	Thermostable carboxypeptidase
Q4J8C6	Q4J8C6	Conserved protein	0	0	0	3	0	0	0	0	0	0	0	1	1	1	1	5.4	5.4	5.4	38.785	0	7.0746	91341	4	0	0	0	91341	0	0	0	0	0	0	0	0	Q4J8C6	Q4J8C6	Conserved protein
Q4J8F8	Q4J8F8	Phosphoribosylformylglycinamidine synthase subunit PurL	0	0	0	0	0	0	0	0	0	0	0	0	1	1	1	2.7	2.7	2.7	77.841	0	6.1568	162400	0	0	162400	0	0	0	0	0	0	0	0	0	0	Q4J8F8	Q4J8F8	Phosphoribosylformylglycinamidine synthase subunit PurL
Q4J8K6	Q4J8K6	Conserved protein	1	0	0	1	0	1	0	0	1	0	0	0	1	1	1	6.1	6.1	6.1	15.088	0	7.0967	7258000	4	6835700	0	0	266690	97715	0	0	0	0	57875	0	0	Q4J8K6	Q4J8K6	Conserved protein
Q4J8P3	Q4J8P3	Conserved Archaeal protein	0	0	1	0	0	0	0	0	0	0	0	0	1	1	1	2.9	2.9	2.9	41.77	0	7.667	186520	1	0	0	0	0	0	0	0	186520	0	0	0	0	Q4J8P3	Q4J8P3	Conserved Archaeal protein
Q4J905	Q4J905	Alcohol dehydrogenase	0	0	2	0	0	0	0	0	0	0	0	0	2	2	2	12.2	12.2	12.2	35.373	0	12.102	500950	2	0	0	0	0	0	0	0	500950	0	0	0	0	Q4J905	Q4J905	Alcohol dehydrogenase
Q4J980	Q4J980	Type 2 DNA topoisomerase 6 subunit A	0	0	0	0	0	0	1	0	0	0	0	0	1	1	1	3.1	3.1	3.1	44.849	0	6.1568	681700	1	0	0	0	0	0	0	0	0	0	0	0	681700	Q4J980	Q4J980	Type 2 DNA topoisomerase 6 subunit A
Q4J9A0	Q4J9A0	CCA-adding enzyme	0	0	0	0	0	0	0	1	0	0	0	0	1	1	1	4.3	4.3	4.3	48.306	0	6.6351	33365	1	0	0	33365	0	0	0	0	0	0	0	0	0	Q4J9A0	Q4J9A0	CCA-adding enzyme
Q4J9B5	Q4J9B5	Uncharacterized protein	1	1	5	0	0	0	0	0	1	1	1	0	2	2	2	12.3	12.3	12.3	30.412	0	41.407	1431600	10	0	0	0	73505	87892	0	344300	646520	279430	0	0	0	Q4J9B5	Q4J9B5	Uncharacterized protein
Q4J9D8	Q4J9D8	Conserved protein	0	0	0	1	0	0	0	0	0	0	0	0	1	1	1	3.5	3.5	3.5	46.159	0	6.0455	144430	1	144430	0	0	0	0	0	0	0	0	0	0	0	Q4J9D8	Q4J9D8	Conserved protein
Q4J9H3	Q4J9H3	Conserved protein	0	0	0	1	1	0	0	2	0	0	1	0	1	1	1	2.1	2.1	2.1	42.758	0	6.285	8396700	5	2310800	0	3949700	0	0	485890	0	0	0	0	1650400	0	Q4J9H3	Q4J9H3	Conserved protein
Q4J9I7	Q4J9I7	CBS domain protein	0	0	0	0	0	0	1	0	0	0	0	0	1	1	1	4.4	4.4	4.4	30.736	0	6.0547	39885	1	0	0	0	0	0	0	0	0	0	0	0	39885	Q4J9I7	Q4J9I7	CBS domain protein
Q4J9Q2	Q4J9Q2	Medium-chain-fatty-acid-CoA ligase	0	0	0	0	0	0	0	1	0	0	0	0	1	1	1	4.4	4.4	4.4	61.573	0	6.1657	55253	1	0	0	55253	0	0	0	0	0	0	0	0	0	Q4J9Q2	Q4J9Q2	Medium-chain-fatty-acid-CoA ligase
Q4J9S3	Q4J9S3	Uncharacterized protein	0	3	9	0	0	7	12	0	0	2	0	0	9	9	9	30.8	30.8	30.8	44.789	0	323.31	8916300	33	0	0	0	0	0	0	117740	3284700	0	329440	0	5184400	Q4J9S3	Q4J9S3	Uncharacterized protein
Q4J9Z4	Q4J9Z4	Protease	0	0	8	0	0	0	7	0	0	0	0	0	10	10	10	43.4	43.4	43.4	31.799	0	203.36	1851400	15	0	0	0	0	0	0	0	989430	0	0	0	861990	Q4J9Z4	Q4J9Z4	Protease
Q4JA49	Q4JA49	Conserved protein	0	0	0	0	0	0	0	0	0	0	0	0	1	1	1	14.6	14.6	14.6	20.116	0	6.5959	13559000	0	0	13559000	0	0	0	0	0	0	0	0	0	0	Q4JA49	Q4JA49	Conserved protein
Q4JA87	Q4JA87	Thioredoxin reductase	0	0	0	0	0	0	1	0	0	0	0	0	1	1	1	4	4	4	35.764	0	6.2075	25577	1	0	0	0	0	0	0	0	0	0	0	0	25577	Q4JA87	Q4JA87	Thioredoxin reductase
Q4JA99	Q4JA99	Universally conserved protein	0	0	0	0	0	0	1	0	0	0	0	0	1	1	1	3.7	3.7	3.7	20.88	0	6.3158	0	1	0	0	0	0	0	0	0	0	0	0	0	0	Q4JA99	Q4JA99	Universally conserved protein
Q4JAA7	Q4JAA7	Glutamyl-tRNA(Gln) amidotransferase subunit A	0	0	0	0	0	0	1	0	0	0	0	0	1	1	1	3.5	3.5	3.5	43.701	0	7.145	27146	1	0	0	0	0	0	0	0	0	0	0	0	27146	Q4JAA7	Q4JAA7	Glutamyl-tRNA(Gln) amidotransferase subunit A
Q4JAA8	Q4JAA8	Proteasome subunit beta 2	0	0	0	0	0	0	1	0	0	0	0	0	1	1	1	5.9	5.9	5.9	22.431	0	8.3971	173060	1	0	0	0	0	0	0	0	0	0	0	0	173060	Q4JAA8	Q4JAA8	Proteasome subunit beta 2
Q4JB02	Q4JB02	Hypothetical metallo-beta-lactamase superfamily protein	0	0	0	0	0	0	0	0	0	0	1	0	1	1	1	3.6	3.6	3.6	70.886	0	6.2339	339100	1	0	0	0	0	0	0	0	0	0	0	339100	0	Q4JB02	Q4JB02	Hypothetical metallo-beta-lactamase superfamily protein
Q4JB28	Q4JB28	Exosome complex component Rrp42	0	0	0	0	0	0	2	0	0	0	0	0	2	2	2	5.4	5.4	5.4	30.563	0	13.421	94083	2	0	0	0	0	0	0	0	0	0	0	0	94083	Q4JB28	Q4JB28	Exosome complex component Rrp42
Q4JBB6	Q4JBB6	Conserved conjugative plasmid membrane protein	0	1	0	0	0	0	0	0	0	0	0	0	1	1	1	9.5	9.5	9.5	21.641	0	10.055	0	1	0	0	0	0	0	0	0	0	0	0	0	0	Q4JBB6	Q4JBB6	Conserved conjugative plasmid membrane protein
Q4JBM8	Q4JBM8	3-hydroxyisobutyrate dehydrogenase	0	0	0	0	0	0	1	0	0	0	0	0	1	1	1	4.5	4.5	4.5	31.298	0	6.3476	26363	1	0	0	0	0	0	0	0	0	0	0	0	26363	Q4JBM8	Q4JBM8	3-hydroxyisobutyrate dehydrogenase
Q4JBT2	Q4JBT2	Pyridine nucleotide-disulphide oxidoreductase	0	0	2	0	0	1	6	0	0	0	0	0	3	3	3	11.7	11.7	11.7	43.261	0	27.082	610160	9	0	0	0	0	0	0	0	261200	0	0	0	348950	Q4JBT2	Q4JBT2	Pyridine nucleotide-disulphide oxidoreductase
Q4JCG3	Q4JCG3	MEMO1 family protein Saci_0089	0	0	0	0	0	0	1	0	0	0	0	0	1	1	1	5.3	5.3	5.3	31.675	0	14.786	126840	1	0	0	0	0	0	0	0	0	0	0	0	126840	Q4JCG3	Q4JCG3	MEMO1 family protein Saci_0089
Q4JCI2	Q4JCI2	Conserved protein	1	1	0	1	1	1	0	1	0	0	1	0	1	1	1	9	9	9	20.563	0	7.9896	3858000	7	406530	0	157740	2466900	0	66080	441020	0	0	215430	104270	0	Q4JCI2	Q4JCI2	Conserved protein

## Sheet: Figure 4b
T: Protein IDs	T: Majority protein IDs	T: Fasta headers	MS/MS Count 12	MS/MS Count 15	MS/MS Count 16	MS/MS Count 05	N: Peptides	N: Razor + unique peptides	N: Unique peptides	N: Sequence coverage [%]	N: Unique + razor sequence coverage [%]	N: Unique sequence coverage [%]	N: Mol. weight [kDa]	N: Q-value	N: Score	N: Intensity	N: MS/MS Count	N: Intensity 05	N: Intensity 12	N: Intensity 15	N: Intensity 16	T: Protein IDs	T: Majority protein IDs	T: Fasta headers
			ΔΔ + TM_1022	ΔΔ + TM_1022	ΔΔ + TM_1022	ΔΔ + TM_1022
			paraoxon; NP	NP	FP	DMSO
F2Z698	F2Z698	Uncharacterized protein	0	1	0	1	2	2	2	4.7	4.7	4.7	67.227	0	11.183	4520100	2	1710400	0	2809700	0	F2Z698	F2Z698	Uncharacterized protein
G4FEX6	G4FEX6	Carboxylesterase	0	7	8	0	8	8	8	33.6	33.6	33.6	28.75	0	76.157	19845000	15	0	0	9139400	10706000	G4FEX6	G4FEX6	Carboxylesterase
Q4J6Y8	Q4J6Y8	Conserved membrane protein	0	0	0	1	1	1	1	3.4	3.4	3.4	32.48	0	6.1852	621260	1	621260	0	0	0	Q4J6Y8	Q4J6Y8	Conserved membrane protein
Q4J710	Q4J710	Uncharacterized protein	0	1	0	0	1	1	1	2.5	2.5	2.5	42.694	0	6.1891	5024600	1	0	0	5024600	0	Q4J710	Q4J710	Uncharacterized protein
Q4J720	Q4J720	Arginase	0	0	1	0	2	2	2	6.6	6.6	6.6	34.358	0	10.881	1517000	1	0	0	61404	1455600	Q4J720	Q4J720	Arginase
Q4J894	Q4J894	tRNA (adenine(9)-N1)-methyltransferase	0	1	0	0	1	1	1	5.1	5.1	5.1	33.152	0	6.1734	5004700	1	0	0	5004700	0	Q4J894	Q4J894	tRNA (adenine(9)-N1)-methyltransferase
Q4J9C3	Q4J9C3	Conserved protein	1	1	0	0	2	2	2	6.7	6.7	6.7	37.051	0	10.851	718760	2	0	219960	498810	0	Q4J9C3	Q4J9C3	Conserved protein
Q4JAA8	Q4JAA8	Proteasome subunit beta 2	0	0	1	0	1	1	1	5.9	5.9	5.9	22.431	0	6.4105	265690	1	0	0	0	265690	Q4JAA8	Q4JAA8	Proteasome subunit beta 2
Q4JAA9	Q4JAA9	Universally conserved protein	0	2	0	1	2	2	2	6.7	6.7	6.7	17.106	0	12.584	8365000	3	1230600	0	7134400	0	Q4JAA9	Q4JAA9	Universally conserved protein
Q4JC02	Q4JC02	Conserved protein	4	4	5	5	5	5	5	26.3	26.3	26.3	18.369	0	211.45	45071000	18	10942000	6078200	17049000	11002000	Q4JC02	Q4JC02	Conserved protein
Q4JCI2	Q4JCI2	Conserved protein	0	1	0	1	1	1	1	9	9	9	20.563	0	6.7218	23582000	2	2899000	0	20683000	0	Q4JCI2	Q4JCI2	Conserved protein

## Sheet: Figure S3
T: Protein IDs	T: Majority protein IDs	T: Fasta headers	MS/MS Count 063_SZ46	MS/MS Count 063_SZ47	MS/MS Count 191_SN02	MS/MS Count 191_SN04	MS/MS Count 191_SN07	MS/MS Count 191_SN09	N: Peptides	N: Razor + unique peptides	N: Unique peptides	N: Sequence coverage [%]	N: Unique + razor sequence coverage [%]	N: Unique sequence coverage [%]	N: Mol. weight [kDa]	N: Q-value	N: Score	N: Intensity	N: MS/MS Count	N: Intensity 063_SZ46	N: Intensity 063_SZ47	N: Intensity 191_SN02	N: Intensity 191_SN04	N: Intensity 191_SN07	N: Intensity 191_SN09	T: Protein IDs	T: Majority protein IDs	T: Fasta headers
			NP_lane 5	FP_lane 5	FP_lane 1	FP_lane 2	FP_lane 3	FP_lane 4
P11512	P11512	DNA-directed RNA polymerase subunit A	0	0	1	0	0	0	1	1	1	0.9	0.9	0.9	99.789	0	6.8226	287830	1	0	0	287830	0	0	0	P11512	P11512	DNA-directed RNA polymerase subunit A
P11513	P11513	DNA-directed RNA polymerase subunit B	0	0	7	0	0	0	7	7	7	7.5	7.5	7.5	126.46	0	44.952	885830	7	0	0	885830	0	0	0	P11513	P11513	DNA-directed RNA polymerase subunit B
P17196	P17196	Elongation factor 1-alpha	0	0	0	0	0	7	6	6	6	19.5	19.5	19.5	48.199	0	37.326	583040	7	0	0	0	0	0	583040	P17196	P17196	Elongation factor 1-alpha
P35029	P35029	Alanine--tRNA ligase	0	0	1	0	0	0	1	1	1	1.1	1.1	1.1	103.9	0	6.6944	247470	1	0	0	247470	0	0	0	P35029	P35029	Alanine--tRNA ligase
P46215	P46215	Isoleucine--tRNA ligase	0	0	2	0	0	0	2	2	2	2.9	2.9	2.9	122.02	0	11.469	72784	2	0	0	72784	0	0	0	P46215	P46215	Isoleucine--tRNA ligase
Q4J6C8	Q4J6C8	Conserved Archaeal membrane protein	0	0	8	0	0	0	6	6	6	7.4	7.4	7.4	116.34	0	88.792	20480000	8	0	0	20480000	0	0	0	Q4J6C8	Q4J6C8	Conserved Archaeal membrane protein
Q4J6C9	Q4J6C9	Isocitrate dehydrogenase	0	0	0	0	0	4	3	3	3	6.8	6.8	6.8	46.542	0	23.574	621330	4	0	0	0	0	0	621330	Q4J6C9	Q4J6C9	Isocitrate dehydrogenase
Q4J6E5	Q4J6E5	Conserved protein	0	0	3	0	0	0	2	2	2	2.3	2.3	2.3	151.04	0	12.104	131780	3	0	0	131780	0	0	0	Q4J6E5	Q4J6E5	Conserved protein
Q4J6G8	Q4J6G8	Uncharacterized protein	0	0	1	0	0	0	2	2	2	17.7	17.7	17.7	10.722	0	10.939	5712400	1	0	0	5424600	158910	0	128840	Q4J6G8	Q4J6G8	Uncharacterized protein
Q4J6J4	Q4J6J4	Tricorn protease homolog	0	0	143	24	5	3	81	81	81	69.5	69.5	69.5	115.99	0	323.31	315450000	175	0	0	307100000	6596200	1428300	332730	Q4J6J4	Q4J6J4	Tricorn protease homolog
Q4J6J5	Q4J6J5	Flavin oxidoreductase/NADH oxidase	0	0	0	15	0	0	11	11	11	26	26	26	62.787	0	119.39	6122200	15	0	0	0	6122200	0	0	Q4J6J5	Q4J6J5	Flavin oxidoreductase/NADH oxidase
Q4J6K2	Q4J6K2	4-hydroxyphenylacetate 3-monooxygenase, oxygenase component	0	0	0	0	1	0	1	1	1	2.7	2.7	2.7	57.459	0	16.792	0	1	0	0	0	0	0	0	Q4J6K2	Q4J6K2	4-hydroxyphenylacetate 3-monooxygenase, oxygenase component
Q4J6L3	Q4J6L3	Acetolactate synthase large subunit	0	0	0	9	0	0	7	7	7	15.6	15.6	15.6	60.997	0	78.421	3562200	9	0	0	0	3562200	0	0	Q4J6L3	Q4J6L3	Acetolactate synthase large subunit
Q4J6L8	Q4J6L8	Conserved Archaeal membrane protein	0	0	3	0	0	0	2	2	2	1.3	1.3	1.3	138.39	0	18.86	1417100	3	0	0	1417100	0	0	0	Q4J6L8	Q4J6L8	Conserved Archaeal membrane protein
Q4J6M3	Q4J6M3	Glyceraldehyde dehydrogenase large chain	0	0	10	0	0	0	8	8	8	15.1	15.1	15.1	82.571	0	54.806	1661500	10	0	0	1661500	0	0	0	Q4J6M3	Q4J6M3	Glyceraldehyde dehydrogenase large chain
Q4J6N9	Q4J6N9	Acetolactate synthase isozyme I large subunit	0	0	0	2	0	0	1	1	1	2.5	2.5	2.5	59.327	0	75.853	680240	2	0	0	0	680240	0	0	Q4J6N9	Q4J6N9	Acetolactate synthase isozyme I large subunit
Q4J6R1	Q4J6R1	Acyl-CoA synthetase	0	0	1	9	0	1	9	9	9	16.3	16.3	16.3	70.192	0	127.64	5601500	11	0	0	39813	5561700	0	0	Q4J6R1	Q4J6R1	Acyl-CoA synthetase
Q4J6R2	Q4J6R2	Acetyl-CoA C-acetyltransferase	0	0	0	0	0	9	7	7	7	21.7	21.7	21.7	41.887	0	55.988	1992300	9	0	0	0	0	0	1992300	Q4J6R2	Q4J6R2	Acetyl-CoA C-acetyltransferase
Q4J6S0	Q4J6S0	Medium-chain-fatty-acid-CoA ligase	0	0	0	12	0	1	9	9	9	16.6	16.6	16.6	61.729	0	73.679	7293700	13	0	0	0	7251300	0	42459	Q4J6S0	Q4J6S0	Medium-chain-fatty-acid-CoA ligase
Q4J6T2;Q4J9W4	Q4J6T2;Q4J9W4	Medium-chain-fatty-acid-CoA ligase;Medium-chain-fatty-acid-CoA ligase	0	0	0	3	0	0	2	2	2	5.4	5.4	5.4	62.506	0	13.287	224640	3	0	0	0	224640	0	0	Q4J6T2;Q4J9W4	Q4J6T2;Q4J9W4	Medium-chain-fatty-acid-CoA ligase;Medium-chain-fatty-acid-CoA ligase
Q4J6T6	Q4J6T6	Acetyl-CoA thiolase	0	0	0	0	0	1	1	1	1	3	3	3	43.217	0	7.9485	0	1	0	0	0	0	0	0	Q4J6T6	Q4J6T6	Acetyl-CoA thiolase
Q4J6X3	Q4J6X3	Glutamyl-tRNA(Gln) amidotransferase subunit A	0	0	6	16	29	40	28	28	28	52.7	52.7	52.7	51.543	0	323.31	315860000	91	0	0	1816800	7796400	224270000	81974000	Q4J6X3	Q4J6X3	Glutamyl-tRNA(Gln) amidotransferase subunit A
Q4J6Y3	Q4J6Y3	NAD-dependent malic enzyme	0	0	0	0	0	15	7	7	7	25.5	25.5	25.5	47.169	0	108.27	1697100	15	0	0	0	0	0	1697100	Q4J6Y3	Q4J6Y3	NAD-dependent malic enzyme
Q4J6Y4	Q4J6Y4	Dipeptidyl aminopeptidases/acylaminoacyl-peptidase	0	0	8	108	4	8	43	43	43	69.2	69.2	69.2	64.865	0	323.31	827250000	128	0	0	2595900	814590000	7417100	2646500	Q4J6Y4	Q4J6Y4	Dipeptidyl aminopeptidases/acylaminoacyl-peptidase
Q4J6Y9	Q4J6Y9	Long-chain-fatty-acid-CoA ligase	0	0	0	7	0	0	5	5	5	12.1	12.1	12.1	62.397	0	51.591	938440	7	0	0	0	938440	0	0	Q4J6Y9	Q4J6Y9	Long-chain-fatty-acid-CoA ligase
Q4J6Z7	Q4J6Z7	Glutamine synthetase	0	0	0	0	0	2	3	3	3	7.7	7.7	7.7	49.32	0	23.41	381870	2	0	0	0	0	0	381870	Q4J6Z7	Q4J6Z7	Glutamine synthetase
Q4J791	Q4J791	Conserved protein	0	0	1	0	0	0	1	1	1	1.7	1.7	1.7	63.339	0	6.8262	286390	1	0	0	286390	0	0	0	Q4J791	Q4J791	Conserved protein
Q4J7Z8	Q4J7Z8	Penicillin amidase	0	0	0	1	0	0	1	1	1	1.8	1.8	1.8	90.965	0	6.7476	59611	1	0	0	0	59611	0	0	Q4J7Z8	Q4J7Z8	Penicillin amidase
Q4J801	Q4J801	Acetyl-coenzyme A synthetase	0	0	0	0	0	0	1	1	1	1.3	1.3	1.3	59.864	0	6.7029	93629	0	0	0	0	93629	0	0	Q4J801	Q4J801	Acetyl-coenzyme A synthetase
Q4J832	Q4J832	Thiamine pyrophosphate enzyme	0	0	0	0	1	0	1	1	1	2.7	2.7	2.7	55.669	0	6.8937	60483	1	0	0	0	0	60483	0	Q4J832	Q4J832	Thiamine pyrophosphate enzyme
Q4J860	Q4J860	Dihydroxy-acid dehydratase	0	0	0	1	0	0	1	1	1	3.4	3.4	3.4	59.819	0	6.855	158810	1	0	0	0	158810	0	0	Q4J860	Q4J860	Dihydroxy-acid dehydratase
Q4J892	Q4J892	Conserved Prokaryal protein	0	0	2	53	1	2	36	36	36	51.3	51.3	51.3	66.284	0	323.31	62665000	58	0	0	258450	61682000	256950	468150	Q4J892	Q4J892	Conserved Prokaryal protein
Q4J8A4	Q4J8A4	Conserved Archaeal 4Fe-4S binding domain protein	0	0	0	0	0	1	1	1	1	2.3	2.3	2.3	43.112	0	7.1727	108130	1	0	0	0	0	0	108130	Q4J8A4	Q4J8A4	Conserved Archaeal 4Fe-4S binding domain protein
Q4J8E8	Q4J8E8	Carbamoyl-phosphate synthase large chain	0	0	10	0	0	0	10	10	10	12.3	12.3	12.3	117.68	0	182.39	1978800	10	0	0	1978800	0	0	0	Q4J8E8	Q4J8E8	Carbamoyl-phosphate synthase large chain
Q4J8F0	Q4J8F0	Argininosuccinate lyase	0	0	0	0	0	1	1	1	1	2	2	2	50.949	0	8.1928	105760	1	0	0	0	0	0	105760	Q4J8F0	Q4J8F0	Argininosuccinate lyase
Q4J8F1	Q4J8F1	Argininosuccinate synthase	0	0	0	0	0	4	4	4	4	11.8	11.8	11.8	44.341	0	26.345	600660	4	0	0	0	0	0	600660	Q4J8F1	Q4J8F1	Argininosuccinate synthase
Q4J8I0	Q4J8I0	Conserved Archaeal protein	0	0	0	1	0	0	1	1	1	2.7	2.7	2.7	56.318	0	6.8919	0	1	0	0	0	0	0	0	Q4J8I0	Q4J8I0	Conserved Archaeal protein
Q4J8I4	Q4J8I4	Serine--tRNA ligase	0	0	0	0	1	0	1	1	1	3.3	3.3	3.3	52.974	0	7.3235	448580	1	0	0	0	0	448580	0	Q4J8I4	Q4J8I4	Serine--tRNA ligase
Q4J8J7	Q4J8J7	Leucine--tRNA ligase 2	0	0	3	0	0	0	3	3	3	2.7	2.7	2.7	109.18	0	20.484	1322700	3	0	0	1322700	0	0	0	Q4J8J7	Q4J8J7	Leucine--tRNA ligase 2
Q4J8L8	Q4J8L8	V-type ATP synthase beta chain	0	0	0	0	3	12	12	12	12	32.6	32.6	32.6	51.692	0	109.93	2414700	15	0	0	0	0	161220	2253500	Q4J8L8	Q4J8L8	V-type ATP synthase beta chain
Q4J8L9	Q4J8L9	V-type ATP synthase alpha chain	0	0	0	5	0	0	5	5	5	9.1	9.1	9.1	66.142	0	38.155	470580	5	0	0	0	470580	0	0	Q4J8L9	Q4J8L9	V-type ATP synthase alpha chain
Q4J8M3	Q4J8M3	Methionine--tRNA ligase	0	0	0	2	0	0	2	2	2	4.4	4.4	4.4	66.078	0	20.698	275120	2	0	0	0	275120	0	0	Q4J8M3	Q4J8M3	Methionine--tRNA ligase
Q4J8M9	Q4J8M9	Conserved Crenarchaeal protein	0	0	0	0	0	0	1	1	1	19	19	19	17.095	0.0075758	6.4508	151060	0	0	0	0	151060	0	0	Q4J8M9	Q4J8M9	Conserved Crenarchaeal protein
Q4J8Q1	Q4J8Q1	Aminotransferase	0	0	0	0	0	2	3	3	3	10.5	10.5	10.5	44.996	0	18.189	640900	2	0	0	0	0	0	640900	Q4J8Q1	Q4J8Q1	Aminotransferase
Q4J8X2	Q4J8X2	Aspartate aminotransferase	0	0	0	0	0	5	3	3	3	11	11	11	45.189	0	39.077	284310	5	0	0	0	0	0	284310	Q4J8X2	Q4J8X2	Aspartate aminotransferase
Q4J915	Q4J915	Probable glycine dehydrogenase (decarboxylating) subunit 1	0	0	0	0	3	25	18	18	18	39.1	39.1	39.1	51.227	0	323.31	37469000	28	0	0	0	0	870640	36598000	Q4J915	Q4J915	Probable glycine dehydrogenase (decarboxylating) subunit 1
Q4J937	Q4J937	Serine hydroxymethyltransferase	0	0	0	0	0	13	12	12	12	31.4	31.4	31.4	48.312	0	104.38	4998800	13	0	0	0	0	0	4998800	Q4J937	Q4J937	Serine hydroxymethyltransferase
Q4J955	Q4J955	Glutamyl-tRNA(Gln) amidotransferase subunit D	0	0	0	0	0	4	3	3	3	7.8	7.8	7.8	50.288	0	45.906	243060	4	0	0	0	0	0	243060	Q4J955	Q4J955	Glutamyl-tRNA(Gln) amidotransferase subunit D
Q4J965	Q4J965	Glutamyl-tRNA(Gln) amidotransferase subunit A	0	0	0	0	0	13	12	12	12	29.4	29.4	29.4	52.549	0	174.12	5168300	13	0	0	0	0	0	5168300	Q4J965	Q4J965	Glutamyl-tRNA(Gln) amidotransferase subunit A
Q4J9C4	Q4J9C4	Threonine--tRNA ligase	0	0	0	5	0	0	6	6	6	16.2	16.2	16.2	64.036	0	40.311	607030	5	0	0	0	607030	0	0	Q4J9C4	Q4J9C4	Threonine--tRNA ligase
Q4J9I0	Q4J9I0	Thermosome gamma subunit	0	0	0	2	0	0	2	2	2	3.9	3.9	3.9	58.496	0	12.885	148450	2	0	0	0	148450	0	0	Q4J9I0	Q4J9I0	Thermosome gamma subunit
Q4J9Q5;Q4J6S9	Q4J9Q5;Q4J6S9	Acyl-CoA dehydrogenase;Acyl-CoA dehydrogenase	0	0	0	0	0	4	3	3	3	8	8	8	43.863	0	18.265	162630	4	0	0	0	0	0	162630	Q4J9Q5;Q4J6S9	Q4J9Q5;Q4J6S9	Acyl-CoA dehydrogenase;Acyl-CoA dehydrogenase
Q4J9Q6	Q4J9Q6	Acyl-CoA synthetase	0	0	0	1	0	0	2	2	2	3.9	3.9	3.9	61.268	0	10.88	175480	1	0	0	0	175480	0	0	Q4J9Q6	Q4J9Q6	Acyl-CoA synthetase
Q4J9R2	Q4J9R2	Acetyl esterase	15	25	0	0	0	0	16	16	16	53.4	53.4	53.4	33.493	0	323.31	77301000	40	27617000	49684000	0	0	0	0	Q4J9R2	Q4J9R2	Acetyl esterase
Q4J9R7;Q4J9Q2	Q4J9R7;Q4J9Q2	Medium-chain-fatty-acid-CoA ligase;Medium-chain-fatty-acid-CoA ligase	0	0	0	3	0	0	3	3	3	6	6	6	61.948	0	17.715	677300	3	0	0	0	677300	0	0	Q4J9R7;Q4J9Q2	Q4J9R7;Q4J9Q2	Medium-chain-fatty-acid-CoA ligase;Medium-chain-fatty-acid-CoA ligase
Q4J9S2	Q4J9S2	Esterase/lipase	10	15	0	0	0	0	11	11	11	40.2	40.2	40.2	34.551	0	221.79	33571000	25	14097000	19474000	0	0	0	0	Q4J9S2	Q4J9S2	Esterase/lipase
Q4J9S3	Q4J9S3	Uncharacterized protein	1	1	7	13	3	53	20	20	20	52.2	52.2	52.2	44.789	0	323.31	215510000	78	95371	198270	2213900	2699900	480100	209820000	Q4J9S3	Q4J9S3	Uncharacterized protein
Q4J9S8	Q4J9S8	Phosphoenolpyruvate carboxykinase [GTP]	0	0	0	3	0	0	3	3	3	5.3	5.3	5.3	68.72	0	19.044	621110	3	0	0	0	621110	0	0	Q4J9S8	Q4J9S8	Phosphoenolpyruvate carboxykinase [GTP]
Q4J9S9	Q4J9S9	Aldehyde dehydrogenase	0	0	1	1	1	1	1	1	1	1.4	1.4	1.4	54.763	0.0075188	6.3477	13146000	4	0	0	1941300	3340100	5715000	2149700	Q4J9S9	Q4J9S9	Aldehyde dehydrogenase
Q4J9U3	Q4J9U3	3-hydroxybutyryl-CoA dehydrogenase	0	0	0	0	0	5	4	4	4	13.9	13.9	13.9	44.119	0	34.95	337120	5	0	0	0	0	0	337120	Q4J9U3	Q4J9U3	3-hydroxybutyryl-CoA dehydrogenase
Q4J9W7	Q4J9W7	Decarboxylase	0	0	0	0	1	4	5	5	5	12.6	12.6	12.6	52.433	0	37.234	1205200	5	0	0	0	0	231050	974140	Q4J9W7	Q4J9W7	Decarboxylase
Q4J9Z0	Q4J9Z0	Acyl-CoA dehydrogenase	0	0	0	0	0	6	5	5	5	17	17	17	44.777	0	105.72	544300	6	0	0	0	0	0	544300	Q4J9Z0	Q4J9Z0	Acyl-CoA dehydrogenase
Q4J9Z9	Q4J9Z9	Conserved Archaeal protein	0	0	0	0	1	8	10	10	10	28.2	28.2	28.2	46.86	0	105.23	4852500	9	0	0	0	0	2818500	2034000	Q4J9Z9	Q4J9Z9	Conserved Archaeal protein
Q4JA01	Q4JA01	Conserved Prokaryal protein	0	0	0	0	5	4	7	7	7	21.5	21.5	21.5	48.37	0	65.454	3209500	9	0	0	0	0	1790000	1419500	Q4JA01	Q4JA01	Conserved Prokaryal protein
Q4JA33	Q4JA33	Conserved Archaeal protein	0	0	0	0	1	2	2	2	2	4.6	4.6	4.6	50.622	0	11.607	601810	3	0	0	0	0	119920	481890	Q4JA33	Q4JA33	Conserved Archaeal protein
Q4JA37	Q4JA37	Succinate dehydrogenase subunit A	0	0	0	11	0	0	10	10	10	25.4	25.4	25.4	63.042	0	121.55	2533000	11	0	0	0	2533000	0	0	Q4JA37	Q4JA37	Succinate dehydrogenase subunit A
Q4JA61	Q4JA61	GTPase-like protein	0	0	1	0	0	0	1	1	1	3.3	3.3	3.3	40.982	0.0076336	6.5698	157500	1	0	0	157500	0	0	0	Q4JA61	Q4JA61	GTPase-like protein
Q4JAA7	Q4JAA7	Glutamyl-tRNA(Gln) amidotransferase subunit A	0	0	0	0	0	10	9	9	9	27.1	27.1	27.1	43.701	0	62.194	74923000	10	0	0	0	0	0	74923000	Q4JAA7	Q4JAA7	Glutamyl-tRNA(Gln) amidotransferase subunit A
Q4JAD0	Q4JAD0	Conserved Prokaryal protein	0	0	0	0	0	4	4	4	4	10.6	10.6	10.6	44.356	0	26.126	561530	4	0	0	0	0	0	561530	Q4JAD0	Q4JAD0	Conserved Prokaryal protein
Q4JAF0	Q4JAF0	Glycyl-tRNA synthetase class II	0	0	0	2	0	0	2	2	2	3	3	3	66.316	0	12.193	198590	2	0	0	0	198590	0	0	Q4JAF0	Q4JAF0	Glycyl-tRNA synthetase class II
Q4JAH5	Q4JAH5	2,3-bisphosphoglycerate-independent phosphoglycerate mutase	0	0	0	0	0	2	2	2	2	5.6	5.6	5.6	45.165	0	14.394	177420	2	0	0	0	0	0	177420	Q4JAH5	Q4JAH5	2,3-bisphosphoglycerate-independent phosphoglycerate mutase
Q4JAK3	Q4JAK3	Phosphoglucomutase/phosphomannomutase	0	0	0	0	0	6	7	7	7	23.1	23.1	23.1	50.117	0	45.873	814160	6	0	0	0	0	0	814160	Q4JAK3	Q4JAK3	Phosphoglucomutase/phosphomannomutase
Q4JAK6	Q4JAK6	Conserved Crenarchaeal protein	0	0	1	0	0	0	1	1	1	6.7	6.7	6.7	17.121	0	7.4903	137290	1	0	0	137290	0	0	0	Q4JAK6	Q4JAK6	Conserved Crenarchaeal protein
Q4JAK8	Q4JAK8	CTP synthase	0	0	0	2	0	0	2	2	2	3.2	3.2	3.2	59.412	0	11.92	742270	2	0	0	0	742270	0	0	Q4JAK8	Q4JAK8	CTP synthase
Q4JAL1	Q4JAL1	S-adenosylmethionine synthase	0	0	0	0	0	2	2	2	2	5.2	5.2	5.2	44.088	0	28.086	93779	2	0	0	0	0	0	93779	Q4JAL1	Q4JAL1	S-adenosylmethionine synthase
Q4JAM7	Q4JAM7	Glutamate-1-semialdehyde 2,1-aminomutase	0	0	0	0	0	2	2	2	2	8.3	8.3	8.3	46.526	0	30.423	268380	2	0	0	0	0	0	268380	Q4JAM7	Q4JAM7	Glutamate-1-semialdehyde 2,1-aminomutase
Q4JAN8	Q4JAN8	Aspartyl-tRNA synthetase	0	0	0	0	0	8	8	8	8	18.2	18.2	18.2	48.853	0	53.486	2260800	8	0	0	0	0	0	2260800	Q4JAN8	Q4JAN8	Aspartyl-tRNA synthetase
Q4JAP2	Q4JAP2	Thiamine pyrophosphate-requiring enzyme	0	0	0	4	0	0	4	4	4	9.8	9.8	9.8	59.954	0	23.544	176390	4	0	0	0	176390	0	0	Q4JAP2	Q4JAP2	Thiamine pyrophosphate-requiring enzyme
Q4JAU6	Q4JAU6	Conserved Archaeal radical SAM superfamily protein	0	0	0	1	0	0	1	1	1	2.2	2.2	2.2	67.924	0	11.885	123260	1	0	0	0	123260	0	0	Q4JAU6	Q4JAU6	Conserved Archaeal radical SAM superfamily protein
Q4JAZ7	Q4JAZ7	Adenosylhomocysteinase	0	0	0	0	0	1	3	3	3	8.2	8.2	8.2	46.175	0	20.651	193950	1	0	0	0	0	0	193950	Q4JAZ7	Q4JAZ7	Adenosylhomocysteinase
Q4JBQ2	Q4JBQ2	Glutamyl-tRNA(Gln) amidotransferase subunit A	0	0	0	1	4	2	5	5	5	12.2	12.2	12.2	51.68	0	53.933	1273200	7	0	0	0	0	960650	312510	Q4JBQ2	Q4JBQ2	Glutamyl-tRNA(Gln) amidotransferase subunit A
Q4JBT2	Q4JBT2	Pyridine nucleotide-disulphide oxidoreductase	0	0	4	3	0	19	11	11	11	40.5	40.5	40.5	43.261	0	323.31	11791000	26	0	0	367400	344130	0	11080000	Q4JBT2	Q4JBT2	Pyridine nucleotide-disulphide oxidoreductase
Q4JBU3	Q4JBU3	Formate dehydrogenase alpha chain	0	0	1	0	0	0	1	1	1	1.3	1.3	1.3	109.12	0	7.4144	112300	1	0	0	112300	0	0	0	Q4JBU3	Q4JBU3	Formate dehydrogenase alpha chain
Q4JBW4	Q4JBW4	D-lactate dehydrogenase	0	0	0	0	0	1	1	1	1	1.6	1.6	1.6	49.522	0	8.3961	142660	1	0	0	0	0	0	142660	Q4JBW4	Q4JBW4	D-lactate dehydrogenase
Q4JC02	Q4JC02	Conserved protein	0	0	0	2	1	5	3	3	3	16.2	16.2	16.2	18.369	0	41.823	1359400	8	0	0	0	121060	124280	1114000	Q4JC02	Q4JC02	Conserved protein
Q4JC09	Q4JC09	3-isopropylmalate dehydratase large subunit	0	0	0	0	0	4	4	4	4	11.8	11.8	11.8	44.616	0	24.389	452470	4	0	0	0	0	0	452470	Q4JC09	Q4JC09	3-isopropylmalate dehydratase large subunit
Q4JC33	Q4JC33	Glyceraldehyde-3-phosphate dehydrogenase	0	0	0	0	2	0	2	2	2	4.3	4.3	4.3	56.705	0	13.837	627250	2	0	0	0	0	627250	0	Q4JC33	Q4JC33	Glyceraldehyde-3-phosphate dehydrogenase
Q4JC46	Q4JC46	Phosphoribosylglycinamide formyltransferase 2	0	0	0	1	0	10	10	10	10	29.6	29.6	29.6	43.904	0	65.599	2697000	11	0	0	0	388750	0	2308300	Q4JC46	Q4JC46	Phosphoribosylglycinamide formyltransferase 2
Q4JCA3	Q4JCA3	Glutamate dehydrogenase	0	0	0	0	0	2	2	2	2	6.1	6.1	6.1	46.196	0	11.907	334920	2	0	0	0	0	0	334920	Q4JCA3	Q4JCA3	Glutamate dehydrogenase
Q4JCD3	Q4JCD3	Fumarate hydratase class II	0	0	0	0	0	3	2	2	2	6.8	6.8	6.8	47.936	0	12.562	153990	3	0	0	0	0	0	153990	Q4JCD3	Q4JCD3	Fumarate hydratase class II
Q4JCI2	Q4JCI2	Conserved protein	0	1	0	0	1	0	1	1	1	9	9	9	20.563	0	7.1986	1161000	2	0	903110	0	0	257910	0	Q4JCI2	Q4JCI2	Conserved protein
Q9HH09	Q9HH09	Glutamine synthetase	0	0	0	0	1	0	1	1	1	3	3	3	53.585	0	6.7833	177380	1	0	0	0	0	177380	0	Q9HH09	Q9HH09	Glutamine synthetase
Q9V2T4	Q9V2T4	Thermosome subunit beta	0	0	0	19	0	0	15	14	14	28	26.6	26.6	60.12	0	116.66	5586300	19	0	0	0	5586300	0	0	Q9V2T4	Q9V2T4	Thermosome subunit beta
Q9V2T5	Q9V2T5	Thermosome subunit alpha	0	0	0	24	0	0	16	16	15	30.3	30.3	30.3	59.787	0	160.45	3847300	24	0	0	0	3847300	0	0	Q9V2T5	Q9V2T5	Thermosome subunit alpha
