# Supplementary material for: Activity-based protein profiling as a robust method for enzyme identification and screening in extremophilic Archaea
Source: Nat Commun. 2017 May 8;8:15352. doi: 10.1038/ncomms15352 (PMC5424146; doi:10.1038/ncomms15352)
Supplement: Supplementary Data 2 — PFAM annotation of the strains. [file ncomms15352-s3.xlsx]

## Sheet: S. acidocaldarius
<seq id>	<alignment start>	<alignment end>	<envelope start>	<envelope end>	<hmm acc>	<hmm name>	<type>	<hmm start>	<hmm end>	<hmm length>	<bit score>	<E-value>	<significance>	<clan>
tr|Q4JBU2|Q4JBU2_SULAC Uncharacterized protein OS=Sulfolobus acidocaldarius (strain ATCC 33909 / DSM 639 / JCM 8929 / NBRC 15157 / NCIMB 11770) GN=Saci_0321 PE=4 SV=1	19	129	6	158	PF13563.3	2_5_RNA_ligase2	Family	12	114	112	40	3.2e-10	1	CL0247
tr|Q4J9A2|Q4J9A2_SULAC RNA 2',3'-cyclic phosphodiesterase OS=Sulfolobus acidocaldarius (strain ATCC 33909 / DSM 639 / JCM 8929 / NBRC 15157 / NCIMB 11770) GN=Saci_1287 PE=3 SV=1	28	164	11	168	PF13563.3	2_5_RNA_ligase2	Family	16	147	140	55.6	5e-15	1	CL0247
tr|Q4JC15|Q4JC15_SULAC D-isomer specific 2-hydroxyacid dehydrogenase OS=Sulfolobus acidocaldarius (strain ATCC 33909 / DSM 639 / JCM 8929 / NBRC 15157 / NCIMB 11770) GN=Saci_0247 PE=3 SV=1	27	293	6	294	PF00389.27	2-Hacid_dh	Domain	35	133	270	38.2	8.7e-10	1	CL0325
tr|Q4J928|Q4J928_SULAC D-isomer specific 2-hydroxyacid dehydrogenase OS=Sulfolobus acidocaldarius (strain ATCC 33909 / DSM 639 / JCM 8929 / NBRC 15157 / NCIMB 11770) GN=Saci_1368 PE=3 SV=1	5	306	5	310	PF00389.27	2-Hacid_dh	Domain	1	126	302	117.6	2.7e-34	1	CL0325
tr|Q4JC15|Q4JC15_SULAC D-isomer specific 2-hydroxyacid dehydrogenase OS=Sulfolobus acidocaldarius (strain ATCC 33909 / DSM 639 / JCM 8929 / NBRC 15157 / NCIMB 11770) GN=Saci_0247 PE=3 SV=1	103	260	82	260	PF02826.16	2-Hacid_dh_C	Domain	23	178	159	115.2	1.9e-33	1	CL0063
tr|Q4J928|Q4J928_SULAC D-isomer specific 2-hydroxyacid dehydrogenase OS=Sulfolobus acidocaldarius (strain ATCC 33909 / DSM 639 / JCM 8929 / NBRC 15157 / NCIMB 11770) GN=Saci_1368 PE=3 SV=1	107	282	107	282	PF02826.16	2-Hacid_dh_C	Domain	1	178	180	178.1	9.3e-53	1	CL0063
tr|Q4J9P5|Q4J9P5_SULAC Uncharacterized protein OS=Sulfolobus acidocaldarius (strain ATCC 33909 / DSM 639 / JCM 8929 / NBRC 15157 / NCIMB 11770) GN=Saci_1134 PE=3 SV=1	190	286	190	286	PF00725.19	3HCDH	Domain	1	97	98	81.8	3.9e-23	1	CL0106
tr|Q4J9P5|Q4J9P5_SULAC Uncharacterized protein OS=Sulfolobus acidocaldarius (strain ATCC 33909 / DSM 639 / JCM 8929 / NBRC 15157 / NCIMB 11770) GN=Saci_1134 PE=3 SV=1	311	400	309	400	PF00725.19	3HCDH	Domain	8	97	90	67.6	1e-18	1	CL0106
tr|Q4J6S7|Q4J6S7_SULAC Conserved 3-hydroxybutyryl-CoA OS=Sulfolobus acidocaldarius (strain ATCC 33909 / DSM 639 / JCM 8929 / NBRC 15157 / NCIMB 11770) GN=Saci_2218 PE=4 SV=1	184	277	184	277	PF00725.19	3HCDH	Domain	1	97	97	83.7	9.9e-24	1	CL0106
tr|Q4J6S7|Q4J6S7_SULAC Conserved 3-hydroxybutyryl-CoA OS=Sulfolobus acidocaldarius (strain ATCC 33909 / DSM 639 / JCM 8929 / NBRC 15157 / NCIMB 11770) GN=Saci_2218 PE=4 SV=1	295	365	294	385	PF00725.19	3HCDH	Domain	5	75	71	31.8	1.5e-07	1	CL0106
tr|Q4J8E5|Q4J8E5_SULAC 3-hydroxybutyryl-CoA dehydrogenase OS=Sulfolobus acidocaldarius (strain ATCC 33909 / DSM 639 / JCM 8929 / NBRC 15157 / NCIMB 11770) GN=Saci_1623 PE=4 SV=1	189	273	189	281	PF00725.19	3HCDH	Domain	1	87	87	62.5	4e-17	1	CL0106
tr|Q4J9R9|Q4J9R9_SULAC 3-hydroxybutyryl-CoA dehydrogenase OS=Sulfolobus acidocaldarius (strain ATCC 33909 / DSM 639 / JCM 8929 / NBRC 15157 / NCIMB 11770) GN=Saci_1109 PE=3 SV=1	190	286	190	286	PF00725.19	3HCDH	Domain	1	97	98	82.3	2.7e-23	1	CL0106
tr|Q4J9R9|Q4J9R9_SULAC 3-hydroxybutyryl-CoA dehydrogenase OS=Sulfolobus acidocaldarius (strain ATCC 33909 / DSM 639 / JCM 8929 / NBRC 15157 / NCIMB 11770) GN=Saci_1109 PE=3 SV=1	310	400	309	400	PF00725.19	3HCDH	Domain	7	97	91	61.3	9.4e-17	1	CL0106
tr|Q4J6T7|Q4J6T7_SULAC 3-hydroxybutyryl-CoA dehydrogenase OS=Sulfolobus acidocaldarius (strain ATCC 33909 / DSM 639 / JCM 8929 / NBRC 15157 / NCIMB 11770) GN=Saci_2208 PE=4 SV=1	187	281	187	281	PF00725.19	3HCDH	Domain	1	97	99	82.6	2.1e-23	1	CL0106
tr|Q4J6T7|Q4J6T7_SULAC 3-hydroxybutyryl-CoA dehydrogenase OS=Sulfolobus acidocaldarius (strain ATCC 33909 / DSM 639 / JCM 8929 / NBRC 15157 / NCIMB 11770) GN=Saci_2208 PE=4 SV=1	304	395	298	395	PF00725.19	3HCDH	Domain	6	97	92	66.3	2.6e-18	1	CL0106
tr|Q4J9U3|Q4J9U3_SULAC 3-hydroxybutyryl-CoA dehydrogenase OS=Sulfolobus acidocaldarius (strain ATCC 33909 / DSM 639 / JCM 8929 / NBRC 15157 / NCIMB 11770) GN=Saci_1078 PE=4 SV=1	187	281	187	281	PF00725.19	3HCDH	Domain	1	97	97	78	5.8e-22	1	CL0106
tr|Q4J9U3|Q4J9U3_SULAC 3-hydroxybutyryl-CoA dehydrogenase OS=Sulfolobus acidocaldarius (strain ATCC 33909 / DSM 639 / JCM 8929 / NBRC 15157 / NCIMB 11770) GN=Saci_1078 PE=4 SV=1	305	395	304	395	PF00725.19	3HCDH	Domain	7	97	91	74.9	5.5e-21	1	CL0106
tr|Q4J9P5|Q4J9P5_SULAC Uncharacterized protein OS=Sulfolobus acidocaldarius (strain ATCC 33909 / DSM 639 / JCM 8929 / NBRC 15157 / NCIMB 11770) GN=Saci_1134 PE=3 SV=1	8	187	8	188	PF02737.15	3HCDH_N	Domain	1	179	181	211.8	6e-63	1	CL0063
tr|Q4J6S7|Q4J6S7_SULAC Conserved 3-hydroxybutyryl-CoA OS=Sulfolobus acidocaldarius (strain ATCC 33909 / DSM 639 / JCM 8929 / NBRC 15157 / NCIMB 11770) GN=Saci_2218 PE=4 SV=1	2	181	2	182	PF02737.15	3HCDH_N	Domain	1	179	181	214.7	7.8e-64	1	CL0063
tr|Q4J8E5|Q4J8E5_SULAC 3-hydroxybutyryl-CoA dehydrogenase OS=Sulfolobus acidocaldarius (strain ATCC 33909 / DSM 639 / JCM 8929 / NBRC 15157 / NCIMB 11770) GN=Saci_1623 PE=4 SV=1	7	184	6	187	PF02737.15	3HCDH_N	Domain	2	178	179	167.5	2.4e-49	1	CL0063
tr|Q4J9R9|Q4J9R9_SULAC 3-hydroxybutyryl-CoA dehydrogenase OS=Sulfolobus acidocaldarius (strain ATCC 33909 / DSM 639 / JCM 8929 / NBRC 15157 / NCIMB 11770) GN=Saci_1109 PE=3 SV=1	8	187	8	188	PF02737.15	3HCDH_N	Domain	1	179	181	217.5	1.1e-64	1	CL0063
tr|Q4J6T7|Q4J6T7_SULAC 3-hydroxybutyryl-CoA dehydrogenase OS=Sulfolobus acidocaldarius (strain ATCC 33909 / DSM 639 / JCM 8929 / NBRC 15157 / NCIMB 11770) GN=Saci_2208 PE=4 SV=1	7	184	6	185	PF02737.15	3HCDH_N	Domain	2	179	179	216.2	2.8e-64	1	CL0063
tr|Q4J9U3|Q4J9U3_SULAC 3-hydroxybutyryl-CoA dehydrogenase OS=Sulfolobus acidocaldarius (strain ATCC 33909 / DSM 639 / JCM 8929 / NBRC 15157 / NCIMB 11770) GN=Saci_1078 PE=4 SV=1	6	184	5	185	PF02737.15	3HCDH_N	Domain	2	179	180	215.5	4.5e-64	1	CL0063
tr|Q4JCB3|Q4JCB3_SULAC Thioesterase OS=Sulfolobus acidocaldarius (strain ATCC 33909 / DSM 639 / JCM 8929 / NBRC 15157 / NCIMB 11770) GN=Saci_0145 PE=4 SV=1	23	98	22	99	PF03061.19	4HBT	Domain	2	78	77	33.2	4.5e-08	1	CL0050
tr|Q4JCB3|Q4JCB3_SULAC Thioesterase OS=Sulfolobus acidocaldarius (strain ATCC 33909 / DSM 639 / JCM 8929 / NBRC 15157 / NCIMB 11770) GN=Saci_0145 PE=4 SV=1	182	258	180	261	PF03061.19	4HBT	Domain	3	76	77	41.4	1.3e-10	1	CL0050
tr|Q4JBV0|Q4JBV0_SULAC Conserved Archaeal protein OS=Sulfolobus acidocaldarius (strain ATCC 33909 / DSM 639 / JCM 8929 / NBRC 15157 / NCIMB 11770) GN=Saci_0313 PE=4 SV=1	47	123	47	123	PF03061.19	4HBT	Domain	1	79	79	55.9	3.7e-15	1	CL0050
tr|Q4J9E3|Q4J9E3_SULAC Thioesterase superfamily protein OS=Sulfolobus acidocaldarius (strain ATCC 33909 / DSM 639 / JCM 8929 / NBRC 15157 / NCIMB 11770) GN=Saci_1241 PE=4 SV=1	53	128	53	129	PF03061.19	4HBT	Domain	1	78	78	55.4	5.3e-15	1	CL0050
tr|Q4J9C8|Q4J9C8_SULAC Conserved protein OS=Sulfolobus acidocaldarius (strain ATCC 33909 / DSM 639 / JCM 8929 / NBRC 15157 / NCIMB 11770) GN=Saci_1257 PE=4 SV=1	28	110	28	113	PF03061.19	4HBT	Domain	1	76	83	27	4.1e-06	1	CL0050
tr|Q4J6K6|Q4J6K6_SULAC Conserved Archaeal protein OS=Sulfolobus acidocaldarius (strain ATCC 33909 / DSM 639 / JCM 8929 / NBRC 15157 / NCIMB 11770) GN=Saci_2289 PE=4 SV=1	38	111	38	112	PF03061.19	4HBT	Domain	1	78	78	43.5	2.8e-11	1	CL0050
tr|Q4JBH0|Q4JBH0_SULAC 5-formyltetrahydrofolate cyclo-ligase OS=Sulfolobus acidocaldarius (strain ATCC 33909 / DSM 639 / JCM 8929 / NBRC 15157 / NCIMB 11770) GN=Saci_0447 PE=4 SV=1	7	198	7	198	PF01812.17	5-FTHF_cyc-lig	Family	1	187	199	118.3	3.2e-34	1	CL0246
sp|P13125|DN72_SULAC DNA-binding protein 7e OS=Sulfolobus acidocaldarius (strain ATCC 33909 / DSM 639 / JCM 8929 / NBRC 15157 / NCIMB 11770) GN=Saci_0362 PE=1 SV=2	3	60	3	60	PF02294.15	7kD_DNA_binding	Domain	1	58	58	138.3	5.2e-41	1	CL0049
sp|P13123|DN71_SULAC DNA-binding protein 7d OS=Sulfolobus acidocaldarius (strain ATCC 33909 / DSM 639 / JCM 8929 / NBRC 15157 / NCIMB 11770) GN=Saci_0064 PE=1 SV=3	3	60	3	60	PF02294.15	7kD_DNA_binding	Domain	1	58	58	138.1	6.2e-41	1	CL0049
sp|Q4JAQ2|ARGB_SULAC Acetylglutamate/acetylaminoadipate kinase OS=Sulfolobus acidocaldarius (strain ATCC 33909 / DSM 639 / JCM 8929 / NBRC 15157 / NCIMB 11770) GN=argB PE=1 SV=1	1	240	1	242	PF00696.25	AA_kinase	Family	2	239	259	105.4	3e-30	1	No_clan
sp|Q4J986|PYRH_SULAC Uridylate kinase OS=Sulfolobus acidocaldarius (strain ATCC 33909 / DSM 639 / JCM 8929 / NBRC 15157 / NCIMB 11770) GN=pyrH PE=3 SV=1	5	203	1	203	PF00696.25	AA_kinase	Family	5	241	240	95.6	3.2e-27	1	No_clan
tr|Q4J8Y8|Q4J8Y8_SULAC Aspartokinase OS=Sulfolobus acidocaldarius (strain ATCC 33909 / DSM 639 / JCM 8929 / NBRC 15157 / NCIMB 11770) GN=Saci_1412 PE=3 SV=1	1	277	1	279	PF00696.25	AA_kinase	Family	1	239	284	134.3	4.6e-39	1	No_clan
tr|Q4J6W3|Q4J6W3_SULAC Conserved Archaeal membrane protein OS=Sulfolobus acidocaldarius (strain ATCC 33909 / DSM 639 / JCM 8929 / NBRC 15157 / NCIMB 11770) GN=Saci_2181 PE=4 SV=1	28	455	27	461	PF00324.18	AA_permease	Family	2	460	466	96.8	1e-27	1	CL0062
tr|Q4J7U7|Q4J7U7_SULAC Conserved transporter protein OS=Sulfolobus acidocaldarius (strain ATCC 33909 / DSM 639 / JCM 8929 / NBRC 15157 / NCIMB 11770) GN=Saci_1828 PE=4 SV=1	20	397	19	421	PF00324.18	AA_permease	Family	2	429	428	60.5	1e-16	1	CL0062
tr|Q4J7F6|Q4J7F6_SULAC Conserved Archaeal transport protein OS=Sulfolobus acidocaldarius (strain ATCC 33909 / DSM 639 / JCM 8929 / NBRC 15157 / NCIMB 11770) GN=Saci_1972 PE=4 SV=1	27	422	26	440	PF00324.18	AA_permease	Family	2	429	434	84.4	5.9e-24	1	CL0062
tr|Q4J6V6|Q4J6V6_SULAC Conserved Archaeal membrane protein OS=Sulfolobus acidocaldarius (strain ATCC 33909 / DSM 639 / JCM 8929 / NBRC 15157 / NCIMB 11770) GN=Saci_2189 PE=4 SV=1	17	465	17	483	PF13520.3	AA_permease_2	Family	1	403	464	145.5	1.8e-42	1	CL0062
tr|Q4JBI5|Q4JBI5_SULAC Conserved Archaeal membrane protein OS=Sulfolobus acidocaldarius (strain ATCC 33909 / DSM 639 / JCM 8929 / NBRC 15157 / NCIMB 11770) GN=Saci_0432 PE=4 SV=1	17	408	15	435	PF13520.3	AA_permease_2	Family	8	393	404	52.1	4.2e-14	1	CL0062
tr|Q4J9Q1|Q4J9Q1_SULAC Amino acid permease OS=Sulfolobus acidocaldarius (strain ATCC 33909 / DSM 639 / JCM 8929 / NBRC 15157 / NCIMB 11770) GN=Saci_1127 PE=4 SV=1	29	460	29	465	PF13520.3	AA_permease_2	Family	1	399	445	137.8	4e-40	1	CL0062
sp|Q4JAB0|RFCS_SULAC Replication factor C small subunit OS=Sulfolobus acidocaldarius (strain ATCC 33909 / DSM 639 / JCM 8929 / NBRC 15157 / NCIMB 11770) GN=rfcS PE=3 SV=1	41	154	41	161	PF00004.26	AAA	Domain	1	124	131	60.4	2.1e-16	1	CL0023
sp|Q4JAB1|RFCL_SULAC Replication factor C large subunit OS=Sulfolobus acidocaldarius (strain ATCC 33909 / DSM 639 / JCM 8929 / NBRC 15157 / NCIMB 11770) GN=rfcL PE=3 SV=1	44	146	44	162	PF00004.26	AAA	Domain	1	115	121	61.2	1.2e-16	1	CL0023
sp|Q07590|SAV_SULAC Protein SAV OS=Sulfolobus acidocaldarius (strain ATCC 33909 / DSM 639 / JCM 8929 / NBRC 15157 / NCIMB 11770) GN=sav PE=3 SV=2	249	378	249	379	PF00004.26	AAA	Domain	1	130	131	171	1.4e-50	1	CL0023
sp|Q07590|SAV_SULAC Protein SAV OS=Sulfolobus acidocaldarius (strain ATCC 33909 / DSM 639 / JCM 8929 / NBRC 15157 / NCIMB 11770) GN=sav PE=3 SV=2	524	654	524	655	PF00004.26	AAA	Domain	1	130	132	158.6	9.2e-47	1	CL0023
tr|F2Z6H9|F2Z6H9_SULAC Proteasome-activating nucleotidase OS=Sulfolobus acidocaldarius (strain ATCC 33909 / DSM 639 / JCM 8929 / NBRC 15157 / NCIMB 11770) GN=pan PE=3 SV=1	173	305	173	306	PF00004.26	AAA	Domain	1	130	134	145.4	1.1e-42	1	CL0023
tr|F2Z6A6|F2Z6A6_SULAC SAV protein-like OS=Sulfolobus acidocaldarius (strain ATCC 33909 / DSM 639 / JCM 8929 / NBRC 15157 / NCIMB 11770) GN=Saci_0773 PE=3 SV=1	233	363	233	363	PF00004.26	AAA	Domain	1	131	132	166.3	3.9e-49	1	CL0023
tr|F2Z6A6|F2Z6A6_SULAC SAV protein-like OS=Sulfolobus acidocaldarius (strain ATCC 33909 / DSM 639 / JCM 8929 / NBRC 15157 / NCIMB 11770) GN=Saci_0773 PE=3 SV=1	506	636	506	637	PF00004.26	AAA	Domain	1	130	132	163.7	2.5e-48	1	CL0023
tr|Q4JA89|Q4JA89_SULAC SAV protein-like OS=Sulfolobus acidocaldarius (strain ATCC 33909 / DSM 639 / JCM 8929 / NBRC 15157 / NCIMB 11770) GN=Saci_0929 PE=3 SV=1	97	227	97	228	PF00004.26	AAA	Domain	1	130	132	138.1	2.1e-40	1	CL0023
tr|Q4JA89|Q4JA89_SULAC SAV protein-like OS=Sulfolobus acidocaldarius (strain ATCC 33909 / DSM 639 / JCM 8929 / NBRC 15157 / NCIMB 11770) GN=Saci_0929 PE=3 SV=1	380	508	380	509	PF00004.26	AAA	Domain	1	130	131	139.7	6.4e-41	1	CL0023
tr|F2Z6D2|F2Z6D2_SULAC AAA family ATPase OS=Sulfolobus acidocaldarius (strain ATCC 33909 / DSM 639 / JCM 8929 / NBRC 15157 / NCIMB 11770) GN=Saci_1372 PE=4 SV=1	140	274	140	275	PF00004.26	AAA	Domain	1	130	137	136.6	5.8e-40	1	CL0023
tr|F2Z698|F2Z698_SULAC Uncharacterized protein OS=Sulfolobus acidocaldarius (strain ATCC 33909 / DSM 639 / JCM 8929 / NBRC 15157 / NCIMB 11770) GN=Saci_0877 PE=3 SV=1	98	229	98	229	PF00004.26	AAA	Domain	1	131	132	125.4	1.7e-36	1	CL0023
tr|F2Z698|F2Z698_SULAC Uncharacterized protein OS=Sulfolobus acidocaldarius (strain ATCC 33909 / DSM 639 / JCM 8929 / NBRC 15157 / NCIMB 11770) GN=Saci_0877 PE=3 SV=1	369	495	369	496	PF00004.26	AAA	Domain	1	130	131	128.4	2.1e-37	1	CL0023
tr|Q4J9Q0|Q4J9Q0_SULAC Conserved Archaeal protein OS=Sulfolobus acidocaldarius (strain ATCC 33909 / DSM 639 / JCM 8929 / NBRC 15157 / NCIMB 11770) GN=Saci_1128 PE=4 SV=1	410	496	388	503	PF00004.26	AAA	Domain	33	124	95	26	9.4e-06	1	CL0023
tr|Q4JAQ5|Q4JAQ5_SULAC Conserved protein OS=Sulfolobus acidocaldarius (strain ATCC 33909 / DSM 639 / JCM 8929 / NBRC 15157 / NCIMB 11770) GN=Saci_0748 PE=4 SV=1	449	576	427	583	PF12846.4	AAA_10	Domain	213	339	130	31.5	7.9e-08	1	CL0023
tr|Q4J802|Q4J802_SULAC Conserved Archaeal protein OS=Sulfolobus acidocaldarius (strain ATCC 33909 / DSM 639 / JCM 8929 / NBRC 15157 / NCIMB 11770) GN=Saci_1773 PE=4 SV=1	36	162	34	163	PF13173.3	AAA_14	Family	4	130	133	77	1.1e-21	1	CL0023
tr|Q4J7J6|Q4J7J6_SULAC Conserved protein OS=Sulfolobus acidocaldarius (strain ATCC 33909 / DSM 639 / JCM 8929 / NBRC 15157 / NCIMB 11770) GN=Saci_1930 PE=4 SV=1	35	164	33	164	PF13173.3	AAA_14	Family	3	131	135	102.4	1.7e-29	1	CL0023
tr|Q4J7D8|Q4J7D8_SULAC Universally conserved protein OS=Sulfolobus acidocaldarius (strain ATCC 33909 / DSM 639 / JCM 8929 / NBRC 15157 / NCIMB 11770) GN=Saci_1991 PE=4 SV=1	41	162	40	162	PF13173.3	AAA_14	Family	3	131	131	101.9	2.3e-29	1	CL0023
tr|Q4J8W0|Q4J8W0_SULAC Conserved Archaeal protein OS=Sulfolobus acidocaldarius (strain ATCC 33909 / DSM 639 / JCM 8929 / NBRC 15157 / NCIMB 11770) GN=Saci_1447 PE=4 SV=1	59	202	57	203	PF13173.3	AAA_14	Family	3	130	147	100.3	7.4e-29	1	CL0023
sp|O33600|RAD50_SULAC DNA double-strand break repair Rad50 ATPase OS=Sulfolobus acidocaldarius (strain ATCC 33909 / DSM 639 / JCM 8929 / NBRC 15157 / NCIMB 11770) GN=rad50 PE=1 SV=1	1	404	1	428	PF13175.3	AAA_15	Domain	1	288	425	63.5	2.5e-17	1	CL0023
tr|Q4J7P0|Q4J7P0_SULAC Uncharacterized protein OS=Sulfolobus acidocaldarius (strain ATCC 33909 / DSM 639 / JCM 8929 / NBRC 15157 / NCIMB 11770) GN=Saci_1887 PE=4 SV=1	2	101	1	165	PF13175.3	AAA_15	Domain	5	85	102	33.2	4.1e-08	1	CL0023
tr|Q4J7P0|Q4J7P0_SULAC Uncharacterized protein OS=Sulfolobus acidocaldarius (strain ATCC 33909 / DSM 639 / JCM 8929 / NBRC 15157 / NCIMB 11770) GN=Saci_1887 PE=4 SV=1	252	336	225	336	PF13175.3	AAA_15	Domain	273	367	96	37.9	1.5e-09	1	CL0023
sp|P35028|KADA_SULAC Adenylate kinase OS=Sulfolobus acidocaldarius (strain ATCC 33909 / DSM 639 / JCM 8929 / NBRC 15157 / NCIMB 11770) GN=adkA PE=1 SV=2	7	148	7	150	PF13207.3	AAA_17	Domain	1	134	142	118.3	2.8e-34	1	CL0023
tr|Q4JBH4|Q4JBH4_SULAC Putative adenylate kinase OS=Sulfolobus acidocaldarius (strain ATCC 33909 / DSM 639 / JCM 8929 / NBRC 15157 / NCIMB 11770) GN=Saci_0443 PE=3 SV=1	3	121	3	122	PF13238.3	AAA_18	Domain	1	129	130	77.8	9e-22	1	CL0023
tr|Q4JCA1|Q4JCA1_SULAC Conserved protein OS=Sulfolobus acidocaldarius (strain ATCC 33909 / DSM 639 / JCM 8929 / NBRC 15157 / NCIMB 11770) GN=Saci_0157 PE=4 SV=1	25	285	25	286	PF13304.3	AAA_21	Domain	1	303	312	62.8	4.2e-17	1	CL0023
sp|Q4JAS8|CDC61_SULAC ORC1-type DNA replication protein 1 OS=Sulfolobus acidocaldarius (strain ATCC 33909 / DSM 639 / JCM 8929 / NBRC 15157 / NCIMB 11770) GN=cdc6-1 PE=3 SV=1	56	178	52	184	PF13401.3	AAA_22	Domain	5	126	128	47.3	2.1e-12	1	CL0023
sp|Q4JAB4|CDC62_SULAC ORC1-type DNA replication protein 2 OS=Sulfolobus acidocaldarius (strain ATCC 33909 / DSM 639 / JCM 8929 / NBRC 15157 / NCIMB 11770) GN=cdc6-2 PE=3 SV=1	61	187	59	191	PF13401.3	AAA_22	Domain	8	128	128	55.1	8.4e-15	1	CL0023
sp|Q4JCP8|CDC63_SULAC ORC1-type DNA replication protein 3 OS=Sulfolobus acidocaldarius (strain ATCC 33909 / DSM 639 / JCM 8929 / NBRC 15157 / NCIMB 11770) GN=cdc6-3 PE=3 SV=1	57	187	54	189	PF13401.3	AAA_22	Domain	8	135	137	36	6.8e-09	1	CL0023
tr|Q4JAC1|Q4JAC1_SULAC Conserved protein OS=Sulfolobus acidocaldarius (strain ATCC 33909 / DSM 639 / JCM 8929 / NBRC 15157 / NCIMB 11770) GN=Saci_0896 PE=4 SV=1	9	97	7	102	PF13479.3	AAA_24	Domain	3	82	97	29.7	4.3e-07	1	CL0023
tr|Q4JA42|Q4JA42_SULAC Conserved Archaeal protein OS=Sulfolobus acidocaldarius (strain ATCC 33909 / DSM 639 / JCM 8929 / NBRC 15157 / NCIMB 11770) GN=Saci_0976 PE=4 SV=1	44	171	44	171	PF07728.11	AAA_5	Domain	1	138	142	93.8	8e-27	1	CL0023
tr|Q4J7E0|Q4J7E0_SULAC Conserved protein OS=Sulfolobus acidocaldarius (strain ATCC 33909 / DSM 639 / JCM 8929 / NBRC 15157 / NCIMB 11770) GN=Saci_1989 PE=4 SV=1	301	468	301	468	PF07728.11	AAA_5	Domain	1	138	170	60.2	1.8e-16	1	CL0023
tr|Q4JBY4|Q4JBY4_SULAC Conserved Archaeal protein OS=Sulfolobus acidocaldarius (strain ATCC 33909 / DSM 639 / JCM 8929 / NBRC 15157 / NCIMB 11770) GN=Saci_0279 PE=4 SV=1	33	149	33	149	PF09821.6	AAA_assoc_C	Domain	1	119	124	97.1	9.1e-28	1	No_clan
tr|Q4J709|Q4J709_SULAC ABC transporter OS=Sulfolobus acidocaldarius (strain ATCC 33909 / DSM 639 / JCM 8929 / NBRC 15157 / NCIMB 11770) GN=Saci_2123 PE=4 SV=1	134	406	134	407	PF00664.20	ABC_membrane	Family	1	273	273	157.3	5.4e-46	1	CL0241
tr|Q4J6J0|Q4J6J0_SULAC Copper transport ATP-binding protein OS=Sulfolobus acidocaldarius (strain ATCC 33909 / DSM 639 / JCM 8929 / NBRC 15157 / NCIMB 11770) GN=nosF PE=4 SV=1	17	154	17	155	PF00005.24	ABC_tran	Domain	1	135	144	94.6	6.5e-27	1	CL0023
tr|Q4J9Y9|Q4J9Y9_SULAC ABC transporter OS=Sulfolobus acidocaldarius (strain ATCC 33909 / DSM 639 / JCM 8929 / NBRC 15157 / NCIMB 11770) GN=Saci_1034 PE=3 SV=1	29	201	28	201	PF00005.24	ABC_tran	Domain	2	137	183	104	7.9e-30	1	CL0023
tr|Q4J7G8|Q4J7G8_SULAC ABC transporter OS=Sulfolobus acidocaldarius (strain ATCC 33909 / DSM 639 / JCM 8929 / NBRC 15157 / NCIMB 11770) GN=Saci_1961 PE=4 SV=1	17	145	17	145	PF00005.24	ABC_tran	Domain	1	137	138	75.4	5.5e-21	1	CL0023
tr|Q4JAR7|Q4JAR7_SULAC ABC transporter OS=Sulfolobus acidocaldarius (strain ATCC 33909 / DSM 639 / JCM 8929 / NBRC 15157 / NCIMB 11770) GN=Saci_0734 PE=3 SV=1	18	141	17	142	PF00005.24	ABC_tran	Domain	2	136	141	83.9	1.3e-23	1	CL0023
tr|Q4J7W7|Q4J7W7_SULAC ABC transporter OS=Sulfolobus acidocaldarius (strain ATCC 33909 / DSM 639 / JCM 8929 / NBRC 15157 / NCIMB 11770) GN=Saci_1810 PE=4 SV=1	27	172	24	172	PF00005.24	ABC_tran	Domain	7	137	150	79.7	2.5e-22	1	CL0023
tr|Q4J7W7|Q4J7W7_SULAC ABC transporter OS=Sulfolobus acidocaldarius (strain ATCC 33909 / DSM 639 / JCM 8929 / NBRC 15157 / NCIMB 11770) GN=Saci_1810 PE=4 SV=1	302	448	300	448	PF00005.24	ABC_tran	Domain	3	137	151	81.3	8.4e-23	1	CL0023
tr|Q4J810|Q4J810_SULAC ABC transporter OS=Sulfolobus acidocaldarius (strain ATCC 33909 / DSM 639 / JCM 8929 / NBRC 15157 / NCIMB 11770) GN=Saci_1765 PE=3 SV=1	22	175	21	176	PF00005.24	ABC_tran	Domain	2	136	155	101.2	6e-29	1	CL0023
tr|Q4J9Y8|Q4J9Y8_SULAC ABC transporter OS=Sulfolobus acidocaldarius (strain ATCC 33909 / DSM 639 / JCM 8929 / NBRC 15157 / NCIMB 11770) GN=Saci_1035 PE=3 SV=1	24	313	24	313	PF00005.24	ABC_tran	Domain	1	137	298	82.5	3.6e-23	1	CL0023
tr|Q4JA72|Q4JA72_SULAC ABC transporter, ATP binding OS=Sulfolobus acidocaldarius (strain ATCC 33909 / DSM 639 / JCM 8929 / NBRC 15157 / NCIMB 11770) GN=Saci_0946 PE=4 SV=1	22	164	22	165	PF00005.24	ABC_tran	Domain	1	136	146	90.2	1.4e-25	1	CL0023
tr|Q4J811|Q4J811_SULAC ABC transporter OS=Sulfolobus acidocaldarius (strain ATCC 33909 / DSM 639 / JCM 8929 / NBRC 15157 / NCIMB 11770) GN=Saci_1764 PE=3 SV=1	31	187	30	188	PF00005.24	ABC_tran	Domain	2	136	160	87.8	8.1e-25	1	CL0023
tr|Q4J7X5|Q4J7X5_SULAC ABC transporter OS=Sulfolobus acidocaldarius (strain ATCC 33909 / DSM 639 / JCM 8929 / NBRC 15157 / NCIMB 11770) GN=Saci_1799 PE=4 SV=1	17	161	17	162	PF00005.24	ABC_tran	Domain	1	136	150	99.5	1.9e-28	1	CL0023
tr|Q4JA16|Q4JA16_SULAC ABC transporter ATP-binding protein OS=Sulfolobus acidocaldarius (strain ATCC 33909 / DSM 639 / JCM 8929 / NBRC 15157 / NCIMB 11770) GN=Saci_1006 PE=3 SV=1	1	115	1	116	PF00005.24	ABC_tran	Domain	30	136	120	59	6.5e-16	1	CL0023
tr|Q4J909|Q4J909_SULAC ABC transporter OS=Sulfolobus acidocaldarius (strain ATCC 33909 / DSM 639 / JCM 8929 / NBRC 15157 / NCIMB 11770) GN=Saci_1388 PE=4 SV=1	19	171	19	172	PF00005.24	ABC_tran	Domain	1	136	153	81.8	5.7e-23	1	CL0023
tr|Q4JC05|Q4JC05_SULAC ABC transporter OS=Sulfolobus acidocaldarius (strain ATCC 33909 / DSM 639 / JCM 8929 / NBRC 15157 / NCIMB 11770) GN=Saci_0257 PE=3 SV=1	1	137	1	138	PF00005.24	ABC_tran	Domain	4	136	146	99.9	1.5e-28	1	CL0023
tr|Q4J9G2|Q4J9G2_SULAC ABC transporter OS=Sulfolobus acidocaldarius (strain ATCC 33909 / DSM 639 / JCM 8929 / NBRC 15157 / NCIMB 11770) GN=Saci_1222 PE=3 SV=1	16	136	16	136	PF00005.24	ABC_tran	Domain	1	137	140	61.2	1.4e-16	1	CL0023
tr|Q4J9L5|Q4J9L5_SULAC ABC transporter ATPase component OS=Sulfolobus acidocaldarius (strain ATCC 33909 / DSM 639 / JCM 8929 / NBRC 15157 / NCIMB 11770) GN=Saci_1166 PE=4 SV=1	26	168	26	169	PF00005.24	ABC_tran	Domain	1	136	149	114.4	4.9e-33	1	CL0023
tr|Q4J709|Q4J709_SULAC ABC transporter OS=Sulfolobus acidocaldarius (strain ATCC 33909 / DSM 639 / JCM 8929 / NBRC 15157 / NCIMB 11770) GN=Saci_2123 PE=4 SV=1	468	617	468	617	PF00005.24	ABC_tran	Domain	1	137	154	118.2	3.3e-34	1	CL0023
tr|Q4J9V7|Q4J9V7_SULAC ABC transporter OS=Sulfolobus acidocaldarius (strain ATCC 33909 / DSM 639 / JCM 8929 / NBRC 15157 / NCIMB 11770) GN=Saci_1066 PE=4 SV=1	21	150	19	151	PF00005.24	ABC_tran	Domain	6	136	138	53.8	2.5e-14	1	CL0023
tr|F2Z652|F2Z652_SULAC ABC transporter, ATP-binding protein OS=Sulfolobus acidocaldarius (strain ATCC 33909 / DSM 639 / JCM 8929 / NBRC 15157 / NCIMB 11770) GN=Saci_1484 PE=4 SV=1	24	152	17	153	PF00005.24	ABC_tran	Domain	10	136	137	76.4	2.7e-21	1	CL0023
tr|Q4J6J3|Q4J6J3_SULAC ATP binding transporter OS=Sulfolobus acidocaldarius (strain ATCC 33909 / DSM 639 / JCM 8929 / NBRC 15157 / NCIMB 11770) GN=Saci_2302 PE=3 SV=1	19	160	18	161	PF00005.24	ABC_tran	Domain	2	136	148	84.5	8.4e-24	1	CL0023
tr|Q4JBM4|Q4JBM4_SULAC ABC transporter OS=Sulfolobus acidocaldarius (strain ATCC 33909 / DSM 639 / JCM 8929 / NBRC 15157 / NCIMB 11770) GN=Saci_0389 PE=4 SV=1	46	184	46	185	PF00005.24	ABC_tran	Domain	1	136	144	110.7	6.7e-32	1	CL0023
tr|Q4JA04|Q4JA04_SULAC ABC transporter OS=Sulfolobus acidocaldarius (strain ATCC 33909 / DSM 639 / JCM 8929 / NBRC 15157 / NCIMB 11770) GN=Saci_1027 PE=3 SV=1	18	161	18	162	PF00005.24	ABC_tran	Domain	1	136	149	88.4	5.4e-25	1	CL0023
tr|Q4J7C7|Q4J7C7_SULAC ABC transporter, ATPase component OS=Sulfolobus acidocaldarius (strain ATCC 33909 / DSM 639 / JCM 8929 / NBRC 15157 / NCIMB 11770) GN=Saci_2000 PE=4 SV=1	18	155	18	155	PF00005.24	ABC_tran	Domain	1	137	144	80	2.1e-22	1	CL0023
tr|Q4JAD5|Q4JAD5_SULAC ABC-type transport system OS=Sulfolobus acidocaldarius (strain ATCC 33909 / DSM 639 / JCM 8929 / NBRC 15157 / NCIMB 11770) GN=Saci_0880 PE=3 SV=1	8	136	5	136	PF00005.24	ABC_tran	Domain	6	137	132	54.6	1.4e-14	1	CL0023
tr|Q4JAD5|Q4JAD5_SULAC ABC-type transport system OS=Sulfolobus acidocaldarius (strain ATCC 33909 / DSM 639 / JCM 8929 / NBRC 15157 / NCIMB 11770) GN=Saci_0880 PE=3 SV=1	268	320	248	321	PF00005.24	ABC_tran	Domain	80	136	57	25.6	1.3e-05	1	CL0023
tr|Q4J8N6|Q4J8N6_SULAC ABC transporter OS=Sulfolobus acidocaldarius (strain ATCC 33909 / DSM 639 / JCM 8929 / NBRC 15157 / NCIMB 11770) GN=Saci_1536 PE=4 SV=1	20	162	20	162	PF00005.24	ABC_tran	Domain	1	137	148	115.6	2.1e-33	1	CL0023
tr|Q4JAX3|Q4JAX3_SULAC RNase L inhibitor-like protein OS=Sulfolobus acidocaldarius (strain ATCC 33909 / DSM 639 / JCM 8929 / NBRC 15157 / NCIMB 11770) GN=Saci_0672 PE=3 SV=1	97	240	93	241	PF00005.24	ABC_tran	Domain	9	136	161	57.3	2.1e-15	1	CL0023
tr|Q4JAX3|Q4JAX3_SULAC RNase L inhibitor-like protein OS=Sulfolobus acidocaldarius (strain ATCC 33909 / DSM 639 / JCM 8929 / NBRC 15157 / NCIMB 11770) GN=Saci_0672 PE=3 SV=1	365	487	354	488	PF00005.24	ABC_tran	Domain	8	136	133	69.3	4.3e-19	1	CL0023
tr|Q4J993|Q4J993_SULAC ABC transporter OS=Sulfolobus acidocaldarius (strain ATCC 33909 / DSM 639 / JCM 8929 / NBRC 15157 / NCIMB 11770) GN=Saci_1296 PE=4 SV=1	19	159	19	159	PF00005.24	ABC_tran	Domain	1	137	148	98.1	5.2e-28	1	CL0023
tr|Q4JB98|Q4JB98_SULAC High-affinity zinc uptake system ATP-binding protein OS=Sulfolobus acidocaldarius (strain ATCC 33909 / DSM 639 / JCM 8929 / NBRC 15157 / NCIMB 11770) GN=znuC PE=4 SV=1	17	145	9	146	PF00005.24	ABC_tran	Domain	10	136	132	65.2	7.6e-18	1	CL0023
tr|Q4JAR4|Q4JAR4_SULAC ABC transporter OS=Sulfolobus acidocaldarius (strain ATCC 33909 / DSM 639 / JCM 8929 / NBRC 15157 / NCIMB 11770) GN=Saci_0737 PE=4 SV=1	16	154	16	155	PF00005.24	ABC_tran	Domain	1	136	145	90.8	9.9e-26	1	CL0023
tr|Q4J877|Q4J877_SULAC ABC transporter, ATP binding protein OS=Sulfolobus acidocaldarius (strain ATCC 33909 / DSM 639 / JCM 8929 / NBRC 15157 / NCIMB 11770) GN=Saci_1699 PE=4 SV=1	25	165	24	166	PF00005.24	ABC_tran	Domain	2	136	148	108.9	2.4e-31	1	CL0023
tr|Q4J8A7|Q4J8A7_SULAC Universally conserved protein OS=Sulfolobus acidocaldarius (strain ATCC 33909 / DSM 639 / JCM 8929 / NBRC 15157 / NCIMB 11770) GN=Saci_1664 PE=4 SV=1	106	215	97	215	PF03109.13	ABC1	Family	12	119	110	85.2	3.4e-24	1	CL0016
tr|Q4J7X6|Q4J7X6_SULAC ABC-2 type transporter OS=Sulfolobus acidocaldarius (strain ATCC 33909 / DSM 639 / JCM 8929 / NBRC 15157 / NCIMB 11770) GN=Saci_1800 PE=4 SV=1	23	224	12	224	PF01061.21	ABC2_membrane	Family	13	210	206	53.4	2e-14	1	CL0181
tr|Q4J878|Q4J878_SULAC Conserved Archaeal membrane protein OS=Sulfolobus acidocaldarius (strain ATCC 33909 / DSM 639 / JCM 8929 / NBRC 15157 / NCIMB 11770) GN=Saci_1698 PE=4 SV=1	12	199	3	207	PF01061.21	ABC2_membrane	Family	10	202	193	50.9	1.1e-13	1	CL0181
tr|Q4JBM5|Q4JBM5_SULAC Conserved Archaeal membrane protein OS=Sulfolobus acidocaldarius (strain ATCC 33909 / DSM 639 / JCM 8929 / NBRC 15157 / NCIMB 11770) GN=Saci_0388 PE=4 SV=1	121	294	86	296	PF01061.21	ABC2_membrane	Family	25	208	186	52.9	2.9e-14	1	CL0181
tr|Q4JAR5|Q4JAR5_SULAC Membrane protein OS=Sulfolobus acidocaldarius (strain ATCC 33909 / DSM 639 / JCM 8929 / NBRC 15157 / NCIMB 11770) GN=Saci_0736 PE=4 SV=1	2	195	1	195	PF01061.21	ABC2_membrane	Family	28	210	197	37.4	1.6e-09	1	CL0181
tr|Q4JA15|Q4JA15_SULAC Conserved membrane protein OS=Sulfolobus acidocaldarius (strain ATCC 33909 / DSM 639 / JCM 8929 / NBRC 15157 / NCIMB 11770) GN=Saci_1007 PE=4 SV=1	7	247	5	248	PF01061.21	ABC2_membrane	Family	3	209	246	120.1	7.3e-35	1	CL0181
tr|Q4J9V8|Q4J9V8_SULAC Conserved membrane protein OS=Sulfolobus acidocaldarius (strain ATCC 33909 / DSM 639 / JCM 8929 / NBRC 15157 / NCIMB 11770) GN=Saci_1065 PE=4 SV=1	3	211	1	213	PF01061.21	ABC2_membrane	Family	6	201	214	27.8	1.3e-06	1	CL0181
tr|Q4J6J1|Q4J6J1_SULAC Conserved membrane protein OS=Sulfolobus acidocaldarius (strain ATCC 33909 / DSM 639 / JCM 8929 / NBRC 15157 / NCIMB 11770) GN=Saci_2304 PE=4 SV=1	66	271	4	271	PF12679.4	ABC2_membrane_2	Domain	83	288	218	56.7	2e-15	1	CL0181
tr|Q4J7Z2|Q4J7Z2_SULAC Conserved membrane protein OS=Sulfolobus acidocaldarius (strain ATCC 33909 / DSM 639 / JCM 8929 / NBRC 15157 / NCIMB 11770) GN=Saci_1784 PE=4 SV=1	287	514	4	516	PF12679.4	ABC2_membrane_2	Domain	76	286	235	63.9	1.3e-17	1	CL0181
tr|Q4JA73|Q4JA73_SULAC Conserved Archaeal protein OS=Sulfolobus acidocaldarius (strain ATCC 33909 / DSM 639 / JCM 8929 / NBRC 15157 / NCIMB 11770) GN=Saci_0945 PE=4 SV=1	17	382	17	383	PF12698.4	ABC2_membrane_3	Family	1	344	387	78.9	3.5e-22	1	CL0181
tr|F2Z668|F2Z668_SULAC Alpha/beta hydrolase fold protein OS=Sulfolobus acidocaldarius (strain ATCC 33909 / DSM 639 / JCM 8929 / NBRC 15157 / NCIMB 11770) GN=Saci_2213 PE=4 SV=1	64	172	63	196	PF00561.17	Abhydrolase_1	Domain	2	110	112	62.6	3.8e-17	1	CL0028
tr|F2Z668|F2Z668_SULAC Alpha/beta hydrolase fold protein OS=Sulfolobus acidocaldarius (strain ATCC 33909 / DSM 639 / JCM 8929 / NBRC 15157 / NCIMB 11770) GN=Saci_2213 PE=4 SV=1	240	298	207	302	PF00561.17	Abhydrolase_1	Domain	193	252	62	29	7.1e-07	1	CL0028
tr|Q4J7I7|Q4J7I7_SULAC Proline iminopeptidase OS=Sulfolobus acidocaldarius (strain ATCC 33909 / DSM 639 / JCM 8929 / NBRC 15157 / NCIMB 11770) GN=Saci_1942 PE=4 SV=1	30	124	28	126	PF00561.17	Abhydrolase_1	Domain	3	101	99	67.1	1.6e-18	1	CL0028
tr|Q4J9S2|Q4J9S2_SULAC Esterase/lipase OS=Sulfolobus acidocaldarius (strain ATCC 33909 / DSM 639 / JCM 8929 / NBRC 15157 / NCIMB 11770) GN=Saci_1105 PE=4 SV=1	78	284	78	285	PF07859.10	Abhydrolase_3	Domain	1	210	212	209.4	5e-62	1	CL0028
tr|Q4J9R2|Q4J9R2_SULAC Acetyl esterase OS=Sulfolobus acidocaldarius (strain ATCC 33909 / DSM 639 / JCM 8929 / NBRC 15157 / NCIMB 11770) GN=Saci_1116 PE=4 SV=1	74	277	74	278	PF07859.10	Abhydrolase_3	Domain	1	210	211	224.9	8.8e-67	1	CL0028
tr|Q4J9V9|Q4J9V9_SULAC Hydrolase OS=Sulfolobus acidocaldarius (strain ATCC 33909 / DSM 639 / JCM 8929 / NBRC 15157 / NCIMB 11770) GN=Saci_1064 PE=4 SV=1	23	262	23	263	PF12697.4	Abhydrolase_6	Domain	1	211	251	69.1	7.4e-19	1	CL0028
tr|Q4J7R2|Q4J7R2_SULAC Conserved Archaeal protein OS=Sulfolobus acidocaldarius (strain ATCC 33909 / DSM 639 / JCM 8929 / NBRC 15157 / NCIMB 11770) GN=Saci_1862 PE=4 SV=1	1	75	1	78	PF03992.13	ABM	Domain	1	75	75	53.3	2e-14	1	CL0032
tr|Q4JCM4|Q4JCM4_SULAC Acetyl-coenzyme A synthetase OS=Sulfolobus acidocaldarius (strain ATCC 33909 / DSM 639 / JCM 8929 / NBRC 15157 / NCIMB 11770) GN=Saci_0025 PE=4 SV=1	3	56	3	57	PF16177.2	ACAS_N	Family	1	54	54	54.2	9e-15	1	No_clan
tr|Q4JBV7|Q4JBV7_SULAC Acetyl-coenzyme A synthetase OS=Sulfolobus acidocaldarius (strain ATCC 33909 / DSM 639 / JCM 8929 / NBRC 15157 / NCIMB 11770) GN=Saci_0306 PE=4 SV=1	28	81	28	82	PF16177.2	ACAS_N	Family	1	54	54	70.6	6.9e-20	1	No_clan
tr|Q4J9J7|Q4J9J7_SULAC Acetyl-coenzyme A synthetase OS=Sulfolobus acidocaldarius (strain ATCC 33909 / DSM 639 / JCM 8929 / NBRC 15157 / NCIMB 11770) GN=Saci_1184 PE=4 SV=1	23	78	23	78	PF16177.2	ACAS_N	Family	1	55	56	64.3	6.5e-18	1	No_clan
tr|Q4J6R1|Q4J6R1_SULAC Acyl-CoA synthetase OS=Sulfolobus acidocaldarius (strain ATCC 33909 / DSM 639 / JCM 8929 / NBRC 15157 / NCIMB 11770) GN=Saci_2235 PE=4 SV=1	12	64	11	64	PF16177.2	ACAS_N	Family	2	55	54	49.5	2.7e-13	1	No_clan
tr|Q4J6J8|Q4J6J8_SULAC Acetyl-coenzyme A synthetase OS=Sulfolobus acidocaldarius (strain ATCC 33909 / DSM 639 / JCM 8929 / NBRC 15157 / NCIMB 11770) GN=acsA PE=4 SV=1	36	80	32	83	PF16177.2	ACAS_N	Family	12	52	45	38.5	7.2e-10	1	No_clan
sp|Q4JBG0|Y459_SULAC Uncharacterized N-acetyltransferase Saci_0459 OS=Sulfolobus acidocaldarius (strain ATCC 33909 / DSM 639 / JCM 8929 / NBRC 15157 / NCIMB 11770) GN=Saci_0459 PE=3 SV=1	58	146	57	146	PF00583.22	Acetyltransf_1	Family	2	80	95	56.3	2.6e-15	1	CL0257
tr|Q4J9X8|Q4J9X8_SULAC Conserved Archaeal protein OS=Sulfolobus acidocaldarius (strain ATCC 33909 / DSM 639 / JCM 8929 / NBRC 15157 / NCIMB 11770) GN=Saci_1044 PE=4 SV=1	358	445	357	445	PF00583.22	Acetyltransf_1	Family	2	80	91	22.1	0.00013	1	CL0257
tr|Q4J6L1|Q4J6L1_SULAC N-acetyltransferase OS=Sulfolobus acidocaldarius (strain ATCC 33909 / DSM 639 / JCM 8929 / NBRC 15157 / NCIMB 11770) GN=Saci_2284 PE=4 SV=1	74	130	58	131	PF00583.22	Acetyltransf_1	Family	18	79	62	41.9	8.4e-11	1	CL0257
tr|Q4JCH9|Q4JCH9_SULAC Acetyltransferase OS=Sulfolobus acidocaldarius (strain ATCC 33909 / DSM 639 / JCM 8929 / NBRC 15157 / NCIMB 11770) GN=Saci_0073 PE=4 SV=1	47	124	46	124	PF00583.22	Acetyltransf_1	Family	2	80	79	47.3	1.6e-12	1	CL0257
tr|Q4J6Y7|Q4J6Y7_SULAC Acetyltransferase OS=Sulfolobus acidocaldarius (strain ATCC 33909 / DSM 639 / JCM 8929 / NBRC 15157 / NCIMB 11770) GN=Saci_2153 PE=4 SV=1	39	149	23	153	PF13673.4	Acetyltransf_10	Domain	13	112	112	59	3.8e-16	1	CL0257
tr|Q4J8K5|Q4J8K5_SULAC Conserved protein OS=Sulfolobus acidocaldarius (strain ATCC 33909 / DSM 639 / JCM 8929 / NBRC 15157 / NCIMB 11770) GN=Saci_1562 PE=4 SV=1	2	129	1	146	PF12689.4	Acid_PPase	Family	3	135	134	45.2	8.2e-12	1	CL0137
sp|Q4JC09|LEUC_SULAC 3-isopropylmalate dehydratase large subunit OS=Sulfolobus acidocaldarius (strain ATCC 33909 / DSM 639 / JCM 8929 / NBRC 15157 / NCIMB 11770) GN=leuC PE=3 SV=1	25	406	7	406	PF00330.17	Aconitase	Family	15	458	448	261.5	1.4e-77	1	No_clan
tr|Q4J9H0|Q4J9H0_SULAC Aconitate hydratase OS=Sulfolobus acidocaldarius (strain ATCC 33909 / DSM 639 / JCM 8929 / NBRC 15157 / NCIMB 11770) GN=acnA PE=4 SV=1	62	525	45	525	PF00330.17	Aconitase	Family	12	458	481	541.9	1.2e-162	1	No_clan
sp|Q4JC10|LEUD_SULAC 3-isopropylmalate dehydratase small subunit OS=Sulfolobus acidocaldarius (strain ATCC 33909 / DSM 639 / JCM 8929 / NBRC 15157 / NCIMB 11770) GN=leuD PE=3 SV=1	40	106	7	108	PF00694.16	Aconitase_C	Domain	63	129	67	76.5	2e-21	1	CL0364
tr|Q4J9H0|Q4J9H0_SULAC Aconitate hydratase OS=Sulfolobus acidocaldarius (strain ATCC 33909 / DSM 639 / JCM 8929 / NBRC 15157 / NCIMB 11770) GN=acnA PE=4 SV=1	658	774	651	776	PF00694.16	Aconitase_C	Domain	12	129	118	124.1	4.1e-36	1	CL0364
sp|Q4J933|Y1362_SULAC UPF0219 protein Saci_1362 OS=Sulfolobus acidocaldarius (strain ATCC 33909 / DSM 639 / JCM 8929 / NBRC 15157 / NCIMB 11770) GN=Saci_1362 PE=3 SV=1	220	299	219	308	PF08541.7	ACP_syn_III_C	Domain	2	81	82	40.3	2.3e-10	1	CL0046
tr|Q4J9V4|Q4J9V4_SULAC Isovaleryl-CoA dehydrogenase OS=Sulfolobus acidocaldarius (strain ATCC 33909 / DSM 639 / JCM 8929 / NBRC 15157 / NCIMB 11770) GN=ivd PE=3 SV=1	266	358	263	358	PF00441.21	Acyl-CoA_dh_1	Domain	57	150	94	29.4	7.1e-07	1	CL0087
tr|Q4J7Z7|Q4J7Z7_SULAC Acyl-CoA dehydrogenase OS=Sulfolobus acidocaldarius (strain ATCC 33909 / DSM 639 / JCM 8929 / NBRC 15157 / NCIMB 11770) GN=Saci_1778 PE=3 SV=1	275	434	275	435	PF00441.21	Acyl-CoA_dh_1	Domain	1	149	160	133.9	4.6e-39	1	CL0087
tr|Q4J9R5|Q4J9R5_SULAC Acyl-CoA dehydrogenase OS=Sulfolobus acidocaldarius (strain ATCC 33909 / DSM 639 / JCM 8929 / NBRC 15157 / NCIMB 11770) GN=Saci_1113 PE=4 SV=1	178	292	171	297	PF00441.21	Acyl-CoA_dh_1	Domain	17	137	122	45.9	5.9e-12	1	CL0087
tr|Q4J9V2|Q4J9V2_SULAC Conserved protein OS=Sulfolobus acidocaldarius (strain ATCC 33909 / DSM 639 / JCM 8929 / NBRC 15157 / NCIMB 11770) GN=Saci_1071 PE=4 SV=1	149	206	139	209	PF00441.21	Acyl-CoA_dh_1	Domain	11	68	58	28.1	1.8e-06	1	CL0087
tr|Q4J9Q5|Q4J9Q5_SULAC Acyl-CoA dehydrogenase OS=Sulfolobus acidocaldarius (strain ATCC 33909 / DSM 639 / JCM 8929 / NBRC 15157 / NCIMB 11770) GN=Saci_1123 PE=3 SV=1	241	389	241	392	PF00441.21	Acyl-CoA_dh_1	Domain	1	147	149	140.2	5.4e-41	1	CL0087
tr|Q4J9Z0|Q4J9Z0_SULAC Acyl-CoA dehydrogenase OS=Sulfolobus acidocaldarius (strain ATCC 33909 / DSM 639 / JCM 8929 / NBRC 15157 / NCIMB 11770) GN=Saci_1033 PE=3 SV=1	240	389	240	391	PF00441.21	Acyl-CoA_dh_1	Domain	1	148	150	123.4	7.7e-36	1	CL0087
tr|Q4J862|Q4J862_SULAC Multicopy acyl-CoA dehydrogenase OS=Sulfolobus acidocaldarius (strain ATCC 33909 / DSM 639 / JCM 8929 / NBRC 15157 / NCIMB 11770) GN=acd PE=3 SV=1	232	368	232	384	PF00441.21	Acyl-CoA_dh_1	Domain	1	134	137	107.7	5.3e-31	1	CL0087
tr|Q4J6S9|Q4J6S9_SULAC Acyl-CoA dehydrogenase OS=Sulfolobus acidocaldarius (strain ATCC 33909 / DSM 639 / JCM 8929 / NBRC 15157 / NCIMB 11770) GN=Saci_2217 PE=3 SV=1	244	389	241	392	PF00441.21	Acyl-CoA_dh_1	Domain	4	147	146	142.7	8.9e-42	1	CL0087
tr|Q4J9S0|Q4J9S0_SULAC Acyl-CoA dehydrogenase OS=Sulfolobus acidocaldarius (strain ATCC 33909 / DSM 639 / JCM 8929 / NBRC 15157 / NCIMB 11770) GN=acd PE=3 SV=1	228	367	228	368	PF00441.21	Acyl-CoA_dh_1	Domain	1	149	158	52.8	4.4e-14	1	CL0087
tr|Q4J6Q9|Q4J6Q9_SULAC Isovaleryl-CoA dehydrogenase OS=Sulfolobus acidocaldarius (strain ATCC 33909 / DSM 639 / JCM 8929 / NBRC 15157 / NCIMB 11770) GN=acd PE=3 SV=1	214	361	214	363	PF00441.21	Acyl-CoA_dh_1	Domain	1	147	148	141.5	2.1e-41	1	CL0087
tr|Q4J9V4|Q4J9V4_SULAC Isovaleryl-CoA dehydrogenase OS=Sulfolobus acidocaldarius (strain ATCC 33909 / DSM 639 / JCM 8929 / NBRC 15157 / NCIMB 11770) GN=ivd PE=3 SV=1	125	207	125	217	PF02770.16	Acyl-CoA_dh_M	Domain	1	85	85	72.6	2e-20	1	No_clan
tr|Q4J7Z7|Q4J7Z7_SULAC Acyl-CoA dehydrogenase OS=Sulfolobus acidocaldarius (strain ATCC 33909 / DSM 639 / JCM 8929 / NBRC 15157 / NCIMB 11770) GN=Saci_1778 PE=3 SV=1	165	264	165	266	PF02770.16	Acyl-CoA_dh_M	Domain	1	95	101	49.6	3.2e-13	1	No_clan
tr|Q4J9Q5|Q4J9Q5_SULAC Acyl-CoA dehydrogenase OS=Sulfolobus acidocaldarius (strain ATCC 33909 / DSM 639 / JCM 8929 / NBRC 15157 / NCIMB 11770) GN=Saci_1123 PE=3 SV=1	131	229	131	229	PF02770.16	Acyl-CoA_dh_M	Domain	1	97	101	93.1	8.2e-27	1	No_clan
tr|Q4J9Z0|Q4J9Z0_SULAC Acyl-CoA dehydrogenase OS=Sulfolobus acidocaldarius (strain ATCC 33909 / DSM 639 / JCM 8929 / NBRC 15157 / NCIMB 11770) GN=Saci_1033 PE=3 SV=1	131	228	131	228	PF02770.16	Acyl-CoA_dh_M	Domain	1	97	100	73.9	8.1e-21	1	No_clan
tr|Q4J862|Q4J862_SULAC Multicopy acyl-CoA dehydrogenase OS=Sulfolobus acidocaldarius (strain ATCC 33909 / DSM 639 / JCM 8929 / NBRC 15157 / NCIMB 11770) GN=acd PE=3 SV=1	121	219	121	220	PF02770.16	Acyl-CoA_dh_M	Domain	1	96	105	62.5	3e-17	1	No_clan
tr|Q4J6S9|Q4J6S9_SULAC Acyl-CoA dehydrogenase OS=Sulfolobus acidocaldarius (strain ATCC 33909 / DSM 639 / JCM 8929 / NBRC 15157 / NCIMB 11770) GN=Saci_2217 PE=3 SV=1	131	229	131	229	PF02770.16	Acyl-CoA_dh_M	Domain	1	97	101	90.5	5.6e-26	1	No_clan
tr|Q4J9S0|Q4J9S0_SULAC Acyl-CoA dehydrogenase OS=Sulfolobus acidocaldarius (strain ATCC 33909 / DSM 639 / JCM 8929 / NBRC 15157 / NCIMB 11770) GN=acd PE=3 SV=1	122	214	122	216	PF02770.16	Acyl-CoA_dh_M	Domain	1	95	96	70.4	1e-19	1	No_clan
tr|Q4J6Q9|Q4J6Q9_SULAC Isovaleryl-CoA dehydrogenase OS=Sulfolobus acidocaldarius (strain ATCC 33909 / DSM 639 / JCM 8929 / NBRC 15157 / NCIMB 11770) GN=acd PE=3 SV=1	111	202	111	202	PF02770.16	Acyl-CoA_dh_M	Domain	1	97	97	79.7	1.3e-22	1	No_clan
tr|Q4J9V4|Q4J9V4_SULAC Isovaleryl-CoA dehydrogenase OS=Sulfolobus acidocaldarius (strain ATCC 33909 / DSM 639 / JCM 8929 / NBRC 15157 / NCIMB 11770) GN=ivd PE=3 SV=1	2	121	1	121	PF02771.13	Acyl-CoA_dh_N	Domain	3	113	124	88.5	4.2e-25	1	CL0544
tr|Q4J9Q5|Q4J9Q5_SULAC Acyl-CoA dehydrogenase OS=Sulfolobus acidocaldarius (strain ATCC 33909 / DSM 639 / JCM 8929 / NBRC 15157 / NCIMB 11770) GN=Saci_1123 PE=3 SV=1	16	127	16	127	PF02771.13	Acyl-CoA_dh_N	Domain	1	113	113	114.4	3.7e-33	1	CL0544
tr|Q4J9Z0|Q4J9Z0_SULAC Acyl-CoA dehydrogenase OS=Sulfolobus acidocaldarius (strain ATCC 33909 / DSM 639 / JCM 8929 / NBRC 15157 / NCIMB 11770) GN=Saci_1033 PE=3 SV=1	17	127	16	127	PF02771.13	Acyl-CoA_dh_N	Domain	2	113	112	96.8	1.1e-27	1	CL0544
tr|Q4J862|Q4J862_SULAC Multicopy acyl-CoA dehydrogenase OS=Sulfolobus acidocaldarius (strain ATCC 33909 / DSM 639 / JCM 8929 / NBRC 15157 / NCIMB 11770) GN=acd PE=3 SV=1	8	116	7	117	PF02771.13	Acyl-CoA_dh_N	Domain	2	112	112	29.2	1e-06	1	CL0544
tr|Q4J6S9|Q4J6S9_SULAC Acyl-CoA dehydrogenase OS=Sulfolobus acidocaldarius (strain ATCC 33909 / DSM 639 / JCM 8929 / NBRC 15157 / NCIMB 11770) GN=Saci_2217 PE=3 SV=1	16	127	16	127	PF02771.13	Acyl-CoA_dh_N	Domain	1	113	113	111.8	2.4e-32	1	CL0544
tr|Q4J9S0|Q4J9S0_SULAC Acyl-CoA dehydrogenase OS=Sulfolobus acidocaldarius (strain ATCC 33909 / DSM 639 / JCM 8929 / NBRC 15157 / NCIMB 11770) GN=acd PE=3 SV=1	6	118	5	118	PF02771.13	Acyl-CoA_dh_N	Domain	2	113	114	82.9	2.3e-23	1	CL0544
tr|Q4J6Q9|Q4J6Q9_SULAC Isovaleryl-CoA dehydrogenase OS=Sulfolobus acidocaldarius (strain ATCC 33909 / DSM 639 / JCM 8929 / NBRC 15157 / NCIMB 11770) GN=acd PE=3 SV=1	3	106	1	107	PF02771.13	Acyl-CoA_dh_N	Domain	3	112	110	57.7	1.5e-15	1	CL0544
sp|Q4J8X9|ACYP_SULAC Acylphosphatase OS=Sulfolobus acidocaldarius (strain ATCC 33909 / DSM 639 / JCM 8929 / NBRC 15157 / NCIMB 11770) GN=acyP PE=3 SV=1	5	90	1	92	PF00708.15	Acylphosphatase	Domain	3	88	86	92	2.1e-26	1	No_clan
tr|Q4J9M8|Q4J9M8_SULAC Conserved Archaeal protein OS=Sulfolobus acidocaldarius (strain ATCC 33909 / DSM 639 / JCM 8929 / NBRC 15157 / NCIMB 11770) GN=Saci_1155 PE=4 SV=1	8	259	7	260	PF06314.8	ADC	Family	2	234	261	192.7	6.2e-57	1	CL0403
tr|Q4J8D7|Q4J8D7_SULAC Conserved protein OS=Sulfolobus acidocaldarius (strain ATCC 33909 / DSM 639 / JCM 8929 / NBRC 15157 / NCIMB 11770) GN=Saci_1629 PE=4 SV=1	8	161	8	161	PF04008.11	Adenosine_kin	Family	1	154	154	259.7	6.5e-78	1	No_clan
tr|Q4JAU1|Q4JAU1_SULAC Adenylosuccinate synthetase OS=Sulfolobus acidocaldarius (strain ATCC 33909 / DSM 639 / JCM 8929 / NBRC 15157 / NCIMB 11770) GN=purA PE=3 SV=1	4	137	3	143	PF00709.18	Adenylsucc_synt	Domain	2	140	141	84.4	7.2e-24	1	CL0023
tr|Q4JAU1|Q4JAU1_SULAC Adenylosuccinate synthetase OS=Sulfolobus acidocaldarius (strain ATCC 33909 / DSM 639 / JCM 8929 / NBRC 15157 / NCIMB 11770) GN=purA PE=3 SV=1	144	283	138	285	PF00709.18	Adenylsucc_synt	Domain	186	327	142	122.2	2.4e-35	1	CL0023
tr|Q4JAU1|Q4JAU1_SULAC Adenylosuccinate synthetase OS=Sulfolobus acidocaldarius (strain ATCC 33909 / DSM 639 / JCM 8929 / NBRC 15157 / NCIMB 11770) GN=purA PE=3 SV=1	286	327	283	328	PF00709.18	Adenylsucc_synt	Domain	371	412	42	25.2	6.4e-06	1	CL0023
sp|Q4J781|ADH_SULAC NAD-dependent alcohol dehydrogenase OS=Sulfolobus acidocaldarius (strain ATCC 33909 / DSM 639 / JCM 8929 / NBRC 15157 / NCIMB 11770) GN=adh PE=3 SV=1	26	135	25	139	PF08240.9	ADH_N	Domain	2	105	110	104.8	2e-30	1	CL0296
tr|Q4J6S2|Q4J6S2_SULAC Alcohol dehydrogenase OS=Sulfolobus acidocaldarius (strain ATCC 33909 / DSM 639 / JCM 8929 / NBRC 15157 / NCIMB 11770) GN=adh PE=3 SV=1	26	139	25	140	PF08240.9	ADH_N	Domain	2	108	115	104	3.4e-30	1	CL0296
tr|Q4J9U5|Q4J9U5_SULAC Glucose 1-dehydrogenase OS=Sulfolobus acidocaldarius (strain ATCC 33909 / DSM 639 / JCM 8929 / NBRC 15157 / NCIMB 11770) GN=Saci_1079 PE=3 SV=1	25	136	24	136	PF08240.9	ADH_N	Domain	2	109	115	66.5	1.5e-18	1	CL0296
tr|Q4JB77|Q4JB77_SULAC NAD-dependent alcohol dehydrogenase OS=Sulfolobus acidocaldarius (strain ATCC 33909 / DSM 639 / JCM 8929 / NBRC 15157 / NCIMB 11770) GN=adh PE=4 SV=1	27	131	26	135	PF08240.9	ADH_N	Domain	2	105	107	90.8	4.2e-26	1	CL0296
tr|Q4JBK4|Q4JBK4_SULAC Zinc-binding dehydrogenase OS=Sulfolobus acidocaldarius (strain ATCC 33909 / DSM 639 / JCM 8929 / NBRC 15157 / NCIMB 11770) GN=Saci_0410 PE=4 SV=1	25	122	24	125	PF08240.9	ADH_N	Domain	2	105	104	91.8	2e-26	1	CL0296
tr|Q4J6T9|Q4J6T9_SULAC NAD-dependent alcohol dehydrogenase OS=Sulfolobus acidocaldarius (strain ATCC 33909 / DSM 639 / JCM 8929 / NBRC 15157 / NCIMB 11770) GN=Saci_2205 PE=4 SV=1	26	120	23	120	PF08240.9	ADH_N	Domain	4	109	107	80.2	8.4e-23	1	CL0296
tr|Q4J6Z3|Q4J6Z3_SULAC Conserved alcohol dehydrogenase OS=Sulfolobus acidocaldarius (strain ATCC 33909 / DSM 639 / JCM 8929 / NBRC 15157 / NCIMB 11770) GN=adh PE=3 SV=1	26	150	25	152	PF08240.9	ADH_N	Domain	2	107	127	102	1.4e-29	1	CL0296
tr|Q4J9R3|Q4J9R3_SULAC Alcohol dehydrogenase OS=Sulfolobus acidocaldarius (strain ATCC 33909 / DSM 639 / JCM 8929 / NBRC 15157 / NCIMB 11770) GN=adh PE=3 SV=1	27	133	26	133	PF08240.9	ADH_N	Domain	2	109	108	92.5	1.3e-26	1	CL0296
tr|Q4J905|Q4J905_SULAC Alcohol dehydrogenase OS=Sulfolobus acidocaldarius (strain ATCC 33909 / DSM 639 / JCM 8929 / NBRC 15157 / NCIMB 11770) GN=adh PE=4 SV=1	27	132	26	132	PF08240.9	ADH_N	Domain	2	109	108	95.2	1.9e-27	1	CL0296
tr|Q4J706|Q4J706_SULAC Conserved NAD-dependent alcohol dehydrogenase OS=Sulfolobus acidocaldarius (strain ATCC 33909 / DSM 639 / JCM 8929 / NBRC 15157 / NCIMB 11770) GN=adh PE=3 SV=1	28	133	26	137	PF08240.9	ADH_N	Domain	3	105	106	102.7	8.8e-30	1	CL0296
tr|Q4JAA6|Q4JAA6_SULAC Alcohol dehydrogenase OS=Sulfolobus acidocaldarius (strain ATCC 33909 / DSM 639 / JCM 8929 / NBRC 15157 / NCIMB 11770) GN=adh PE=3 SV=1	26	132	25	132	PF08240.9	ADH_N	Domain	2	109	108	94.1	4e-27	1	CL0296
tr|Q4J883|Q4J883_SULAC Alcohol dehydrogenase OS=Sulfolobus acidocaldarius (strain ATCC 33909 / DSM 639 / JCM 8929 / NBRC 15157 / NCIMB 11770) GN=adh PE=4 SV=1	27	131	26	132	PF08240.9	ADH_N	Domain	2	108	107	87.6	4.3e-25	1	CL0296
tr|Q4J995|Q4J995_SULAC Short chain dehydrogenase OS=Sulfolobus acidocaldarius (strain ATCC 33909 / DSM 639 / JCM 8929 / NBRC 15157 / NCIMB 11770) GN=Saci_1293 PE=3 SV=1	2	161	1	167	PF00106.22	adh_short	Domain	17	188	172	125.8	1.3e-36	1	CL0063
tr|Q4J702|Q4J702_SULAC Oxidoreductase OS=Sulfolobus acidocaldarius (strain ATCC 33909 / DSM 639 / JCM 8929 / NBRC 15157 / NCIMB 11770) GN=Saci_2130 PE=4 SV=1	18	254	18	254	PF13561.3	adh_short_C2	Domain	1	234	239	230.1	2.3e-68	1	CL0063
tr|Q4J7Y3|Q4J7Y3_SULAC Short chain dehydrogenase OS=Sulfolobus acidocaldarius (strain ATCC 33909 / DSM 639 / JCM 8929 / NBRC 15157 / NCIMB 11770) GN=Saci_1792 PE=3 SV=1	9	247	9	247	PF13561.3	adh_short_C2	Domain	1	234	240	221.6	9.4e-66	1	CL0063
tr|Q4JC24|Q4JC24_SULAC Short chain dehydrogenase OS=Sulfolobus acidocaldarius (strain ATCC 33909 / DSM 639 / JCM 8929 / NBRC 15157 / NCIMB 11770) GN=Saci_0238 PE=3 SV=1	13	242	11	243	PF13561.3	adh_short_C2	Domain	3	232	235	211	1.5e-62	1	CL0063
tr|Q4J984|Q4J984_SULAC Short chain dehydrogenase OS=Sulfolobus acidocaldarius (strain ATCC 33909 / DSM 639 / JCM 8929 / NBRC 15157 / NCIMB 11770) GN=Saci_1308 PE=4 SV=1	17	262	13	262	PF13561.3	adh_short_C2	Domain	4	234	246	127.4	5.8e-37	1	CL0063
tr|Q4J9S6|Q4J9S6_SULAC Dehydrogenase OS=Sulfolobus acidocaldarius (strain ATCC 33909 / DSM 639 / JCM 8929 / NBRC 15157 / NCIMB 11770) GN=Saci_1102 PE=3 SV=1	12	233	12	234	PF13561.3	adh_short_C2	Domain	1	233	236	96.5	1.5e-27	1	CL0063
tr|Q4J7G3|Q4J7G3_SULAC Short chain dehydrogenase OS=Sulfolobus acidocaldarius (strain ATCC 33909 / DSM 639 / JCM 8929 / NBRC 15157 / NCIMB 11770) GN=Saci_1965 PE=3 SV=1	11	243	6	243	PF13561.3	adh_short_C2	Domain	4	234	238	211.4	1.2e-62	1	CL0063
tr|Q4JCA0|Q4JCA0_SULAC Short chain dehydrogenase OS=Sulfolobus acidocaldarius (strain ATCC 33909 / DSM 639 / JCM 8929 / NBRC 15157 / NCIMB 11770) GN=Saci_0158 PE=4 SV=1	20	256	16	257	PF13561.3	adh_short_C2	Domain	4	232	239	163.4	5.6e-48	1	CL0063
tr|Q4JC61|Q4JC61_SULAC Short chain dehydrogenase OS=Sulfolobus acidocaldarius (strain ATCC 33909 / DSM 639 / JCM 8929 / NBRC 15157 / NCIMB 11770) GN=Saci_0199 PE=4 SV=1	12	229	11	230	PF13561.3	adh_short_C2	Domain	1	233	237	94.5	6.1e-27	1	CL0063
tr|Q4J9S4|Q4J9S4_SULAC Glucose 1-dehydrogenase OS=Sulfolobus acidocaldarius (strain ATCC 33909 / DSM 639 / JCM 8929 / NBRC 15157 / NCIMB 11770) GN=gdh PE=3 SV=1	15	244	12	246	PF13561.3	adh_short_C2	Domain	3	232	235	176.3	6.3e-52	1	CL0063
tr|Q4J9F2|Q4J9F2_SULAC Short chain dehydrogenase OS=Sulfolobus acidocaldarius (strain ATCC 33909 / DSM 639 / JCM 8929 / NBRC 15157 / NCIMB 11770) GN=Saci_1232 PE=1 SV=1	15	253	15	253	PF13561.3	adh_short_C2	Domain	1	234	241	210.5	2.2e-62	1	CL0063
sp|Q4J781|ADH_SULAC NAD-dependent alcohol dehydrogenase OS=Sulfolobus acidocaldarius (strain ATCC 33909 / DSM 639 / JCM 8929 / NBRC 15157 / NCIMB 11770) GN=adh PE=3 SV=1	180	305	180	307	PF00107.23	ADH_zinc_N	Family	1	128	129	79.4	2e-22	1	CL0063
tr|Q4J6S2|Q4J6S2_SULAC Alcohol dehydrogenase OS=Sulfolobus acidocaldarius (strain ATCC 33909 / DSM 639 / JCM 8929 / NBRC 15157 / NCIMB 11770) GN=adh PE=3 SV=1	181	308	181	312	PF00107.23	ADH_zinc_N	Family	1	126	130	88.4	3.1e-25	1	CL0063
tr|Q4JB77|Q4JB77_SULAC NAD-dependent alcohol dehydrogenase OS=Sulfolobus acidocaldarius (strain ATCC 33909 / DSM 639 / JCM 8929 / NBRC 15157 / NCIMB 11770) GN=adh PE=4 SV=1	173	293	173	298	PF00107.23	ADH_zinc_N	Family	1	124	124	57.7	1e-15	1	CL0063
tr|Q4JBK4|Q4JBK4_SULAC Zinc-binding dehydrogenase OS=Sulfolobus acidocaldarius (strain ATCC 33909 / DSM 639 / JCM 8929 / NBRC 15157 / NCIMB 11770) GN=Saci_0410 PE=4 SV=1	171	287	171	301	PF00107.23	ADH_zinc_N	Family	1	115	117	73.9	9.5e-21	1	CL0063
tr|Q4J6T9|Q4J6T9_SULAC NAD-dependent alcohol dehydrogenase OS=Sulfolobus acidocaldarius (strain ATCC 33909 / DSM 639 / JCM 8929 / NBRC 15157 / NCIMB 11770) GN=Saci_2205 PE=4 SV=1	161	271	161	274	PF00107.23	ADH_zinc_N	Family	1	126	128	59.8	2.2e-16	1	CL0063
tr|Q4J6Z3|Q4J6Z3_SULAC Conserved alcohol dehydrogenase OS=Sulfolobus acidocaldarius (strain ATCC 33909 / DSM 639 / JCM 8929 / NBRC 15157 / NCIMB 11770) GN=adh PE=3 SV=1	194	318	194	324	PF00107.23	ADH_zinc_N	Family	1	123	126	94.4	4.6e-27	1	CL0063
tr|Q4J9R3|Q4J9R3_SULAC Alcohol dehydrogenase OS=Sulfolobus acidocaldarius (strain ATCC 33909 / DSM 639 / JCM 8929 / NBRC 15157 / NCIMB 11770) GN=adh PE=3 SV=1	175	289	175	298	PF00107.23	ADH_zinc_N	Family	1	120	121	69.8	1.7e-19	1	CL0063
tr|Q4J905|Q4J905_SULAC Alcohol dehydrogenase OS=Sulfolobus acidocaldarius (strain ATCC 33909 / DSM 639 / JCM 8929 / NBRC 15157 / NCIMB 11770) GN=adh PE=4 SV=1	174	291	173	293	PF00107.23	ADH_zinc_N	Family	3	128	126	72.2	3.2e-20	1	CL0063
tr|Q4J706|Q4J706_SULAC Conserved NAD-dependent alcohol dehydrogenase OS=Sulfolobus acidocaldarius (strain ATCC 33909 / DSM 639 / JCM 8929 / NBRC 15157 / NCIMB 11770) GN=adh PE=3 SV=1	180	304	180	306	PF00107.23	ADH_zinc_N	Family	1	128	129	101.6	2.6e-29	1	CL0063
tr|Q4JAA6|Q4JAA6_SULAC Alcohol dehydrogenase OS=Sulfolobus acidocaldarius (strain ATCC 33909 / DSM 639 / JCM 8929 / NBRC 15157 / NCIMB 11770) GN=adh PE=3 SV=1	175	295	175	298	PF00107.23	ADH_zinc_N	Family	1	127	128	69.5	2.2e-19	1	CL0063
tr|Q4J883|Q4J883_SULAC Alcohol dehydrogenase OS=Sulfolobus acidocaldarius (strain ATCC 33909 / DSM 639 / JCM 8929 / NBRC 15157 / NCIMB 11770) GN=adh PE=4 SV=1	176	294	174	296	PF00107.23	ADH_zinc_N	Family	3	128	126	86.9	9.1e-25	1	CL0063
sp|Q4JAZ7|SAHH_SULAC Adenosylhomocysteinase OS=Sulfolobus acidocaldarius (strain ATCC 33909 / DSM 639 / JCM 8929 / NBRC 15157 / NCIMB 11770) GN=ahcY PE=3 SV=1	2	134	2	139	PF05221.14	AdoHcyase	Domain	1	136	136	152.5	1.2e-44	1	CL0325
sp|Q4JAZ7|SAHH_SULAC Adenosylhomocysteinase OS=Sulfolobus acidocaldarius (strain ATCC 33909 / DSM 639 / JCM 8929 / NBRC 15157 / NCIMB 11770) GN=ahcY PE=3 SV=1	136	409	134	414	PF05221.14	AdoHcyase	Domain	173	282	274	100.3	1e-28	1	CL0325
sp|Q4JAZ7|SAHH_SULAC Adenosylhomocysteinase OS=Sulfolobus acidocaldarius (strain ATCC 33909 / DSM 639 / JCM 8929 / NBRC 15157 / NCIMB 11770) GN=ahcY PE=3 SV=1	184	342	182	343	PF00670.18	AdoHcyase_NAD	Domain	3	161	159	183.8	2.2e-54	1	CL0063
sp|Q4J932|ARGDC_SULAC Arginine decarboxylase proenzyme OS=Sulfolobus acidocaldarius (strain ATCC 33909 / DSM 639 / JCM 8929 / NBRC 15157 / NCIMB 11770) GN=Saci_1363 PE=3 SV=1	20	127	20	128	PF02675.12	AdoMet_dc	Family	1	105	108	107	4.8e-31	1	No_clan
sp|Q4J8J9|SPEH_SULAC S-adenosylmethionine decarboxylase proenzyme OS=Sulfolobus acidocaldarius (strain ATCC 33909 / DSM 639 / JCM 8929 / NBRC 15157 / NCIMB 11770) GN=speH PE=3 SV=1	16	118	14	119	PF02675.12	AdoMet_dc	Family	3	105	104	112.7	8.3e-33	1	No_clan
sp|Q4JAL1|METK_SULAC S-adenosylmethionine synthase OS=Sulfolobus acidocaldarius (strain ATCC 33909 / DSM 639 / JCM 8929 / NBRC 15157 / NCIMB 11770) GN=mat PE=3 SV=1	3	398	3	399	PF01941.16	AdoMet_Synthase	Family	1	395	399	557.9	9.5e-168	1	No_clan
tr|Q4JAU4|Q4JAU4_SULAC Adenylosuccinate lyase OS=Sulfolobus acidocaldarius (strain ATCC 33909 / DSM 639 / JCM 8929 / NBRC 15157 / NCIMB 11770) GN=als PE=3 SV=1	361	440	361	440	PF10397.6	ADSL_C	Domain	1	73	80	49.9	3.1e-13	1	No_clan
tr|Q4JCJ2|Q4JCJ2_SULAC Conserved Archaeal 2-cys peroxiredoxin OS=Sulfolobus acidocaldarius (strain ATCC 33909 / DSM 639 / JCM 8929 / NBRC 15157 / NCIMB 11770) GN=bas1 PE=4 SV=1	6	127	5	128	PF00578.18	AhpC-TSA	Domain	2	123	123	131.5	1.3e-38	1	CL0172
tr|Q4J6R7|Q4J6R7_SULAC Universally conserved protein OS=Sulfolobus acidocaldarius (strain ATCC 33909 / DSM 639 / JCM 8929 / NBRC 15157 / NCIMB 11770) GN=Saci_2227 PE=4 SV=1	4	125	4	126	PF00578.18	AhpC-TSA	Domain	1	123	124	115.9	9.2e-34	1	CL0172
tr|Q4J9Q3|Q4J9Q3_SULAC Peroxiredoxin OS=Sulfolobus acidocaldarius (strain ATCC 33909 / DSM 639 / JCM 8929 / NBRC 15157 / NCIMB 11770) GN=Saci_1125 PE=4 SV=1	4	133	4	133	PF00578.18	AhpC-TSA	Domain	1	124	130	124.9	1.5e-36	1	CL0172
tr|Q4J7X2|Q4J7X2_SULAC Conserved Prokaryal protein OS=Sulfolobus acidocaldarius (strain ATCC 33909 / DSM 639 / JCM 8929 / NBRC 15157 / NCIMB 11770) GN=Saci_1803 PE=4 SV=1	4	203	4	204	PF01987.14	AIM24	Family	1	201	206	175.9	7.7e-52	1	No_clan
tr|Q4J9J3|Q4J9J3_SULAC N5-carboxyaminoimidazole ribonucleotide mutase OS=Sulfolobus acidocaldarius (strain ATCC 33909 / DSM 639 / JCM 8929 / NBRC 15157 / NCIMB 11770) GN=purE PE=3 SV=1	3	149	3	150	PF00731.17	AIRC	Domain	1	147	147	226.1	1.1e-67	1	No_clan
sp|Q4J8F8|PURL_SULAC Phosphoribosylformylglycinamidine synthase subunit PurL OS=Sulfolobus acidocaldarius (strain ATCC 33909 / DSM 639 / JCM 8929 / NBRC 15157 / NCIMB 11770) GN=purL PE=3 SV=1	67	178	64	178	PF00586.21	AIRS	Domain	4	94	113	67	1.5e-18	1	No_clan
sp|Q4J8F8|PURL_SULAC Phosphoribosylformylglycinamidine synthase subunit PurL OS=Sulfolobus acidocaldarius (strain ATCC 33909 / DSM 639 / JCM 8929 / NBRC 15157 / NCIMB 11770) GN=purL PE=3 SV=1	428	533	414	533	PF00586.21	AIRS	Domain	5	94	107	60.1	2.3e-16	1	No_clan
tr|Q4J8F5|Q4J8F5_SULAC Phosphoribosylformylglycinamidine cyclo-ligase OS=Sulfolobus acidocaldarius (strain ATCC 33909 / DSM 639 / JCM 8929 / NBRC 15157 / NCIMB 11770) GN=purM PE=3 SV=1	45	149	35	150	PF00586.21	AIRS	Domain	2	93	105	62.8	3.2e-17	1	No_clan
tr|Q4JAU5|Q4JAU5_SULAC Thiamine-monophosphate kinase OS=Sulfolobus acidocaldarius (strain ATCC 33909 / DSM 639 / JCM 8929 / NBRC 15157 / NCIMB 11770) GN=thiL PE=4 SV=1	29	112	4	113	PF00586.21	AIRS	Domain	23	93	84	47.4	2.1e-12	1	No_clan
tr|Q4JCH3|Q4JCH3_SULAC Conserved Archaeal protein OS=Sulfolobus acidocaldarius (strain ATCC 33909 / DSM 639 / JCM 8929 / NBRC 15157 / NCIMB 11770) GN=Saci_0079 PE=4 SV=1	108	207	98	208	PF00586.21	AIRS	Domain	6	93	101	29.2	9.9e-07	1	No_clan
tr|Q4J6L9|Q4J6L9_SULAC AIR synthase-related protein OS=Sulfolobus acidocaldarius (strain ATCC 33909 / DSM 639 / JCM 8929 / NBRC 15157 / NCIMB 11770) GN=Saci_2276 PE=4 SV=1	47	137	28	144	PF00586.21	AIRS	Domain	5	87	95	44	2.3e-11	1	No_clan
tr|Q4JBM3|Q4JBM3_SULAC Conserved protein OS=Sulfolobus acidocaldarius (strain ATCC 33909 / DSM 639 / JCM 8929 / NBRC 15157 / NCIMB 11770) GN=Saci_0390 PE=4 SV=1	41	121	28	128	PF00586.21	AIRS	Domain	6	84	86	40.7	2.5e-10	1	No_clan
sp|Q4J8F8|PURL_SULAC Phosphoribosylformylglycinamidine synthase subunit PurL OS=Sulfolobus acidocaldarius (strain ATCC 33909 / DSM 639 / JCM 8929 / NBRC 15157 / NCIMB 11770) GN=purL PE=3 SV=1	191	334	190	339	PF02769.19	AIRS_C	Domain	2	151	153	98.2	4.6e-28	1	No_clan
sp|Q4J8F8|PURL_SULAC Phosphoribosylformylglycinamidine synthase subunit PurL OS=Sulfolobus acidocaldarius (strain ATCC 33909 / DSM 639 / JCM 8929 / NBRC 15157 / NCIMB 11770) GN=purL PE=3 SV=1	548	680	543	684	PF02769.19	AIRS_C	Domain	6	149	146	34.7	1.6e-08	1	No_clan
tr|Q4J8F5|Q4J8F5_SULAC Phosphoribosylformylglycinamidine cyclo-ligase OS=Sulfolobus acidocaldarius (strain ATCC 33909 / DSM 639 / JCM 8929 / NBRC 15157 / NCIMB 11770) GN=purM PE=3 SV=1	160	310	160	312	PF02769.19	AIRS_C	Domain	1	153	158	91.1	7.1e-26	1	No_clan
tr|Q4JCH3|Q4JCH3_SULAC Conserved Archaeal protein OS=Sulfolobus acidocaldarius (strain ATCC 33909 / DSM 639 / JCM 8929 / NBRC 15157 / NCIMB 11770) GN=Saci_0079 PE=4 SV=1	224	362	219	366	PF02769.19	AIRS_C	Domain	6	151	153	30.1	4.2e-07	1	No_clan
tr|Q4J6L9|Q4J6L9_SULAC AIR synthase-related protein OS=Sulfolobus acidocaldarius (strain ATCC 33909 / DSM 639 / JCM 8929 / NBRC 15157 / NCIMB 11770) GN=Saci_2276 PE=4 SV=1	157	312	157	315	PF02769.19	AIRS_C	Domain	1	153	162	56.8	2.5e-15	1	No_clan
tr|Q4JBM3|Q4JBM3_SULAC Conserved protein OS=Sulfolobus acidocaldarius (strain ATCC 33909 / DSM 639 / JCM 8929 / NBRC 15157 / NCIMB 11770) GN=Saci_0390 PE=4 SV=1	141	263	140	273	PF02769.19	AIRS_C	Domain	2	119	125	37.9	1.6e-09	1	No_clan
tr|Q4JAM8|Q4JAM8_SULAC Delta-aminolevulinic acid dehydratase OS=Sulfolobus acidocaldarius (strain ATCC 33909 / DSM 639 / JCM 8929 / NBRC 15157 / NCIMB 11770) GN=alaD PE=3 SV=1	8	329	6	329	PF00490.18	ALAD	Domain	3	317	322	465.6	6.6e-140	1	CL0036
sp|Q4J973|ALBA_SULAC DNA/RNA-binding protein Alba OS=Sulfolobus acidocaldarius (strain ATCC 33909 / DSM 639 / JCM 8929 / NBRC 15157 / NCIMB 11770) GN=albA PE=3 SV=1	9	72	9	73	PF01918.18	Alba	Family	1	66	66	78.3	2.5e-22	1	CL0441
tr|Q4J974|Q4J974_SULAC DNA binding protein alba-1 OS=Sulfolobus acidocaldarius (strain ATCC 33909 / DSM 639 / JCM 8929 / NBRC 15157 / NCIMB 11770) GN=Saci_1321 PE=4 SV=1	7	69	7	71	PF01918.18	Alba	Family	1	65	65	48.8	4e-13	1	CL0441
sp|Q4J6M3|CUTA_SULAC Glyceraldehyde dehydrogenase large chain OS=Sulfolobus acidocaldarius (strain ATCC 33909 / DSM 639 / JCM 8929 / NBRC 15157 / NCIMB 11770) GN=cutA PE=1 SV=1	18	136	18	136	PF01315.19	Ald_Xan_dh_C	Domain	1	110	120	80.8	7.6e-23	1	No_clan
tr|Q4J833|Q4J833_SULAC Carbon monoxide dehydrogenase large chain OS=Sulfolobus acidocaldarius (strain ATCC 33909 / DSM 639 / JCM 8929 / NBRC 15157 / NCIMB 11770) GN=cutA-2 PE=4 SV=1	12	117	11	118	PF01315.19	Ald_Xan_dh_C	Domain	2	109	109	78.6	3.8e-22	1	No_clan
tr|Q4J719|Q4J719_SULAC Carbon monoxide dehydrogenase large chain OS=Sulfolobus acidocaldarius (strain ATCC 33909 / DSM 639 / JCM 8929 / NBRC 15157 / NCIMB 11770) GN=coxL PE=4 SV=1	20	111	20	111	PF01315.19	Ald_Xan_dh_C	Domain	1	110	110	51.4	1.1e-13	1	No_clan
tr|Q4J9Z7|Q4J9Z7_SULAC Aldehyde oxidase OS=Sulfolobus acidocaldarius (strain ATCC 33909 / DSM 639 / JCM 8929 / NBRC 15157 / NCIMB 11770) GN=Saci_1020 PE=4 SV=1	11	116	11	117	PF01315.19	Ald_Xan_dh_C	Domain	1	109	113	41.3	1.5e-10	1	No_clan
tr|Q4J773|Q4J773_SULAC Aldehyde oxidase and xanthine dehydrogenase OS=Sulfolobus acidocaldarius (strain ATCC 33909 / DSM 639 / JCM 8929 / NBRC 15157 / NCIMB 11770) GN=Saci_2064 PE=4 SV=1	11	120	10	121	PF01315.19	Ald_Xan_dh_C	Domain	2	109	112	74.2	8.5e-21	1	No_clan
tr|Q4J7T6|Q4J7T6_SULAC Carbon monoxide dehydrogenase large chain OS=Sulfolobus acidocaldarius (strain ATCC 33909 / DSM 639 / JCM 8929 / NBRC 15157 / NCIMB 11770) GN=Saci_1838 PE=4 SV=1	10	117	10	118	PF01315.19	Ald_Xan_dh_C	Domain	1	109	113	55.1	7.5e-15	1	No_clan
tr|Q4JA14|Q4JA14_SULAC Carbon monoxide dehydrogenase OS=Sulfolobus acidocaldarius (strain ATCC 33909 / DSM 639 / JCM 8929 / NBRC 15157 / NCIMB 11770) GN=Saci_1009 PE=4 SV=1	17	47	17	53	PF01315.19	Ald_Xan_dh_C	Domain	1	31	31	26.8	4.6e-06	1	No_clan
tr|Q4JA14|Q4JA14_SULAC Carbon monoxide dehydrogenase OS=Sulfolobus acidocaldarius (strain ATCC 33909 / DSM 639 / JCM 8929 / NBRC 15157 / NCIMB 11770) GN=Saci_1009 PE=4 SV=1	58	105	48	106	PF01315.19	Ald_Xan_dh_C	Domain	62	109	48	35.6	8.9e-09	1	No_clan
tr|Q4J6P8|Q4J6P8_SULAC Carbon monoxide dehydrogenase large chain OS=Sulfolobus acidocaldarius (strain ATCC 33909 / DSM 639 / JCM 8929 / NBRC 15157 / NCIMB 11770) GN=Saci_2247 PE=4 SV=1	14	122	13	123	PF01315.19	Ald_Xan_dh_C	Domain	2	109	111	44	2.1e-11	1	No_clan
sp|Q4J6M3|CUTA_SULAC Glyceraldehyde dehydrogenase large chain OS=Sulfolobus acidocaldarius (strain ATCC 33909 / DSM 639 / JCM 8929 / NBRC 15157 / NCIMB 11770) GN=cutA PE=1 SV=1	151	684	151	684	PF02738.15	Ald_Xan_dh_C2	Domain	1	544	556	510.6	4.2e-153	1	No_clan
tr|Q4J833|Q4J833_SULAC Carbon monoxide dehydrogenase large chain OS=Sulfolobus acidocaldarius (strain ATCC 33909 / DSM 639 / JCM 8929 / NBRC 15157 / NCIMB 11770) GN=cutA-2 PE=4 SV=1	136	640	133	640	PF02738.15	Ald_Xan_dh_C2	Domain	4	544	551	317.8	1.1e-94	1	No_clan
tr|Q4J719|Q4J719_SULAC Carbon monoxide dehydrogenase large chain OS=Sulfolobus acidocaldarius (strain ATCC 33909 / DSM 639 / JCM 8929 / NBRC 15157 / NCIMB 11770) GN=coxL PE=4 SV=1	131	662	127	663	PF02738.15	Ald_Xan_dh_C2	Domain	6	542	548	492.7	1.1e-147	1	No_clan
tr|Q4J9Z7|Q4J9Z7_SULAC Aldehyde oxidase OS=Sulfolobus acidocaldarius (strain ATCC 33909 / DSM 639 / JCM 8929 / NBRC 15157 / NCIMB 11770) GN=Saci_1020 PE=4 SV=1	134	623	132	625	PF02738.15	Ald_Xan_dh_C2	Domain	3	542	545	348.9	3.9e-104	1	No_clan
tr|Q4J773|Q4J773_SULAC Aldehyde oxidase and xanthine dehydrogenase OS=Sulfolobus acidocaldarius (strain ATCC 33909 / DSM 639 / JCM 8929 / NBRC 15157 / NCIMB 11770) GN=Saci_2064 PE=4 SV=1	135	706	135	706	PF02738.15	Ald_Xan_dh_C2	Domain	1	544	584	391.8	4.1e-117	1	No_clan
tr|Q4J7T6|Q4J7T6_SULAC Carbon monoxide dehydrogenase large chain OS=Sulfolobus acidocaldarius (strain ATCC 33909 / DSM 639 / JCM 8929 / NBRC 15157 / NCIMB 11770) GN=Saci_1838 PE=4 SV=1	133	628	132	628	PF02738.15	Ald_Xan_dh_C2	Domain	2	544	550	380.7	9.2e-114	1	No_clan
tr|Q4JA14|Q4JA14_SULAC Carbon monoxide dehydrogenase OS=Sulfolobus acidocaldarius (strain ATCC 33909 / DSM 639 / JCM 8929 / NBRC 15157 / NCIMB 11770) GN=Saci_1009 PE=4 SV=1	125	647	121	647	PF02738.15	Ald_Xan_dh_C2	Domain	5	544	554	464.2	4.6e-139	1	No_clan
tr|Q4J6P8|Q4J6P8_SULAC Carbon monoxide dehydrogenase large chain OS=Sulfolobus acidocaldarius (strain ATCC 33909 / DSM 639 / JCM 8929 / NBRC 15157 / NCIMB 11770) GN=Saci_2247 PE=4 SV=1	138	708	138	709	PF02738.15	Ald_Xan_dh_C2	Domain	1	543	592	410.1	1.2e-122	1	No_clan
tr|Q4J9S9|Q4J9S9_SULAC Aldehyde dehydrogenase OS=Sulfolobus acidocaldarius (strain ATCC 33909 / DSM 639 / JCM 8929 / NBRC 15157 / NCIMB 11770) GN=Saci_1099 PE=3 SV=1	19	475	11	476	PF00171.19	Aldedh	Family	9	461	459	512.5	7.8e-154	1	CL0099
tr|Q4JC33|Q4JC33_SULAC Glyceraldehyde-3-phosphate dehydrogenase OS=Sulfolobus acidocaldarius (strain ATCC 33909 / DSM 639 / JCM 8929 / NBRC 15157 / NCIMB 11770) GN=Saci_0227 PE=4 SV=1	39	494	33	494	PF00171.19	Aldedh	Family	8	462	465	371.2	5.5e-111	1	CL0099
tr|Q4J7I8|Q4J7I8_SULAC Aldehyde dehydrogenase OS=Sulfolobus acidocaldarius (strain ATCC 33909 / DSM 639 / JCM 8929 / NBRC 15157 / NCIMB 11770) GN=Saci_1938 PE=3 SV=1	11	474	11	474	PF00171.19	Aldedh	Family	1	462	468	540.3	2.7e-162	1	CL0099
tr|Q4J836|Q4J836_SULAC Aldehyde dehydrogenase OS=Sulfolobus acidocaldarius (strain ATCC 33909 / DSM 639 / JCM 8929 / NBRC 15157 / NCIMB 11770) GN=Saci_1738 PE=3 SV=1	3	463	1	463	PF00171.19	Aldedh	Family	7	462	465	498.6	1.3e-149	1	CL0099
tr|Q4JC93|Q4JC93_SULAC Aldehyde dehydrogenase OS=Sulfolobus acidocaldarius (strain ATCC 33909 / DSM 639 / JCM 8929 / NBRC 15157 / NCIMB 11770) GN=Saci_0166 PE=3 SV=1	66	513	49	516	PF00171.19	Aldedh	Family	19	458	451	448.1	2.6e-134	1	CL0099
tr|Q4J873|Q4J873_SULAC Aldehyde dehydrogenase OS=Sulfolobus acidocaldarius (strain ATCC 33909 / DSM 639 / JCM 8929 / NBRC 15157 / NCIMB 11770) GN=Saci_1700 PE=3 SV=1	15	477	10	477	PF00171.19	Aldedh	Family	6	462	464	551.6	1e-165	1	CL0099
tr|Q4J7R8|Q4J7R8_SULAC Aldehyde dehydrogenase OS=Sulfolobus acidocaldarius (strain ATCC 33909 / DSM 639 / JCM 8929 / NBRC 15157 / NCIMB 11770) GN=Saci_1857 PE=4 SV=1	22	468	13	470	PF00171.19	Aldedh	Family	9	460	453	547.1	2.4e-164	1	CL0099
tr|Q4J6P1|Q4J6P1_SULAC Aldose reductase OS=Sulfolobus acidocaldarius (strain ATCC 33909 / DSM 639 / JCM 8929 / NBRC 15157 / NCIMB 11770) GN=Saci_2254 PE=4 SV=1	15	270	14	272	PF00248.18	Aldo_ket_red	Domain	2	290	295	201.9	1.1e-59	1	No_clan
tr|Q4JAG4|Q4JAG4_SULAC Oxidoreductase OS=Sulfolobus acidocaldarius (strain ATCC 33909 / DSM 639 / JCM 8929 / NBRC 15157 / NCIMB 11770) GN=Saci_0848 PE=4 SV=1	15	304	15	308	PF00248.18	Aldo_ket_red	Domain	1	288	304	158.5	1.8e-46	1	No_clan
tr|Q4JCC1|Q4JCC1_SULAC 2,5-diketo-D-gluconic acid reductase A OS=Sulfolobus acidocaldarius (strain ATCC 33909 / DSM 639 / JCM 8929 / NBRC 15157 / NCIMB 11770) GN=dkgA PE=4 SV=1	11	264	10	265	PF00248.18	Aldo_ket_red	Domain	2	289	293	222.8	4.8e-66	1	No_clan
tr|Q4J6W0|Q4J6W0_SULAC Conserved Archaeal protein OS=Sulfolobus acidocaldarius (strain ATCC 33909 / DSM 639 / JCM 8929 / NBRC 15157 / NCIMB 11770) GN=Saci_2185 PE=4 SV=1	4	256	1	259	PF01263.17	Aldose_epim	Family	6	298	296	123	1.3e-35	1	CL0103
tr|F2Z6C5|F2Z6C5_SULAC Malto-oligosyltrehalose trehalohydrolase OS=Sulfolobus acidocaldarius (strain ATCC 33909 / DSM 639 / JCM 8929 / NBRC 15157 / NCIMB 11770) GN=treZ PE=3 SV=1	489	554	489	554	PF09071.7	Alpha-amyl_C	Domain	1	67	67	108.1	1.3e-31	1	CL0369
tr|F2Z6B6|F2Z6B6_SULAC Amylase OS=Sulfolobus acidocaldarius (strain ATCC 33909 / DSM 639 / JCM 8929 / NBRC 15157 / NCIMB 11770) GN=Saci_1439 PE=4 SV=1	201	545	191	555	PF00128.21	Alpha-amylase	Domain	9	334	381	49.2	5e-13	1	CL0058
tr|F2Z6C5|F2Z6C5_SULAC Malto-oligosyltrehalose trehalohydrolase OS=Sulfolobus acidocaldarius (strain ATCC 33909 / DSM 639 / JCM 8929 / NBRC 15157 / NCIMB 11770) GN=treZ PE=3 SV=1	117	200	117	216	PF00128.21	Alpha-amylase	Domain	1	83	84	82.2	4.7e-23	1	CL0058
tr|F2Z6C5|F2Z6C5_SULAC Malto-oligosyltrehalose trehalohydrolase OS=Sulfolobus acidocaldarius (strain ATCC 33909 / DSM 639 / JCM 8929 / NBRC 15157 / NCIMB 11770) GN=treZ PE=3 SV=1	229	324	224	348	PF00128.21	Alpha-amylase	Domain	150	209	96	22.8	5.3e-05	1	CL0058
sp|Q4J965|GATA_SULAC Glutamyl-tRNA(Gln) amidotransferase subunit A OS=Sulfolobus acidocaldarius (strain ATCC 33909 / DSM 639 / JCM 8929 / NBRC 15157 / NCIMB 11770) GN=gatA PE=3 SV=1	19	456	18	457	PF01425.18	Amidase	Family	2	450	450	475.4	1.7e-142	1	No_clan
tr|Q4J6X3|Q4J6X3_SULAC Glutamyl-tRNA(Gln) amidotransferase subunit A OS=Sulfolobus acidocaldarius (strain ATCC 33909 / DSM 639 / JCM 8929 / NBRC 15157 / NCIMB 11770) GN=gatA PE=4 SV=1	18	442	18	442	PF01425.18	Amidase	Family	1	451	451	372.8	2.3e-111	1	No_clan
tr|Q4JAA7|Q4JAA7_SULAC Glutamyl-tRNA(Gln) amidotransferase subunit A OS=Sulfolobus acidocaldarius (strain ATCC 33909 / DSM 639 / JCM 8929 / NBRC 15157 / NCIMB 11770) GN=Saci_0910 PE=4 SV=1	20	380	13	380	PF01425.18	Amidase	Family	41	451	412	281.1	1.6e-83	1	No_clan
tr|Q4JBQ2|Q4JBQ2_SULAC Glutamyl-tRNA(Gln) amidotransferase subunit A OS=Sulfolobus acidocaldarius (strain ATCC 33909 / DSM 639 / JCM 8929 / NBRC 15157 / NCIMB 11770) GN=gatA PE=4 SV=1	40	456	40	456	PF01425.18	Amidase	Family	1	451	451	339.8	2.3e-101	1	No_clan
sp|O08357|PYRC_SULAC Dihydroorotase OS=Sulfolobus acidocaldarius (strain ATCC 33909 / DSM 639 / JCM 8929 / NBRC 15157 / NCIMB 11770) GN=pyrC PE=3 SV=2	246	367	163	368	PF01979.17	Amidohydro_1	Domain	239	343	136	32.9	3.8e-08	1	CL0034
tr|Q4J7U0|Q4J7U0_SULAC Amidohydrolase OS=Sulfolobus acidocaldarius (strain ATCC 33909 / DSM 639 / JCM 8929 / NBRC 15157 / NCIMB 11770) GN=Saci_1836 PE=4 SV=1	49	399	49	399	PF01979.17	Amidohydro_1	Domain	1	343	382	181.9	1.9e-53	1	CL0034
tr|Q4J7Z4|Q4J7Z4_SULAC Amidohydrolase OS=Sulfolobus acidocaldarius (strain ATCC 33909 / DSM 639 / JCM 8929 / NBRC 15157 / NCIMB 11770) GN=Saci_1781 PE=4 SV=1	49	390	49	391	PF01979.17	Amidohydro_1	Domain	1	343	377	152.9	1.2e-44	1	CL0034
tr|Q4JAC7|Q4JAC7_SULAC Guanine deaminase OS=Sulfolobus acidocaldarius (strain ATCC 33909 / DSM 639 / JCM 8929 / NBRC 15157 / NCIMB 11770) GN=Saci_0888 PE=4 SV=1	52	384	52	385	PF01979.17	Amidohydro_1	Domain	1	343	368	189.2	1.1e-55	1	CL0034
tr|Q4JAJ4|Q4JAJ4_SULAC Conserved Archaeal protein OS=Sulfolobus acidocaldarius (strain ATCC 33909 / DSM 639 / JCM 8929 / NBRC 15157 / NCIMB 11770) GN=Saci_0818 PE=4 SV=1	181	343	169	354	PF01979.17	Amidohydro_1	Domain	160	323	174	55.3	6e-15	1	CL0034
tr|Q4J6Q1|Q4J6Q1_SULAC Conserved amidohydrolase OS=Sulfolobus acidocaldarius (strain ATCC 33909 / DSM 639 / JCM 8929 / NBRC 15157 / NCIMB 11770) GN=Saci_2244 PE=4 SV=1	4	276	4	277	PF04909.11	Amidohydro_2	Domain	1	290	306	92.3	4.2e-26	1	CL0034
tr|Q4J708|Q4J708_SULAC Amidohydrolase family OS=Sulfolobus acidocaldarius (strain ATCC 33909 / DSM 639 / JCM 8929 / NBRC 15157 / NCIMB 11770) GN=Saci_2124 PE=4 SV=1	17	335	17	335	PF04909.11	Amidohydro_2	Domain	1	291	337	123	1.8e-35	1	CL0034
tr|Q4J6Z5|Q4J6Z5_SULAC Conserved protein OS=Sulfolobus acidocaldarius (strain ATCC 33909 / DSM 639 / JCM 8929 / NBRC 15157 / NCIMB 11770) GN=Saci_2142 PE=4 SV=1	49	335	40	335	PF04909.11	Amidohydro_2	Domain	25	291	303	110.8	9.5e-32	1	CL0034
tr|Q4J6Q0|Q4J6Q0_SULAC Conserved protein OS=Sulfolobus acidocaldarius (strain ATCC 33909 / DSM 639 / JCM 8929 / NBRC 15157 / NCIMB 11770) GN=Saci_2245 PE=4 SV=1	91	268	59	270	PF04909.11	Amidohydro_2	Domain	97	289	200	99.4	2.9e-28	1	CL0034
tr|Q4J837|Q4J837_SULAC Conserved protein OS=Sulfolobus acidocaldarius (strain ATCC 33909 / DSM 639 / JCM 8929 / NBRC 15157 / NCIMB 11770) GN=Saci_1739 PE=4 SV=1	2	265	2	267	PF04909.11	Amidohydro_2	Domain	1	288	289	161.3	3.8e-47	1	CL0034
tr|Q4J6V8|Q4J6V8_SULAC Conserved protein OS=Sulfolobus acidocaldarius (strain ATCC 33909 / DSM 639 / JCM 8929 / NBRC 15157 / NCIMB 11770) GN=Saci_2187 PE=4 SV=1	71	197	67	208	PF04909.11	Amidohydro_2	Domain	100	262	163	50.3	2.6e-13	1	CL0034
tr|Q4J9V1|Q4J9V1_SULAC Cytosine deaminase OS=Sulfolobus acidocaldarius (strain ATCC 33909 / DSM 639 / JCM 8929 / NBRC 15157 / NCIMB 11770) GN=Saci_1072 PE=4 SV=1	129	392	70	392	PF07969.8	Amidohydro_3	Domain	223	473	284	90.5	1.5e-25	1	CL0034
tr|Q4J9E4|Q4J9E4_SULAC Conserved protein OS=Sulfolobus acidocaldarius (strain ATCC 33909 / DSM 639 / JCM 8929 / NBRC 15157 / NCIMB 11770) GN=Saci_1240 PE=4 SV=1	100	258	69	277	PF01593.21	Amino_oxidase	Domain	113	262	165	22.5	5.5e-05	1	CL0063
tr|Q4J844|Q4J844_SULAC Phytoene dehydrogenase OS=Sulfolobus acidocaldarius (strain ATCC 33909 / DSM 639 / JCM 8929 / NBRC 15157 / NCIMB 11770) GN=Saci_1732 PE=4 SV=1	68	397	1	405	PF01593.21	Amino_oxidase	Domain	121	443	344	23.8	2.3e-05	1	CL0063
sp|Q4J8X2|AAT_SULAC Aspartate aminotransferase OS=Sulfolobus acidocaldarius (strain ATCC 33909 / DSM 639 / JCM 8929 / NBRC 15157 / NCIMB 11770) GN=aspC PE=3 SV=1	35	389	34	390	PF00155.18	Aminotran_1_2	Domain	2	362	378	259.4	4.9e-77	1	CL0061
tr|Q4J8J3|Q4J8J3_SULAC Histidinol-phosphate aminotransferase OS=Sulfolobus acidocaldarius (strain ATCC 33909 / DSM 639 / JCM 8929 / NBRC 15157 / NCIMB 11770) GN=hisC PE=3 SV=1	43	351	33	351	PF00155.18	Aminotran_1_2	Domain	11	363	355	144.8	3.3e-42	1	CL0061
tr|Q4J8Q1|Q4J8Q1_SULAC Aminotransferase OS=Sulfolobus acidocaldarius (strain ATCC 33909 / DSM 639 / JCM 8929 / NBRC 15157 / NCIMB 11770) GN=Saci_1507 PE=4 SV=1	29	389	28	391	PF00155.18	Aminotran_1_2	Domain	2	361	372	140.8	5.7e-41	1	CL0061
tr|Q4JA09|Q4JA09_SULAC Aminotransferase OS=Sulfolobus acidocaldarius (strain ATCC 33909 / DSM 639 / JCM 8929 / NBRC 15157 / NCIMB 11770) GN=Saci_1014 PE=4 SV=1	26	372	23	372	PF00155.18	Aminotran_1_2	Domain	4	363	368	99	2.9e-28	1	CL0061
tr|Q4JBG4|Q4JBG4_SULAC Aminotransferase OS=Sulfolobus acidocaldarius (strain ATCC 33909 / DSM 639 / JCM 8929 / NBRC 15157 / NCIMB 11770) GN=Saci_0454 PE=3 SV=1	119	204	15	249	PF00155.18	Aminotran_1_2	Domain	150	238	94	37.2	1.7e-09	1	CL0061
tr|Q4J7T8|Q4J7T8_SULAC Aspartate aminotransferase OS=Sulfolobus acidocaldarius (strain ATCC 33909 / DSM 639 / JCM 8929 / NBRC 15157 / NCIMB 11770) GN=Saci_1837 PE=3 SV=1	43	347	39	350	PF00155.18	Aminotran_1_2	Domain	39	360	325	183.3	6.6e-54	1	CL0061
sp|Q4JAM7|GSA_SULAC Glutamate-1-semialdehyde 2,1-aminomutase OS=Sulfolobus acidocaldarius (strain ATCC 33909 / DSM 639 / JCM 8929 / NBRC 15157 / NCIMB 11770) GN=hemL PE=3 SV=1	27	395	21	417	PF00202.18	Aminotran_3	Domain	8	380	392	235.2	9.6e-70	1	CL0061
tr|Q4JAP8|Q4JAP8_SULAC Acetylornithine/acetyl-lysine aminotransferase OS=Sulfolobus acidocaldarius (strain ATCC 33909 / DSM 639 / JCM 8929 / NBRC 15157 / NCIMB 11770) GN=argD PE=3 SV=1	12	374	7	377	PF00202.18	Aminotran_3	Domain	11	401	391	371.5	4.1e-111	1	CL0061
tr|Q4JA07|Q4JA07_SULAC Aminotransferase OS=Sulfolobus acidocaldarius (strain ATCC 33909 / DSM 639 / JCM 8929 / NBRC 15157 / NCIMB 11770) GN=Saci_1028 PE=3 SV=1	25	424	17	424	PF00202.18	Aminotran_3	Domain	9	404	415	343	1.8e-102	1	CL0061
tr|Q4J715|Q4J715_SULAC Class-III aminotransferase OS=Sulfolobus acidocaldarius (strain ATCC 33909 / DSM 639 / JCM 8929 / NBRC 15157 / NCIMB 11770) GN=Saci_2137 PE=3 SV=1	26	435	19	435	PF00202.18	Aminotran_3	Domain	10	404	419	316.8	1.6e-94	1	CL0061
tr|Q4J926|Q4J926_SULAC Serine-glyoxylate aminotransferase OS=Sulfolobus acidocaldarius (strain ATCC 33909 / DSM 639 / JCM 8929 / NBRC 15157 / NCIMB 11770) GN=sgaA PE=3 SV=1	12	313	1	336	PF00266.16	Aminotran_5	Domain	13	338	333	96.2	1.8e-27	1	CL0061
tr|Q4JC13|Q4JC13_SULAC Conserved Archaeal aspartate aminotransferase OS=Sulfolobus acidocaldarius (strain ATCC 33909 / DSM 639 / JCM 8929 / NBRC 15157 / NCIMB 11770) GN=Saci_0249 PE=3 SV=1	28	334	14	356	PF00266.16	Aminotran_5	Domain	33	342	315	134.8	3.2e-39	1	CL0061
tr|Q4JCM5|Q4JCM5_SULAC Selenocysteine lyase OS=Sulfolobus acidocaldarius (strain ATCC 33909 / DSM 639 / JCM 8929 / NBRC 15157 / NCIMB 11770) GN=sufS PE=3 SV=1	19	362	18	362	PF00266.16	Aminotran_5	Domain	2	371	374	143.9	5.3e-42	1	CL0061
sp|Q4JAL7|Y792_SULAC Protein Saci_0792 OS=Sulfolobus acidocaldarius (strain ATCC 33909 / DSM 639 / JCM 8929 / NBRC 15157 / NCIMB 11770) GN=Saci_0792 PE=3 SV=1	22	195	21	198	PF01871.14	AMMECR1	Family	2	154	174	156.9	2.9e-46	1	No_clan
tr|Q4JAD2|Q4JAD2_SULAC Ammonium transporter OS=Sulfolobus acidocaldarius (strain ATCC 33909 / DSM 639 / JCM 8929 / NBRC 15157 / NCIMB 11770) GN=Saci_0883 PE=3 SV=1	56	465	56	465	PF00909.18	Ammonium_transp	Family	1	399	427	315.9	2.8e-94	1	No_clan
tr|Q4J9U1|Q4J9U1_SULAC Acyl-CoA synthetase OS=Sulfolobus acidocaldarius (strain ATCC 33909 / DSM 639 / JCM 8929 / NBRC 15157 / NCIMB 11770) GN=acs PE=4 SV=1	31	401	16	402	PF00501.25	AMP-binding	Family	16	420	409	255	9.2e-76	1	CL0378
tr|Q4J9Q6|Q4J9Q6_SULAC Acyl-CoA synthetase OS=Sulfolobus acidocaldarius (strain ATCC 33909 / DSM 639 / JCM 8929 / NBRC 15157 / NCIMB 11770) GN=Saci_1122 PE=4 SV=1	20	436	16	437	PF00501.25	AMP-binding	Family	5	420	434	302.2	4.3e-90	1	CL0378
tr|Q4J6K4|Q4J6K4_SULAC Phenylacetate-coenzyme A ligase OS=Sulfolobus acidocaldarius (strain ATCC 33909 / DSM 639 / JCM 8929 / NBRC 15157 / NCIMB 11770) GN=paaK PE=4 SV=1	87	294	13	297	PF00501.25	AMP-binding	Family	156	368	221	49.8	1.7e-13	1	CL0378
tr|Q4J9W4|Q4J9W4_SULAC Medium-chain-fatty-acid-CoA ligase OS=Sulfolobus acidocaldarius (strain ATCC 33909 / DSM 639 / JCM 8929 / NBRC 15157 / NCIMB 11770) GN=Saci_1054 PE=4 SV=1	24	445	23	446	PF00501.25	AMP-binding	Family	2	420	445	289.1	3.9e-86	1	CL0378
tr|Q4JCM4|Q4JCM4_SULAC Acetyl-coenzyme A synthetase OS=Sulfolobus acidocaldarius (strain ATCC 33909 / DSM 639 / JCM 8929 / NBRC 15157 / NCIMB 11770) GN=Saci_0025 PE=4 SV=1	74	454	56	455	PF00501.25	AMP-binding	Family	18	420	407	225.9	5.9e-67	1	CL0378
tr|Q4J776|Q4J776_SULAC Acetyl-coenzyme A synthetase OS=Sulfolobus acidocaldarius (strain ATCC 33909 / DSM 639 / JCM 8929 / NBRC 15157 / NCIMB 11770) GN=acs PE=4 SV=1	61	445	50	445	PF00501.25	AMP-binding	Family	15	421	413	282.5	4.1e-84	1	CL0378
tr|Q4J6S0|Q4J6S0_SULAC Medium-chain-fatty-acid-CoA ligase OS=Sulfolobus acidocaldarius (strain ATCC 33909 / DSM 639 / JCM 8929 / NBRC 15157 / NCIMB 11770) GN=Saci_2225 PE=4 SV=1	24	436	17	437	PF00501.25	AMP-binding	Family	9	420	433	308.5	5e-92	1	CL0378
tr|Q4J7Z6|Q4J7Z6_SULAC Medium-chain-fatty-acid-CoA ligase OS=Sulfolobus acidocaldarius (strain ATCC 33909 / DSM 639 / JCM 8929 / NBRC 15157 / NCIMB 11770) GN=alkK PE=4 SV=1	18	411	11	412	PF00501.25	AMP-binding	Family	8	420	423	272.8	3.6e-81	1	CL0378
tr|Q4J7G2|Q4J7G2_SULAC Long-chain-fatty-acid-CoA ligase OS=Sulfolobus acidocaldarius (strain ATCC 33909 / DSM 639 / JCM 8929 / NBRC 15157 / NCIMB 11770) GN=fadD PE=4 SV=1	26	412	20	414	PF00501.25	AMP-binding	Family	8	419	436	282.8	3.2e-84	1	CL0378
tr|Q4JBV7|Q4JBV7_SULAC Acetyl-coenzyme A synthetase OS=Sulfolobus acidocaldarius (strain ATCC 33909 / DSM 639 / JCM 8929 / NBRC 15157 / NCIMB 11770) GN=Saci_0306 PE=4 SV=1	85	534	83	534	PF00501.25	AMP-binding	Family	3	421	466	296.9	1.7e-88	1	CL0378
tr|Q4J9J7|Q4J9J7_SULAC Acetyl-coenzyme A synthetase OS=Sulfolobus acidocaldarius (strain ATCC 33909 / DSM 639 / JCM 8929 / NBRC 15157 / NCIMB 11770) GN=Saci_1184 PE=4 SV=1	89	525	80	526	PF00501.25	AMP-binding	Family	10	420	447	273.2	2.7e-81	1	CL0378
tr|Q4J6T2|Q4J6T2_SULAC Medium-chain-fatty-acid-CoA ligase OS=Sulfolobus acidocaldarius (strain ATCC 33909 / DSM 639 / JCM 8929 / NBRC 15157 / NCIMB 11770) GN=Saci_2211 PE=4 SV=1	36	449	21	450	PF00501.25	AMP-binding	Family	16	420	439	283.1	2.6e-84	1	CL0378
tr|Q4J6Y9|Q4J6Y9_SULAC Long-chain-fatty-acid-CoA ligase OS=Sulfolobus acidocaldarius (strain ATCC 33909 / DSM 639 / JCM 8929 / NBRC 15157 / NCIMB 11770) GN=fadD PE=4 SV=1	31	454	30	455	PF00501.25	AMP-binding	Family	2	420	444	349.9	1.4e-104	1	CL0378
tr|Q4J6T8|Q4J6T8_SULAC 4-coumarate-CoA ligase 1 OS=Sulfolobus acidocaldarius (strain ATCC 33909 / DSM 639 / JCM 8929 / NBRC 15157 / NCIMB 11770) GN=Saci_2207 PE=4 SV=1	28	416	26	417	PF00501.25	AMP-binding	Family	3	420	425	228.8	7.8e-68	1	CL0378
tr|Q4J9Q2|Q4J9Q2_SULAC Medium-chain-fatty-acid-CoA ligase OS=Sulfolobus acidocaldarius (strain ATCC 33909 / DSM 639 / JCM 8929 / NBRC 15157 / NCIMB 11770) GN=Saci_1126 PE=4 SV=1	36	444	22	445	PF00501.25	AMP-binding	Family	16	420	431	232.5	6e-69	1	CL0378
tr|Q4J6R1|Q4J6R1_SULAC Acyl-CoA synthetase OS=Sulfolobus acidocaldarius (strain ATCC 33909 / DSM 639 / JCM 8929 / NBRC 15157 / NCIMB 11770) GN=Saci_2235 PE=4 SV=1	69	502	65	504	PF00501.25	AMP-binding	Family	5	419	443	245	1e-72	1	CL0378
tr|Q4J9R7|Q4J9R7_SULAC Medium-chain-fatty-acid-CoA ligase OS=Sulfolobus acidocaldarius (strain ATCC 33909 / DSM 639 / JCM 8929 / NBRC 15157 / NCIMB 11770) GN=Saci_1111 PE=4 SV=1	44	444	22	445	PF00501.25	AMP-binding	Family	19	420	424	246.3	3.8e-73	1	CL0378
tr|Q4J6J8|Q4J6J8_SULAC Acetyl-coenzyme A synthetase OS=Sulfolobus acidocaldarius (strain ATCC 33909 / DSM 639 / JCM 8929 / NBRC 15157 / NCIMB 11770) GN=acsA PE=4 SV=1	93	489	81	489	PF00501.25	AMP-binding	Family	16	421	429	213.6	3.2e-63	1	CL0378
tr|Q4J801|Q4J801_SULAC Acetyl-coenzyme A synthetase OS=Sulfolobus acidocaldarius (strain ATCC 33909 / DSM 639 / JCM 8929 / NBRC 15157 / NCIMB 11770) GN=Saci_1774 PE=4 SV=1	23	426	16	427	PF00501.25	AMP-binding	Family	9	420	426	280.7	1.4e-83	1	CL0378
tr|Q4J9U1|Q4J9U1_SULAC Acyl-CoA synthetase OS=Sulfolobus acidocaldarius (strain ATCC 33909 / DSM 639 / JCM 8929 / NBRC 15157 / NCIMB 11770) GN=acs PE=4 SV=1	411	487	410	487	PF13193.3	AMP-binding_C	Domain	2	75	77	61.8	8.5e-17	1	CL0531
tr|Q4J9Q6|Q4J9Q6_SULAC Acyl-CoA synthetase OS=Sulfolobus acidocaldarius (strain ATCC 33909 / DSM 639 / JCM 8929 / NBRC 15157 / NCIMB 11770) GN=Saci_1122 PE=4 SV=1	446	523	445	523	PF13193.3	AMP-binding_C	Domain	2	75	79	66.4	2.9e-18	1	CL0531
tr|Q4J9W4|Q4J9W4_SULAC Medium-chain-fatty-acid-CoA ligase OS=Sulfolobus acidocaldarius (strain ATCC 33909 / DSM 639 / JCM 8929 / NBRC 15157 / NCIMB 11770) GN=Saci_1054 PE=4 SV=1	455	534	454	534	PF13193.3	AMP-binding_C	Domain	2	75	80	73.2	2.3e-20	1	CL0531
tr|Q4JCM4|Q4JCM4_SULAC Acetyl-coenzyme A synthetase OS=Sulfolobus acidocaldarius (strain ATCC 33909 / DSM 639 / JCM 8929 / NBRC 15157 / NCIMB 11770) GN=Saci_0025 PE=4 SV=1	463	534	463	534	PF13193.3	AMP-binding_C	Domain	1	75	75	69.1	4.4e-19	1	CL0531
tr|Q4J776|Q4J776_SULAC Acetyl-coenzyme A synthetase OS=Sulfolobus acidocaldarius (strain ATCC 33909 / DSM 639 / JCM 8929 / NBRC 15157 / NCIMB 11770) GN=acs PE=4 SV=1	453	531	453	531	PF13193.3	AMP-binding_C	Domain	1	75	79	80.9	8.8e-23	1	CL0531
tr|Q4J6S0|Q4J6S0_SULAC Medium-chain-fatty-acid-CoA ligase OS=Sulfolobus acidocaldarius (strain ATCC 33909 / DSM 639 / JCM 8929 / NBRC 15157 / NCIMB 11770) GN=Saci_2225 PE=4 SV=1	446	523	445	523	PF13193.3	AMP-binding_C	Domain	2	75	79	62.7	4.4e-17	1	CL0531
tr|Q4J7Z6|Q4J7Z6_SULAC Medium-chain-fatty-acid-CoA ligase OS=Sulfolobus acidocaldarius (strain ATCC 33909 / DSM 639 / JCM 8929 / NBRC 15157 / NCIMB 11770) GN=alkK PE=4 SV=1	421	500	420	500	PF13193.3	AMP-binding_C	Domain	2	75	80	64	1.7e-17	1	CL0531
tr|Q4J7G2|Q4J7G2_SULAC Long-chain-fatty-acid-CoA ligase OS=Sulfolobus acidocaldarius (strain ATCC 33909 / DSM 639 / JCM 8929 / NBRC 15157 / NCIMB 11770) GN=fadD PE=4 SV=1	422	500	422	500	PF13193.3	AMP-binding_C	Domain	1	75	79	74.5	8.8e-21	1	CL0531
tr|Q4JBV7|Q4JBV7_SULAC Acetyl-coenzyme A synthetase OS=Sulfolobus acidocaldarius (strain ATCC 33909 / DSM 639 / JCM 8929 / NBRC 15157 / NCIMB 11770) GN=Saci_0306 PE=4 SV=1	542	620	542	620	PF13193.3	AMP-binding_C	Domain	1	75	79	98.5	2.9e-28	1	CL0531
tr|Q4J9J7|Q4J9J7_SULAC Acetyl-coenzyme A synthetase OS=Sulfolobus acidocaldarius (strain ATCC 33909 / DSM 639 / JCM 8929 / NBRC 15157 / NCIMB 11770) GN=Saci_1184 PE=4 SV=1	534	611	534	611	PF13193.3	AMP-binding_C	Domain	1	75	79	74.3	1.1e-20	1	CL0531
tr|Q4J6T2|Q4J6T2_SULAC Medium-chain-fatty-acid-CoA ligase OS=Sulfolobus acidocaldarius (strain ATCC 33909 / DSM 639 / JCM 8929 / NBRC 15157 / NCIMB 11770) GN=Saci_2211 PE=4 SV=1	459	538	458	538	PF13193.3	AMP-binding_C	Domain	2	75	80	77.3	1.2e-21	1	CL0531
tr|Q4J6Y9|Q4J6Y9_SULAC Long-chain-fatty-acid-CoA ligase OS=Sulfolobus acidocaldarius (strain ATCC 33909 / DSM 639 / JCM 8929 / NBRC 15157 / NCIMB 11770) GN=fadD PE=4 SV=1	463	540	463	540	PF13193.3	AMP-binding_C	Domain	1	75	78	66.3	3.3e-18	1	CL0531
tr|Q4J6T8|Q4J6T8_SULAC 4-coumarate-CoA ligase 1 OS=Sulfolobus acidocaldarius (strain ATCC 33909 / DSM 639 / JCM 8929 / NBRC 15157 / NCIMB 11770) GN=Saci_2207 PE=4 SV=1	427	495	425	495	PF13193.3	AMP-binding_C	Domain	3	68	69	34	4.1e-08	1	CL0531
tr|Q4J9Q2|Q4J9Q2_SULAC Medium-chain-fatty-acid-CoA ligase OS=Sulfolobus acidocaldarius (strain ATCC 33909 / DSM 639 / JCM 8929 / NBRC 15157 / NCIMB 11770) GN=Saci_1126 PE=4 SV=1	454	533	453	533	PF13193.3	AMP-binding_C	Domain	2	75	80	77	1.5e-21	1	CL0531
tr|Q4J6R1|Q4J6R1_SULAC Acyl-CoA synthetase OS=Sulfolobus acidocaldarius (strain ATCC 33909 / DSM 639 / JCM 8929 / NBRC 15157 / NCIMB 11770) GN=Saci_2235 PE=4 SV=1	512	582	512	582	PF13193.3	AMP-binding_C	Domain	1	75	79	50.9	2.1e-13	1	CL0531
tr|Q4J9R7|Q4J9R7_SULAC Medium-chain-fatty-acid-CoA ligase OS=Sulfolobus acidocaldarius (strain ATCC 33909 / DSM 639 / JCM 8929 / NBRC 15157 / NCIMB 11770) GN=Saci_1111 PE=4 SV=1	454	533	453	533	PF13193.3	AMP-binding_C	Domain	2	75	80	72.7	3.3e-20	1	CL0531
tr|Q4J6J8|Q4J6J8_SULAC Acetyl-coenzyme A synthetase OS=Sulfolobus acidocaldarius (strain ATCC 33909 / DSM 639 / JCM 8929 / NBRC 15157 / NCIMB 11770) GN=acsA PE=4 SV=1	497	570	497	570	PF13193.3	AMP-binding_C	Domain	1	75	75	65.3	6.6e-18	1	CL0531
tr|Q4J801|Q4J801_SULAC Acetyl-coenzyme A synthetase OS=Sulfolobus acidocaldarius (strain ATCC 33909 / DSM 639 / JCM 8929 / NBRC 15157 / NCIMB 11770) GN=Saci_1774 PE=4 SV=1	435	513	435	513	PF13193.3	AMP-binding_C	Domain	1	75	79	79.2	3.1e-22	1	CL0531
tr|Q4J6K4|Q4J6K4_SULAC Phenylacetate-coenzyme A ligase OS=Sulfolobus acidocaldarius (strain ATCC 33909 / DSM 639 / JCM 8929 / NBRC 15157 / NCIMB 11770) GN=paaK PE=4 SV=1	341	425	341	426	PF14535.3	AMP-binding_C_2	Domain	1	93	93	56.5	2.3e-15	1	CL0531
tr|Q4J6Z2|Q4J6Z2_SULAC Phenylacetyl-CoA ligase OS=Sulfolobus acidocaldarius (strain ATCC 33909 / DSM 639 / JCM 8929 / NBRC 15157 / NCIMB 11770) GN=Saci_2146 PE=4 SV=1	380	472	380	472	PF14535.3	AMP-binding_C_2	Domain	1	96	99	50.2	2.3e-13	1	CL0531
tr|Q4J9J0|Q4J9J0_SULAC Conserved protein OS=Sulfolobus acidocaldarius (strain ATCC 33909 / DSM 639 / JCM 8929 / NBRC 15157 / NCIMB 11770) GN=Saci_1193 PE=3 SV=1	250	322	249	328	PF12895.4	ANAPC3	Domain	2	75	74	29.2	7.3e-07	1	CL0020
tr|Q4J8X5|Q4J8X5_SULAC Anthranilate synthase component I OS=Sulfolobus acidocaldarius (strain ATCC 33909 / DSM 639 / JCM 8929 / NBRC 15157 / NCIMB 11770) GN=trpE PE=4 SV=1	11	142	9	142	PF04715.10	Anth_synt_I_N	Family	4	142	140	79.5	2.4e-22	1	No_clan
sp|Q4JBP0|SYL1_SULAC Leucine--tRNA ligase 1 OS=Sulfolobus acidocaldarius (strain ATCC 33909 / DSM 639 / JCM 8929 / NBRC 15157 / NCIMB 11770) GN=leuS1 PE=3 SV=1	698	826	698	855	PF08264.10	Anticodon_1	Domain	1	145	148	73	2.3e-20	1	CL0258
sp|Q4J8J7|SYL2_SULAC Leucine--tRNA ligase 2 OS=Sulfolobus acidocaldarius (strain ATCC 33909 / DSM 639 / JCM 8929 / NBRC 15157 / NCIMB 11770) GN=leuS2 PE=3 SV=2	692	827	692	867	PF08264.10	Anticodon_1	Domain	1	120	149	71.4	6.8e-20	1	CL0258
sp|Q4J8X1|SYV_SULAC Valine--tRNA ligase OS=Sulfolobus acidocaldarius (strain ATCC 33909 / DSM 639 / JCM 8929 / NBRC 15157 / NCIMB 11770) GN=valS PE=3 SV=1	643	785	643	788	PF08264.10	Anticodon_1	Domain	1	150	151	107.7	4.7e-31	1	CL0258
sp|P46215|SYI_SULAC Isoleucine--tRNA ligase OS=Sulfolobus acidocaldarius (strain ATCC 33909 / DSM 639 / JCM 8929 / NBRC 15157 / NCIMB 11770) GN=ileS PE=3 SV=2	681	829	681	832	PF08264.10	Anticodon_1	Domain	1	150	154	96.9	1e-27	1	CL0258
tr|Q4JCN4|Q4JCN4_SULAC Endonuclease IV OS=Sulfolobus acidocaldarius (strain ATCC 33909 / DSM 639 / JCM 8929 / NBRC 15157 / NCIMB 11770) GN=Saci_0015 PE=4 SV=1	25	228	24	231	PF01261.21	AP_endonuc_2	Domain	2	206	215	92.8	1.7e-26	1	CL0036
tr|Q4JCB7|Q4JCB7_SULAC Conserved protein OS=Sulfolobus acidocaldarius (strain ATCC 33909 / DSM 639 / JCM 8929 / NBRC 15157 / NCIMB 11770) GN=Saci_0139 PE=4 SV=1	3	90	1	91	PF06847.8	Arc_PepC_II	Domain	5	90	89	77.9	5.7e-22	1	No_clan
tr|Q4JAF7|Q4JAF7_SULAC Uncharacterized protein OS=Sulfolobus acidocaldarius (strain ATCC 33909 / DSM 639 / JCM 8929 / NBRC 15157 / NCIMB 11770) GN=Saci_0855 PE=4 SV=1	14	45	14	49	PF08394.7	Arc_trans_TRASH	Family	1	30	32	21.2	0.00024	1	CL0175
tr|Q4JAE0|Q4JAE0_SULAC Conserved Archaeal protein OS=Sulfolobus acidocaldarius (strain ATCC 33909 / DSM 639 / JCM 8929 / NBRC 15157 / NCIMB 11770) GN=Saci_0874 PE=4 SV=1	140	176	140	176	PF08394.7	Arc_trans_TRASH	Family	1	37	37	70.1	1.3e-19	1	CL0175
tr|Q4J867|Q4J867_SULAC Conserved protein OS=Sulfolobus acidocaldarius (strain ATCC 33909 / DSM 639 / JCM 8929 / NBRC 15157 / NCIMB 11770) GN=Saci_1709 PE=4 SV=1	13	49	13	50	PF08394.7	Arc_trans_TRASH	Family	1	36	37	23.4	5.1e-05	1	CL0175
tr|Q4J9K5|Q4J9K5_SULAC Flagellin OS=Sulfolobus acidocaldarius (strain ATCC 33909 / DSM 639 / JCM 8929 / NBRC 15157 / NCIMB 11770) GN=Saci_1178 PE=3 SV=1	13	290	11	291	PF01917.13	Arch_flagellin	Family	3	163	280	72.3	4.7e-20	1	CL0159
tr|Q4J9K7|Q4J9K7_SULAC Uncharacterized protein OS=Sulfolobus acidocaldarius (strain ATCC 33909 / DSM 639 / JCM 8929 / NBRC 15157 / NCIMB 11770) GN=Saci_1176 PE=4 SV=1	11	149	3	151	PF01917.13	Arch_flagellin	Family	14	162	150	47.4	2e-12	1	CL0159
sp|Q4JB72|ARCH_SULAC Protein archease OS=Sulfolobus acidocaldarius (strain ATCC 33909 / DSM 639 / JCM 8929 / NBRC 15157 / NCIMB 11770) GN=Saci_0565 PE=3 SV=1	4	139	4	139	PF01951.13	Archease	Domain	1	138	138	145.5	1e-42	1	CL0319
tr|Q4J720|Q4J720_SULAC Arginase OS=Sulfolobus acidocaldarius (strain ATCC 33909 / DSM 639 / JCM 8929 / NBRC 15157 / NCIMB 11770) GN=Saci_2134 PE=3 SV=1	32	296	30	299	PF00491.18	Arginase	Domain	3	276	279	261.2	1.1e-77	1	CL0302
tr|Q4JAE9|Q4JAE9_SULAC Agmatinase OS=Sulfolobus acidocaldarius (strain ATCC 33909 / DSM 639 / JCM 8929 / NBRC 15157 / NCIMB 11770) GN=Saci_0863 PE=3 SV=1	26	284	24	287	PF00491.18	Arginase	Domain	3	276	275	237.8	1.5e-70	1	CL0302
sp|Q4J8F1|ASSY_SULAC Argininosuccinate synthase OS=Sulfolobus acidocaldarius (strain ATCC 33909 / DSM 639 / JCM 8929 / NBRC 15157 / NCIMB 11770) GN=argG PE=3 SV=1	4	383	4	386	PF00764.16	Arginosuc_synth	Family	1	385	385	465.9	1.1e-139	1	CL0039
tr|Q4JCI9|Q4JCI9_SULAC Conserved Archaeal protein OS=Sulfolobus acidocaldarius (strain ATCC 33909 / DSM 639 / JCM 8929 / NBRC 15157 / NCIMB 11770) GN=Saci_0061 PE=4 SV=1	16	271	15	284	PF03308.13	ArgK	Domain	2	256	256	284.9	3.9e-85	1	CL0023
tr|Q4JAQ1|Q4JAQ1_SULAC Lrp-like transcriptional regulator OS=Sulfolobus acidocaldarius (strain ATCC 33909 / DSM 639 / JCM 8929 / NBRC 15157 / NCIMB 11770) GN=lysM PE=4 SV=1	67	137	67	138	PF01037.18	AsnC_trans_reg	Domain	1	74	74	48.3	6.4e-13	1	CL0032
tr|Q4J989|Q4J989_SULAC Homocitrate synthase OS=Sulfolobus acidocaldarius (strain ATCC 33909 / DSM 639 / JCM 8929 / NBRC 15157 / NCIMB 11770) GN=Saci_1304 PE=4 SV=1	396	466	395	467	PF01037.18	AsnC_trans_reg	Domain	1	74	74	49.6	2.6e-13	1	CL0032
tr|F2Z5Y7|F2Z5Y7_SULAC Transcriptional regulator OS=Sulfolobus acidocaldarius (strain ATCC 33909 / DSM 639 / JCM 8929 / NBRC 15157 / NCIMB 11770) GN=Saci_1588 PE=4 SV=1	76	144	75	145	PF01037.18	AsnC_trans_reg	Domain	2	74	73	67.8	5.3e-19	1	CL0032
tr|Q4JA27|Q4JA27_SULAC AsnC family transcriptional regulator OS=Sulfolobus acidocaldarius (strain ATCC 33909 / DSM 639 / JCM 8929 / NBRC 15157 / NCIMB 11770) GN=Saci_0992 PE=4 SV=1	32	102	32	102	PF01037.18	AsnC_trans_reg	Domain	1	75	75	57.8	7.1e-16	1	CL0032
tr|Q4JA74|Q4JA74_SULAC Conserved Archaeal protein OS=Sulfolobus acidocaldarius (strain ATCC 33909 / DSM 639 / JCM 8929 / NBRC 15157 / NCIMB 11770) GN=Saci_0944 PE=4 SV=1	18	75	8	75	PF01037.18	AsnC_trans_reg	Domain	15	73	59	39.2	4.5e-10	1	CL0032
tr|Q4JAS0|Q4JAS0_SULAC Conserved Archaeal protein OS=Sulfolobus acidocaldarius (strain ATCC 33909 / DSM 639 / JCM 8929 / NBRC 15157 / NCIMB 11770) GN=Saci_0731 PE=4 SV=1	6	76	6	77	PF01037.18	AsnC_trans_reg	Domain	1	74	74	53.1	2.1e-14	1	CL0032
tr|Q4J717|Q4J717_SULAC Transcriptional regulator AsnC family OS=Sulfolobus acidocaldarius (strain ATCC 33909 / DSM 639 / JCM 8929 / NBRC 15157 / NCIMB 11770) GN=Saci_2136 PE=4 SV=1	97	164	89	164	PF01037.18	AsnC_trans_reg	Domain	9	75	68	44.5	1e-11	1	CL0032
sp|Q4J955|GATD_SULAC Glutamyl-tRNA(Gln) amidotransferase subunit D OS=Sulfolobus acidocaldarius (strain ATCC 33909 / DSM 639 / JCM 8929 / NBRC 15157 / NCIMB 11770) GN=gatD PE=3 SV=1	92	284	91	290	PF00710.17	Asparaginase	Domain	2	184	193	200.9	1.2e-59	1	No_clan
tr|Q4JBL1|Q4JBL1_SULAC Asparaginase OS=Sulfolobus acidocaldarius (strain ATCC 33909 / DSM 639 / JCM 8929 / NBRC 15157 / NCIMB 11770) GN=Saci_0402 PE=4 SV=1	15	132	14	142	PF01112.15	Asparaginase_2	Domain	2	123	122	106	1.7e-30	1	CL0052
tr|Q4JBL1|Q4JBL1_SULAC Asparaginase OS=Sulfolobus acidocaldarius (strain ATCC 33909 / DSM 639 / JCM 8929 / NBRC 15157 / NCIMB 11770) GN=Saci_0402 PE=4 SV=1	146	273	131	280	PF01112.15	Asparaginase_2	Domain	169	297	130	134.8	2.8e-39	1	CL0052
tr|Q4J9A7|Q4J9A7_SULAC Conserved putative ATP binding protein OS=Sulfolobus acidocaldarius (strain ATCC 33909 / DSM 639 / JCM 8929 / NBRC 15157 / NCIMB 11770) GN=Saci_1281 PE=4 SV=1	6	239	6	241	PF03029.14	ATP_bind_1	Domain	1	236	237	195.2	1.3e-57	1	CL0023
tr|Q4J8J8|Q4J8J8_SULAC ATP binding protein OS=Sulfolobus acidocaldarius (strain ATCC 33909 / DSM 639 / JCM 8929 / NBRC 15157 / NCIMB 11770) GN=Saci_1570 PE=4 SV=1	49	186	49	230	PF01171.17	ATP_bind_3	Family	1	125	140	32.4	6.6e-08	1	CL0039
tr|Q4JBN5|Q4JBN5_SULAC PP-loop family protein OS=Sulfolobus acidocaldarius (strain ATCC 33909 / DSM 639 / JCM 8929 / NBRC 15157 / NCIMB 11770) GN=Saci_0378 PE=4 SV=1	50	229	49	233	PF01171.17	ATP_bind_3	Family	2	167	181	51.9	6.6e-14	1	CL0039
tr|Q4JB87|Q4JB87_SULAC Conserved protein OS=Sulfolobus acidocaldarius (strain ATCC 33909 / DSM 639 / JCM 8929 / NBRC 15157 / NCIMB 11770) GN=Saci_0546 PE=4 SV=1	5	230	4	233	PF06745.10	ATPase	Domain	2	228	230	193.7	2.6e-57	1	CL0023
tr|Q4J9K9|Q4J9K9_SULAC Flagella-related protein H OS=Sulfolobus acidocaldarius (strain ATCC 33909 / DSM 639 / JCM 8929 / NBRC 15157 / NCIMB 11770) GN=Saci_1174 PE=1 SV=1	4	222	3	224	PF06745.10	ATPase	Domain	2	228	228	75.9	2.5e-21	1	CL0023
tr|Q4JBX4|Q4JBX4_SULAC Conserved Archaeal protein OS=Sulfolobus acidocaldarius (strain ATCC 33909 / DSM 639 / JCM 8929 / NBRC 15157 / NCIMB 11770) GN=Saci_0289 PE=4 SV=1	27	224	27	235	PF01637.15	ATPase_2	Domain	1	221	228	42.6	6e-11	1	CL0023
tr|Q4J7B0|Q4J7B0_SULAC Conserved Archaeal protein OS=Sulfolobus acidocaldarius (strain ATCC 33909 / DSM 639 / JCM 8929 / NBRC 15157 / NCIMB 11770) GN=Saci_2025 PE=4 SV=1	14	247	14	248	PF01637.15	ATPase_2	Domain	1	232	254	75.9	4e-21	1	CL0023
tr|Q4J9U4|Q4J9U4_SULAC Conserved Archaeal protein OS=Sulfolobus acidocaldarius (strain ATCC 33909 / DSM 639 / JCM 8929 / NBRC 15157 / NCIMB 11770) GN=Saci_1080 PE=4 SV=1	14	240	14	241	PF01637.15	ATPase_2	Domain	1	230	245	66.7	2.6e-18	1	CL0023
tr|Q4J6G4|Q4J6G4_SULAC Conserved Archaeal protein OS=Sulfolobus acidocaldarius (strain ATCC 33909 / DSM 639 / JCM 8929 / NBRC 15157 / NCIMB 11770) GN=Saci_2334 PE=4 SV=1	3	192	3	192	PF01637.15	ATPase_2	Domain	1	233	236	73.5	2.2e-20	1	CL0023
tr|Q4J9P4|Q4J9P4_SULAC ATPase of the AAA superfamily OS=Sulfolobus acidocaldarius (strain ATCC 33909 / DSM 639 / JCM 8929 / NBRC 15157 / NCIMB 11770) GN=Saci_1133 PE=4 SV=1	17	238	14	241	PF01637.15	ATPase_2	Domain	4	230	234	59.1	5.3e-16	1	CL0023
tr|Q4JBA7|Q4JBA7_SULAC Conserved Archaeal protein OS=Sulfolobus acidocaldarius (strain ATCC 33909 / DSM 639 / JCM 8929 / NBRC 15157 / NCIMB 11770) GN=Saci_0520 PE=4 SV=1	5	207	5	207	PF01637.15	ATPase_2	Domain	1	233	235	85.6	4.1e-24	1	CL0023
tr|Q4J941|Q4J941_SULAC Ribonucleotide reductase OS=Sulfolobus acidocaldarius (strain ATCC 33909 / DSM 639 / JCM 8929 / NBRC 15157 / NCIMB 11770) GN=nrd PE=4 SV=1	13	92	13	97	PF03477.13	ATP-cone	Domain	1	81	86	25.6	1.2e-05	1	No_clan
sp|Q4JC46|PURT_SULAC Phosphoribosylglycinamide formyltransferase 2 OS=Sulfolobus acidocaldarius (strain ATCC 33909 / DSM 639 / JCM 8929 / NBRC 15157 / NCIMB 11770) GN=purT PE=3 SV=1	122	300	121	301	PF02222.19	ATP-grasp	Family	2	170	182	145.3	1.1e-42	1	CL0179
tr|Q4J9J2|Q4J9J2_SULAC N5-carboxyaminoimidazole ribonucleotide synthase OS=Sulfolobus acidocaldarius (strain ATCC 33909 / DSM 639 / JCM 8929 / NBRC 15157 / NCIMB 11770) GN=purK PE=3 SV=1	109	272	108	272	PF02222.19	ATP-grasp	Family	2	171	171	164	2.1e-48	1	CL0179
tr|Q4J9C1|Q4J9C1_SULAC Succinyl-CoA synthetase beta chain OS=Sulfolobus acidocaldarius (strain ATCC 33909 / DSM 639 / JCM 8929 / NBRC 15157 / NCIMB 11770) GN=sucC PE=4 SV=1	2	169	2	170	PF08442.7	ATP-grasp_2	Domain	1	201	201	94.6	5.3e-27	1	CL0179
tr|Q4J6U3|Q4J6U3_SULAC Sulfate adenylyltransferase OS=Sulfolobus acidocaldarius (strain ATCC 33909 / DSM 639 / JCM 8929 / NBRC 15157 / NCIMB 11770) GN=sat PE=4 SV=1	161	381	160	382	PF01747.14	ATP-sulfurylase	Domain	2	211	222	262.9	1.6e-78	1	CL0039
sp|Q4J8L8|VATB_SULAC V-type ATP synthase beta chain OS=Sulfolobus acidocaldarius (strain ATCC 33909 / DSM 639 / JCM 8929 / NBRC 15157 / NCIMB 11770) GN=atpB PE=3 SV=2	136	354	136	354	PF00006.22	ATP-synt_ab	Domain	1	213	219	213	3.4e-63	1	CL0023
sp|Q4J8L9|VATA_SULAC V-type ATP synthase alpha chain OS=Sulfolobus acidocaldarius (strain ATCC 33909 / DSM 639 / JCM 8929 / NBRC 15157 / NCIMB 11770) GN=atpA PE=3 SV=1	214	437	214	437	PF00006.22	ATP-synt_ab	Domain	1	213	225	287.1	7.2e-86	1	CL0023
sp|Q4J8L8|VATB_SULAC V-type ATP synthase beta chain OS=Sulfolobus acidocaldarius (strain ATCC 33909 / DSM 639 / JCM 8929 / NBRC 15157 / NCIMB 11770) GN=atpB PE=3 SV=2	13	79	13	79	PF02874.20	ATP-synt_ab_N	Domain	1	69	70	43.6	2.8e-11	1	CL0275
sp|Q4J8L9|VATA_SULAC V-type ATP synthase alpha chain OS=Sulfolobus acidocaldarius (strain ATCC 33909 / DSM 639 / JCM 8929 / NBRC 15157 / NCIMB 11770) GN=atpA PE=3 SV=1	7	69	7	69	PF02874.20	ATP-synt_ab_N	Domain	1	69	69	47.4	1.9e-12	1	CL0275
sp|Q4J8L9|VATA_SULAC V-type ATP synthase alpha chain OS=Sulfolobus acidocaldarius (strain ATCC 33909 / DSM 639 / JCM 8929 / NBRC 15157 / NCIMB 11770) GN=atpA PE=3 SV=1	85	205	85	205	PF16886.2	ATP-synt_ab_Xtn	Family	1	121	122	153.8	1.5e-45	1	No_clan
sp|Q4J8L5|ATPL_SULAC Membrane-associated ATPase C chain OS=Sulfolobus acidocaldarius (strain ATCC 33909 / DSM 639 / JCM 8929 / NBRC 15157 / NCIMB 11770) GN=atpP PE=3 SV=1	37	96	37	96	PF00137.18	ATP-synt_C	Family	1	60	60	53.4	2.2e-14	1	No_clan
sp|Q4J8L7|VATD_SULAC V-type ATP synthase subunit D OS=Sulfolobus acidocaldarius (strain ATCC 33909 / DSM 639 / JCM 8929 / NBRC 15157 / NCIMB 11770) GN=atpD PE=3 SV=1	12	203	12	203	PF01813.14	ATP-synt_D	Family	1	192	195	138.5	2.2e-40	1	No_clan
sp|Q4J8L6|MTPE_SULAC Membrane-associated ATPase epsilon chain OS=Sulfolobus acidocaldarius (strain ATCC 33909 / DSM 639 / JCM 8929 / NBRC 15157 / NCIMB 11770) GN=atpE PE=4 SV=1	27	73	22	73	PF08112.8	ATP-synt_E_2	Family	10	56	47	56.5	2.2e-15	1	No_clan
tr|Q4J8M0|Q4J8M0_SULAC Conserved protein OS=Sulfolobus acidocaldarius (strain ATCC 33909 / DSM 639 / JCM 8929 / NBRC 15157 / NCIMB 11770) GN=Saci_1546 PE=4 SV=1	4	83	4	93	PF01990.14	ATP-synt_F	Family	1	79	80	49.9	2.8e-13	1	No_clan
tr|Q4JAC5|Q4JAC5_SULAC Conserved Crenarchaeal protein OS=Sulfolobus acidocaldarius (strain ATCC 33909 / DSM 639 / JCM 8929 / NBRC 15157 / NCIMB 11770) GN=Saci_0892 PE=4 SV=1	8	46	8	46	PF06677.9	Auto_anti-p27	Family	1	40	40	52.3	4.2e-14	1	CL0167
tr|Q4JCI8|Q4JCI8_SULAC Methylmalonyl-CoA mutase C-terminal domain/subunit OS=Sulfolobus acidocaldarius (strain ATCC 33909 / DSM 639 / JCM 8929 / NBRC 15157 / NCIMB 11770) GN=Saci_0062 PE=4 SV=1	4	114	4	121	PF02310.16	B12-binding	Domain	1	113	114	80.5	8.8e-23	1	CL0063
tr|Q4J7Z0|Q4J7Z0_SULAC Conserved Prokaryal protein OS=Sulfolobus acidocaldarius (strain ATCC 33909 / DSM 639 / JCM 8929 / NBRC 15157 / NCIMB 11770) GN=Saci_1785 PE=4 SV=1	21	134	14	135	PF02310.16	B12-binding	Domain	9	120	116	69.7	1.9e-19	1	CL0063
sp|Q4J8Q0|SYFB_SULAC Phenylalanine--tRNA ligase beta subunit OS=Sulfolobus acidocaldarius (strain ATCC 33909 / DSM 639 / JCM 8929 / NBRC 15157 / NCIMB 11770) GN=pheT PE=3 SV=1	92	235	91	241	PF03483.14	B3_4	Domain	2	133	159	51.7	7e-14	1	CL0383
tr|Q4J8D0|Q4J8D0_SULAC Conserved Archaeal protein OS=Sulfolobus acidocaldarius (strain ATCC 33909 / DSM 639 / JCM 8929 / NBRC 15157 / NCIMB 11770) GN=Saci_1637 PE=4 SV=1	60	211	59	212	PF03483.14	B3_4	Domain	2	173	175	101.4	3.8e-29	1	CL0383
sp|Q4J8Q0|SYFB_SULAC Phenylalanine--tRNA ligase beta subunit OS=Sulfolobus acidocaldarius (strain ATCC 33909 / DSM 639 / JCM 8929 / NBRC 15157 / NCIMB 11770) GN=pheT PE=3 SV=1	274	339	273	339	PF03484.12	B5	Domain	2	58	66	56.9	1.8e-15	1	No_clan
sp|Q4JCA7|PGMI_SULAC Bifunctional phosphoglucose/phosphomannose isomerase OS=Sulfolobus acidocaldarius (strain ATCC 33909 / DSM 639 / JCM 8929 / NBRC 15157 / NCIMB 11770) GN=Saci_0151 PE=3 SV=1	168	298	165	299	PF10432.6	bact-PGI_C	Domain	5	151	147	73.3	1.9e-20	1	CL0067
tr|Q4J827|Q4J827_SULAC Conserved protein OS=Sulfolobus acidocaldarius (strain ATCC 33909 / DSM 639 / JCM 8929 / NBRC 15157 / NCIMB 11770) GN=Saci_1749 PE=4 SV=1	42	216	41	232	PF01145.22	Band_7	Family	2	154	177	71.7	6.7e-20	1	CL0433
tr|Q4J6G5|Q4J6G5_SULAC SPFH domain/Band 7 protein OS=Sulfolobus acidocaldarius (strain ATCC 33909 / DSM 639 / JCM 8929 / NBRC 15157 / NCIMB 11770) GN=Saci_2332 PE=4 SV=1	28	197	27	198	PF01145.22	Band_7	Family	2	176	175	121.9	2.6e-35	1	CL0433
tr|Q4JBJ2|Q4JBJ2_SULAC Oxidoreductase OS=Sulfolobus acidocaldarius (strain ATCC 33909 / DSM 639 / JCM 8929 / NBRC 15157 / NCIMB 11770) GN=Saci_0424 PE=4 SV=1	4	281	4	285	PF01869.17	BcrAD_BadFG	Family	1	263	295	143	1.1e-41	1	CL0108
tr|Q4J6E1|Q4J6E1_SULAC Conserved Archaeal protein OS=Sulfolobus acidocaldarius (strain ATCC 33909 / DSM 639 / JCM 8929 / NBRC 15157 / NCIMB 11770) GN=Saci_2362 PE=4 SV=1	234	342	230	342	PF10996.5	Beta-Casp	Domain	3	106	130	55.2	6.2e-15	1	No_clan
tr|Q4JB02|Q4JB02_SULAC Hypothetical metallo-beta-lactamase superfamily protein OS=Sulfolobus acidocaldarius (strain ATCC 33909 / DSM 639 / JCM 8929 / NBRC 15157 / NCIMB 11770) GN=Saci_0639 PE=4 SV=1	416	536	415	537	PF10996.5	Beta-Casp	Domain	2	105	129	82.1	2.7e-23	1	No_clan
tr|Q4JC03|Q4JC03_SULAC Pyruvate carboxylase subunit A OS=Sulfolobus acidocaldarius (strain ATCC 33909 / DSM 639 / JCM 8929 / NBRC 15157 / NCIMB 11770) GN=pycA PE=4 SV=1	341	447	341	448	PF02785.16	Biotin_carb_C	Domain	1	107	107	121.3	1.6e-35	1	CL0105
tr|Q4JC03|Q4JC03_SULAC Pyruvate carboxylase subunit A OS=Sulfolobus acidocaldarius (strain ATCC 33909 / DSM 639 / JCM 8929 / NBRC 15157 / NCIMB 11770) GN=pycA PE=4 SV=1	4	112	3	112	PF00289.19	Biotin_carb_N	Domain	2	110	109	156	4e-46	1	CL0483
tr|Q4JBV5|Q4JBV5_SULAC Conserved protein OS=Sulfolobus acidocaldarius (strain ATCC 33909 / DSM 639 / JCM 8929 / NBRC 15157 / NCIMB 11770) GN=Saci_0308 PE=4 SV=1	20	77	16	79	PF00364.19	Biotin_lipoyl	Domain	15	71	58	46.6	2.1e-12	1	CL0105
tr|Q4JC02|Q4JC02_SULAC Conserved protein OS=Sulfolobus acidocaldarius (strain ATCC 33909 / DSM 639 / JCM 8929 / NBRC 15157 / NCIMB 11770) GN=Saci_0261 PE=4 SV=1	102	166	97	166	PF00364.19	Biotin_lipoyl	Domain	4	73	70	65	3.7e-18	1	CL0105
tr|Q4J813|Q4J813_SULAC Oligopeptide transport system permease protein OS=Sulfolobus acidocaldarius (strain ATCC 33909 / DSM 639 / JCM 8929 / NBRC 15157 / NCIMB 11770) GN=appC PE=3 SV=1	278	469	278	472	PF00528.19	BPD_transp_1	Family	1	181	194	69.8	2.1e-19	1	CL0404
tr|Q4J814|Q4J814_SULAC Binding-protein-dependent transporter OS=Sulfolobus acidocaldarius (strain ATCC 33909 / DSM 639 / JCM 8929 / NBRC 15157 / NCIMB 11770) GN=Saci_1762 PE=3 SV=1	142	350	137	351	PF00528.19	BPD_transp_1	Family	2	184	210	108.1	3.7e-31	1	CL0404
tr|Q4J9Y5|Q4J9Y5_SULAC Peptide transport system permease protein OS=Sulfolobus acidocaldarius (strain ATCC 33909 / DSM 639 / JCM 8929 / NBRC 15157 / NCIMB 11770) GN=Saci_1037 PE=3 SV=1	122	351	122	351	PF00528.19	BPD_transp_1	Family	1	185	231	139.8	7.2e-41	1	CL0404
tr|Q4JC04|Q4JC04_SULAC ABC transporter OS=Sulfolobus acidocaldarius (strain ATCC 33909 / DSM 639 / JCM 8929 / NBRC 15157 / NCIMB 11770) GN=Saci_0258 PE=3 SV=1	26	214	25	217	PF00528.19	BPD_transp_1	Family	2	182	192	39.8	3.5e-10	1	CL0404
tr|Q4JC04|Q4JC04_SULAC ABC transporter OS=Sulfolobus acidocaldarius (strain ATCC 33909 / DSM 639 / JCM 8929 / NBRC 15157 / NCIMB 11770) GN=Saci_0258 PE=3 SV=1	338	524	337	534	PF00528.19	BPD_transp_1	Family	2	173	188	52.9	3.4e-14	1	CL0404
tr|Q4J9M0|Q4J9M0_SULAC Sugar transport system permease protein OS=Sulfolobus acidocaldarius (strain ATCC 33909 / DSM 639 / JCM 8929 / NBRC 15157 / NCIMB 11770) GN=Saci_1163 PE=3 SV=1	97	275	93	277	PF00528.19	BPD_transp_1	Family	5	179	183	54.5	1.1e-14	1	CL0404
tr|Q4J9L9|Q4J9L9_SULAC Conserved Archaeal transport protein OS=Sulfolobus acidocaldarius (strain ATCC 33909 / DSM 639 / JCM 8929 / NBRC 15157 / NCIMB 11770) GN=Saci_1164 PE=3 SV=1	86	291	84	293	PF00528.19	BPD_transp_1	Family	3	180	207	59.3	3.6e-16	1	CL0404
tr|Q4JCE0|Q4JCE0_SULAC Sulfate transport system permease OS=Sulfolobus acidocaldarius (strain ATCC 33909 / DSM 639 / JCM 8929 / NBRC 15157 / NCIMB 11770) GN=cysT PE=3 SV=1	60	245	52	250	PF00528.19	BPD_transp_1	Family	7	178	196	50.3	2e-13	1	CL0404
tr|Q4J9Y7|Q4J9Y7_SULAC Peptide transport system permease protein OS=Sulfolobus acidocaldarius (strain ATCC 33909 / DSM 639 / JCM 8929 / NBRC 15157 / NCIMB 11770) GN=Saci_1036 PE=3 SV=1	106	289	106	290	PF00528.19	BPD_transp_1	Family	1	184	194	104.3	5.7e-30	1	CL0404
tr|Q4J711|Q4J711_SULAC Membrane protein OS=Sulfolobus acidocaldarius (strain ATCC 33909 / DSM 639 / JCM 8929 / NBRC 15157 / NCIMB 11770) GN=Saci_2121 PE=4 SV=1	38	307	37	308	PF02653.13	BPD_transp_2	Family	2	267	280	104.8	3.7e-30	1	CL0142
tr|Q4JBV3|Q4JBV3_SULAC Biotin/lipoate A/B protein ligase family protein OS=Sulfolobus acidocaldarius (strain ATCC 33909 / DSM 639 / JCM 8929 / NBRC 15157 / NCIMB 11770) GN=Saci_0310 PE=4 SV=1	56	177	44	178	PF03099.16	BPL_LplA_LipB	Domain	16	130	122	48.7	6.1e-13	1	CL0040
tr|Q4JBR8|Q4JBR8_SULAC Biotin/lipoate A/B protein ligase family OS=Sulfolobus acidocaldarius (strain ATCC 33909 / DSM 639 / JCM 8929 / NBRC 15157 / NCIMB 11770) GN=Saci_0345 PE=4 SV=1	51	161	47	161	PF03099.16	BPL_LplA_LipB	Domain	10	131	122	24.9	1.3e-05	1	CL0040
tr|Q4J8C9|Q4J8C9_SULAC Biotin operon repressor/acetyl-CoA carboxylase ligase OS=Sulfolobus acidocaldarius (strain ATCC 33909 / DSM 639 / JCM 8929 / NBRC 15157 / NCIMB 11770) GN=birA PE=4 SV=1	7	126	5	126	PF03099.16	BPL_LplA_LipB	Domain	3	131	133	49.8	2.9e-13	1	CL0040
tr|Q4JCJ3|Q4JCJ3_SULAC Conserved Archaeal protein OS=Sulfolobus acidocaldarius (strain ATCC 33909 / DSM 639 / JCM 8929 / NBRC 15157 / NCIMB 11770) GN=Saci_0057 PE=3 SV=1	235	483	235	483	PF01256.14	Carb_kinase	Family	1	244	254	184.4	2.2e-54	1	CL0118
tr|Q4JC01|Q4JC01_SULAC Propionyl-CoA carboxylase beta chain OS=Sulfolobus acidocaldarius (strain ATCC 33909 / DSM 639 / JCM 8929 / NBRC 15157 / NCIMB 11770) GN=pccB PE=4 SV=1	23	509	22	509	PF01039.19	Carboxyl_trans	Family	2	494	498	595.3	7.8e-179	1	CL0127
tr|Q4J6E6|Q4J6E6_SULAC Conserved membrane protein OS=Sulfolobus acidocaldarius (strain ATCC 33909 / DSM 639 / JCM 8929 / NBRC 15157 / NCIMB 11770) GN=Saci_2354 PE=4 SV=1	130	216	130	217	PF13620.3	CarboxypepD_reg	Domain	1	81	88	35.7	6.8e-09	1	CL0287
tr|Q4J7Z2|Q4J7Z2_SULAC Conserved membrane protein OS=Sulfolobus acidocaldarius (strain ATCC 33909 / DSM 639 / JCM 8929 / NBRC 15157 / NCIMB 11770) GN=Saci_1784 PE=4 SV=1	59	131	58	149	PF13620.3	CarboxypepD_reg	Domain	2	61	73	30.4	3.2e-07	1	CL0287
tr|Q4J7C9|Q4J7C9_SULAC CRISPR-associated endonuclease Cas1 OS=Sulfolobus acidocaldarius (strain ATCC 33909 / DSM 639 / JCM 8929 / NBRC 15157 / NCIMB 11770) GN=cas1 PE=3 SV=1	9	256	8	275	PF01867.13	Cas_Cas1	Family	2	252	254	213.7	2.7e-63	1	No_clan
tr|Q4J7P5|Q4J7P5_SULAC CRISPR-associated endonuclease Cas1 OS=Sulfolobus acidocaldarius (strain ATCC 33909 / DSM 639 / JCM 8929 / NBRC 15157 / NCIMB 11770) GN=cas1 PE=3 SV=1	8	245	3	266	PF01867.13	Cas_Cas1	Family	7	257	252	143.4	7.3e-42	1	No_clan
tr|Q4J7C8|Q4J7C8_SULAC Conserved protein OS=Sulfolobus acidocaldarius (strain ATCC 33909 / DSM 639 / JCM 8929 / NBRC 15157 / NCIMB 11770) GN=Saci_2012 PE=4 SV=1	13	121	4	122	PF01930.14	Cas_Cas4	Family	54	161	109	71.2	9.2e-20	1	CL0236
tr|Q4J7E5|Q4J7E5_SULAC Uncharacterized protein OS=Sulfolobus acidocaldarius (strain ATCC 33909 / DSM 639 / JCM 8929 / NBRC 15157 / NCIMB 11770) GN=Saci_1987 PE=4 SV=1	9	264	2	264	PF09455.7	Cas_DxTHG	Family	99	358	291	38.2	1.2e-09	1	No_clan
tr|Q4J9G9|Q4J9G9_SULAC Conserved protein OS=Sulfolobus acidocaldarius (strain ATCC 33909 / DSM 639 / JCM 8929 / NBRC 15157 / NCIMB 11770) GN=Saci_1215 PE=4 SV=1	4	390	4	390	PF09455.7	Cas_DxTHG	Family	1	358	455	83.6	1.8e-23	1	No_clan
tr|Q4J9W0|Q4J9W0_SULAC Conserved protein OS=Sulfolobus acidocaldarius (strain ATCC 33909 / DSM 639 / JCM 8929 / NBRC 15157 / NCIMB 11770) GN=Saci_1063 PE=4 SV=1	15	117	11	167	PF09623.7	Cas_NE0113	Family	5	120	116	38.2	1.1e-09	1	CL0236
tr|Q4JC20|Q4JC20_SULAC Cation efflux integral membrane protein OS=Sulfolobus acidocaldarius (strain ATCC 33909 / DSM 639 / JCM 8929 / NBRC 15157 / NCIMB 11770) GN=czcD PE=4 SV=1	3	187	1	187	PF01545.18	Cation_efflux	Family	3	199	197	61.9	5.8e-17	1	No_clan
sp|Q4JAI7|CBIA_SULAC Cobyrinate a,c-diamide synthase OS=Sulfolobus acidocaldarius (strain ATCC 33909 / DSM 639 / JCM 8929 / NBRC 15157 / NCIMB 11770) GN=cbiA PE=3 SV=1	6	181	6	189	PF01656.20	CbiA	Domain	1	187	205	48.9	5.3e-13	1	CL0023
tr|Q4JC56|Q4JC56_SULAC ParA ATPase OS=Sulfolobus acidocaldarius (strain ATCC 33909 / DSM 639 / JCM 8929 / NBRC 15157 / NCIMB 11770) GN=Saci_0204 PE=4 SV=1	3	151	3	185	PF01656.20	CbiA	Domain	1	147	171	95.1	3.6e-27	1	CL0023
tr|Q4J9X4|Q4J9X4_SULAC Conserved protein OS=Sulfolobus acidocaldarius (strain ATCC 33909 / DSM 639 / JCM 8929 / NBRC 15157 / NCIMB 11770) GN=Saci_1050 PE=4 SV=1	5	147	5	237	PF01656.20	CbiA	Domain	1	110	167	46	4.1e-12	1	CL0023
tr|Q4JBK1|Q4JBK1_SULAC Probable cobyric acid synthase OS=Sulfolobus acidocaldarius (strain ATCC 33909 / DSM 639 / JCM 8929 / NBRC 15157 / NCIMB 11770) GN=cobQ PE=3 SV=1	3	204	3	223	PF01656.20	CbiA	Domain	1	179	230	47	2.1e-12	1	CL0023
tr|Q4JBL4|Q4JBL4_SULAC Precorrin-8X methylmutase OS=Sulfolobus acidocaldarius (strain ATCC 33909 / DSM 639 / JCM 8929 / NBRC 15157 / NCIMB 11770) GN=Saci_0399 PE=4 SV=1	151	336	151	337	PF02570.12	CbiC	Family	1	195	197	183.6	2.8e-54	1	No_clan
sp|Q4JBL6|CBID_SULAC Cobalt-precorrin-5B C(1)-methyltransferase OS=Sulfolobus acidocaldarius (strain ATCC 33909 / DSM 639 / JCM 8929 / NBRC 15157 / NCIMB 11770) GN=cbiD PE=3 SV=1	13	263	12	263	PF01888.14	CbiD	Family	2	252	257	246.3	2.5e-73	1	No_clan
tr|Q4JBL2|Q4JBL2_SULAC Cobalamin biosynthesis protein OS=Sulfolobus acidocaldarius (strain ATCC 33909 / DSM 639 / JCM 8929 / NBRC 15157 / NCIMB 11770) GN=cbiG PE=4 SV=1	207	323	207	323	PF01890.13	CbiG_C	Domain	1	116	122	54.2	1.8e-14	1	No_clan
tr|Q4JBL2|Q4JBL2_SULAC Cobalamin biosynthesis protein OS=Sulfolobus acidocaldarius (strain ATCC 33909 / DSM 639 / JCM 8929 / NBRC 15157 / NCIMB 11770) GN=cbiG PE=4 SV=1	41	120	40	120	PF11760.5	CbiG_N	Domain	2	82	81	100	4.9e-29	1	No_clan
tr|Q4J7W3|Q4J7W3_SULAC Conserved protein OS=Sulfolobus acidocaldarius (strain ATCC 33909 / DSM 639 / JCM 8929 / NBRC 15157 / NCIMB 11770) GN=Saci_1809 PE=4 SV=1	51	286	50	287	PF02361.13	CbiQ	Family	2	217	238	69.9	2.1e-19	1	No_clan
sp|Q4JAI2|CBIX_SULAC Sirohydrochlorin cobaltochelatase OS=Sulfolobus acidocaldarius (strain ATCC 33909 / DSM 639 / JCM 8929 / NBRC 15157 / NCIMB 11770) GN=cbiX PE=3 SV=1	9	109	9	109	PF01903.14	CbiX	Domain	1	107	107	96.2	1.2e-27	1	CL0043
tr|Q4JBL4|Q4JBL4_SULAC Precorrin-8X methylmutase OS=Sulfolobus acidocaldarius (strain ATCC 33909 / DSM 639 / JCM 8929 / NBRC 15157 / NCIMB 11770) GN=Saci_0399 PE=4 SV=1	19	129	19	131	PF01903.14	CbiX	Domain	1	105	116	60.6	1.4e-16	1	CL0043
tr|F2Z6B6|F2Z6B6_SULAC Amylase OS=Sulfolobus acidocaldarius (strain ATCC 33909 / DSM 639 / JCM 8929 / NBRC 15157 / NCIMB 11770) GN=Saci_1439 PE=4 SV=1	13	104	13	104	PF02922.15	CBM_48	Domain	1	83	95	67.1	1.2e-18	1	CL0369
tr|Q4J9I7|Q4J9I7_SULAC CBS domain protein OS=Sulfolobus acidocaldarius (strain ATCC 33909 / DSM 639 / JCM 8929 / NBRC 15157 / NCIMB 11770) GN=Saci_1196 PE=4 SV=1	4	56	3	57	PF00571.25	CBS	Domain	2	56	56	26.5	5.7e-06	1	No_clan
tr|Q4J9I7|Q4J9I7_SULAC CBS domain protein OS=Sulfolobus acidocaldarius (strain ATCC 33909 / DSM 639 / JCM 8929 / NBRC 15157 / NCIMB 11770) GN=Saci_1196 PE=4 SV=1	77	127	75	131	PF00571.25	CBS	Domain	2	52	51	41.4	1.3e-10	1	No_clan
tr|Q4J9I7|Q4J9I7_SULAC CBS domain protein OS=Sulfolobus acidocaldarius (strain ATCC 33909 / DSM 639 / JCM 8929 / NBRC 15157 / NCIMB 11770) GN=Saci_1196 PE=4 SV=1	139	192	139	195	PF00571.25	CBS	Domain	1	54	54	53.8	1.8e-14	1	No_clan
tr|Q4J9I7|Q4J9I7_SULAC CBS domain protein OS=Sulfolobus acidocaldarius (strain ATCC 33909 / DSM 639 / JCM 8929 / NBRC 15157 / NCIMB 11770) GN=Saci_1196 PE=4 SV=1	210	265	210	266	PF00571.25	CBS	Domain	1	56	56	36	6.5e-09	1	No_clan
tr|Q4JCK5|Q4JCK5_SULAC Conserved Archaeal protein OS=Sulfolobus acidocaldarius (strain ATCC 33909 / DSM 639 / JCM 8929 / NBRC 15157 / NCIMB 11770) GN=Saci_0044 PE=4 SV=1	10	60	4	61	PF00571.25	CBS	Domain	6	56	51	46.1	4.4e-12	1	No_clan
tr|Q4JCK5|Q4JCK5_SULAC Conserved Archaeal protein OS=Sulfolobus acidocaldarius (strain ATCC 33909 / DSM 639 / JCM 8929 / NBRC 15157 / NCIMB 11770) GN=Saci_0044 PE=4 SV=1	68	122	68	124	PF00571.25	CBS	Domain	1	55	55	44.5	1.4e-11	1	No_clan
tr|Q4J9L7|Q4J9L7_SULAC Conserved Archaeal CBS domain protein OS=Sulfolobus acidocaldarius (strain ATCC 33909 / DSM 639 / JCM 8929 / NBRC 15157 / NCIMB 11770) GN=Saci_1167 PE=4 SV=1	9	60	3	61	PF00571.25	CBS	Domain	5	56	52	50.9	1.4e-13	1	No_clan
tr|Q4J9L7|Q4J9L7_SULAC Conserved Archaeal CBS domain protein OS=Sulfolobus acidocaldarius (strain ATCC 33909 / DSM 639 / JCM 8929 / NBRC 15157 / NCIMB 11770) GN=Saci_1167 PE=4 SV=1	68	122	68	123	PF00571.25	CBS	Domain	1	56	56	49	5.5e-13	1	No_clan
tr|Q4JC48|Q4JC48_SULAC CBS domain protein OS=Sulfolobus acidocaldarius (strain ATCC 33909 / DSM 639 / JCM 8929 / NBRC 15157 / NCIMB 11770) GN=Saci_0212 PE=4 SV=1	14	56	5	59	PF00571.25	CBS	Domain	11	54	45	19.7	0.0008	1	No_clan
tr|Q4JC48|Q4JC48_SULAC CBS domain protein OS=Sulfolobus acidocaldarius (strain ATCC 33909 / DSM 639 / JCM 8929 / NBRC 15157 / NCIMB 11770) GN=Saci_0212 PE=4 SV=1	67	114	63	119	PF00571.25	CBS	Domain	4	52	49	29.4	7.5e-07	1	No_clan
tr|Q4JC48|Q4JC48_SULAC CBS domain protein OS=Sulfolobus acidocaldarius (strain ATCC 33909 / DSM 639 / JCM 8929 / NBRC 15157 / NCIMB 11770) GN=Saci_0212 PE=4 SV=1	128	181	128	183	PF00571.25	CBS	Domain	1	55	55	41.1	1.7e-10	1	No_clan
tr|Q4JC48|Q4JC48_SULAC CBS domain protein OS=Sulfolobus acidocaldarius (strain ATCC 33909 / DSM 639 / JCM 8929 / NBRC 15157 / NCIMB 11770) GN=Saci_0212 PE=4 SV=1	204	258	204	259	PF00571.25	CBS	Domain	1	56	56	22	0.00015	1	No_clan
tr|Q4J7T5|Q4J7T5_SULAC Conserved protein OS=Sulfolobus acidocaldarius (strain ATCC 33909 / DSM 639 / JCM 8929 / NBRC 15157 / NCIMB 11770) GN=Saci_1841 PE=4 SV=1	394	439	385	442	PF00571.25	CBS	Domain	9	54	46	31.9	1.2e-07	1	No_clan
tr|Q4J7T5|Q4J7T5_SULAC Conserved protein OS=Sulfolobus acidocaldarius (strain ATCC 33909 / DSM 639 / JCM 8929 / NBRC 15157 / NCIMB 11770) GN=Saci_1841 PE=4 SV=1	459	504	449	505	PF00571.25	CBS	Domain	11	56	46	20.2	0.00054	1	No_clan
tr|Q4JBX5|Q4JBX5_SULAC Conserved CBS domain protein OS=Sulfolobus acidocaldarius (strain ATCC 33909 / DSM 639 / JCM 8929 / NBRC 15157 / NCIMB 11770) GN=Saci_0288 PE=4 SV=1	3	58	3	59	PF00571.25	CBS	Domain	1	56	56	50.6	1.8e-13	1	No_clan
tr|Q4JBX5|Q4JBX5_SULAC Conserved CBS domain protein OS=Sulfolobus acidocaldarius (strain ATCC 33909 / DSM 639 / JCM 8929 / NBRC 15157 / NCIMB 11770) GN=Saci_0288 PE=4 SV=1	67	121	67	123	PF00571.25	CBS	Domain	1	55	55	50	2.7e-13	1	No_clan
tr|Q4J8Q8|Q4J8Q8_SULAC CBS domain protein OS=Sulfolobus acidocaldarius (strain ATCC 33909 / DSM 639 / JCM 8929 / NBRC 15157 / NCIMB 11770) GN=Saci_1502 PE=4 SV=1	174	228	174	230	PF00571.25	CBS	Domain	1	55	55	35.3	1e-08	1	No_clan
tr|Q4J8Q8|Q4J8Q8_SULAC CBS domain protein OS=Sulfolobus acidocaldarius (strain ATCC 33909 / DSM 639 / JCM 8929 / NBRC 15157 / NCIMB 11770) GN=Saci_1502 PE=4 SV=1	237	292	237	293	PF00571.25	CBS	Domain	1	56	56	49.5	4e-13	1	No_clan
tr|Q4JBJ8|Q4JBJ8_SULAC CBS domain protein OS=Sulfolobus acidocaldarius (strain ATCC 33909 / DSM 639 / JCM 8929 / NBRC 15157 / NCIMB 11770) GN=Saci_0416 PE=4 SV=1	11	64	11	66	PF00571.25	CBS	Domain	1	55	55	58	8.7e-16	1	No_clan
tr|Q4JBJ8|Q4JBJ8_SULAC CBS domain protein OS=Sulfolobus acidocaldarius (strain ATCC 33909 / DSM 639 / JCM 8929 / NBRC 15157 / NCIMB 11770) GN=Saci_0416 PE=4 SV=1	75	129	74	130	PF00571.25	CBS	Domain	2	56	55	52.1	6e-14	1	No_clan
tr|Q4J864|Q4J864_SULAC Voltage-gated chloride channel OS=Sulfolobus acidocaldarius (strain ATCC 33909 / DSM 639 / JCM 8929 / NBRC 15157 / NCIMB 11770) GN=Saci_1711 PE=4 SV=1	469	510	460	511	PF00571.25	CBS	Domain	10	51	42	33.5	3.8e-08	1	No_clan
tr|Q4J864|Q4J864_SULAC Voltage-gated chloride channel OS=Sulfolobus acidocaldarius (strain ATCC 33909 / DSM 639 / JCM 8929 / NBRC 15157 / NCIMB 11770) GN=Saci_1711 PE=4 SV=1	528	572	515	574	PF00571.25	CBS	Domain	10	55	46	26.6	5.4e-06	1	No_clan
tr|Q4J9H7|Q4J9H7_SULAC Conserved Archaeal protein OS=Sulfolobus acidocaldarius (strain ATCC 33909 / DSM 639 / JCM 8929 / NBRC 15157 / NCIMB 11770) GN=Saci_1207 PE=4 SV=1	4	57	4	59	PF00571.25	CBS	Domain	1	55	55	36.5	4.4e-09	1	No_clan
tr|Q4J9H7|Q4J9H7_SULAC Conserved Archaeal protein OS=Sulfolobus acidocaldarius (strain ATCC 33909 / DSM 639 / JCM 8929 / NBRC 15157 / NCIMB 11770) GN=Saci_1207 PE=4 SV=1	75	123	67	124	PF00571.25	CBS	Domain	8	56	49	28	2e-06	1	No_clan
tr|Q4J758|Q4J758_SULAC Conserved protein OS=Sulfolobus acidocaldarius (strain ATCC 33909 / DSM 639 / JCM 8929 / NBRC 15157 / NCIMB 11770) GN=Saci_2079 PE=4 SV=1	7	63	5	74	PF07362.9	CcdA	Domain	4	60	57	35.8	7.4e-09	1	CL0057
tr|F2Z6A8|F2Z6A8_SULAC Succinate dehydrogenase subunit C OS=Sulfolobus acidocaldarius (strain ATCC 33909 / DSM 639 / JCM 8929 / NBRC 15157 / NCIMB 11770) GN=sdhC PE=4 SV=1	3	83	3	86	PF02754.13	CCG	Family	1	82	82	58.7	4.5e-16	1	No_clan
tr|F2Z6A8|F2Z6A8_SULAC Succinate dehydrogenase subunit C OS=Sulfolobus acidocaldarius (strain ATCC 33909 / DSM 639 / JCM 8929 / NBRC 15157 / NCIMB 11770) GN=sdhC PE=4 SV=1	148	238	148	238	PF02754.13	CCG	Family	1	85	92	53.7	1.7e-14	1	No_clan
tr|Q4J8A5|Q4J8A5_SULAC Conserved Archaeal protein OS=Sulfolobus acidocaldarius (strain ATCC 33909 / DSM 639 / JCM 8929 / NBRC 15157 / NCIMB 11770) GN=Saci_1666 PE=4 SV=1	187	271	186	272	PF02754.13	CCG	Family	2	84	89	33.2	4.2e-08	1	No_clan
tr|Q4JBT8|Q4JBT8_SULAC Heterodisulfide reductase B OS=Sulfolobus acidocaldarius (strain ATCC 33909 / DSM 639 / JCM 8929 / NBRC 15157 / NCIMB 11770) GN=hdrB PE=4 SV=1	8	90	8	91	PF02754.13	CCG	Family	1	84	84	60	1.8e-16	1	No_clan
tr|Q4JBT8|Q4JBT8_SULAC Heterodisulfide reductase B OS=Sulfolobus acidocaldarius (strain ATCC 33909 / DSM 639 / JCM 8929 / NBRC 15157 / NCIMB 11770) GN=hdrB PE=4 SV=1	155	244	154	250	PF02754.13	CCG	Family	2	79	91	38.8	7.5e-10	1	No_clan
tr|Q4J6M2|Q4J6M2_SULAC Conserved cysteine-rich domain protein OS=Sulfolobus acidocaldarius (strain ATCC 33909 / DSM 639 / JCM 8929 / NBRC 15157 / NCIMB 11770) GN=Saci_2273 PE=4 SV=1	172	256	172	256	PF02754.13	CCG	Family	1	85	87	41.9	7.9e-11	1	No_clan
tr|Q4J6M2|Q4J6M2_SULAC Conserved cysteine-rich domain protein OS=Sulfolobus acidocaldarius (strain ATCC 33909 / DSM 639 / JCM 8929 / NBRC 15157 / NCIMB 11770) GN=Saci_2273 PE=4 SV=1	296	374	295	376	PF02754.13	CCG	Family	2	83	83	24.7	1.9e-05	1	No_clan
tr|Q4JBT4|Q4JBT4_SULAC Conserved protein OS=Sulfolobus acidocaldarius (strain ATCC 33909 / DSM 639 / JCM 8929 / NBRC 15157 / NCIMB 11770) GN=Saci_0329 PE=4 SV=1	235	333	234	333	PF02754.13	CCG	Family	2	85	99	29	8.2e-07	1	No_clan
tr|Q4JC55|Q4JC55_SULAC Conserved protein OS=Sulfolobus acidocaldarius (strain ATCC 33909 / DSM 639 / JCM 8929 / NBRC 15157 / NCIMB 11770) GN=Saci_0205 PE=4 SV=1	123	198	121	199	PF02754.13	CCG	Family	3	84	83	24.1	2.7e-05	1	No_clan
tr|Q4JC55|Q4JC55_SULAC Conserved protein OS=Sulfolobus acidocaldarius (strain ATCC 33909 / DSM 639 / JCM 8929 / NBRC 15157 / NCIMB 11770) GN=Saci_0205 PE=4 SV=1	226	308	226	309	PF02754.13	CCG	Family	1	84	86	23.9	3.2e-05	1	No_clan
sp|Q07590|SAV_SULAC Protein SAV OS=Sulfolobus acidocaldarius (strain ATCC 33909 / DSM 639 / JCM 8929 / NBRC 15157 / NCIMB 11770) GN=sav PE=3 SV=2	138	200	138	201	PF02933.14	CDC48_2	Domain	1	63	63	59.8	1.5e-16	1	CL0402
tr|F2Z6A6|F2Z6A6_SULAC SAV protein-like OS=Sulfolobus acidocaldarius (strain ATCC 33909 / DSM 639 / JCM 8929 / NBRC 15157 / NCIMB 11770) GN=Saci_0773 PE=3 SV=1	125	186	124	187	PF02933.14	CDC48_2	Domain	2	63	62	57.8	6.3e-16	1	CL0402
sp|Q07590|SAV_SULAC Protein SAV OS=Sulfolobus acidocaldarius (strain ATCC 33909 / DSM 639 / JCM 8929 / NBRC 15157 / NCIMB 11770) GN=sav PE=3 SV=2	40	122	39	123	PF02359.15	CDC48_N	Domain	2	84	85	84.4	4.2e-24	1	CL0332
tr|F2Z6A6|F2Z6A6_SULAC SAV protein-like OS=Sulfolobus acidocaldarius (strain ATCC 33909 / DSM 639 / JCM 8929 / NBRC 15157 / NCIMB 11770) GN=Saci_0773 PE=3 SV=1	21	107	20	108	PF02359.15	CDC48_N	Domain	2	84	87	109.9	4.6e-32	1	CL0332
sp|Q4JAS8|CDC61_SULAC ORC1-type DNA replication protein 1 OS=Sulfolobus acidocaldarius (strain ATCC 33909 / DSM 639 / JCM 8929 / NBRC 15157 / NCIMB 11770) GN=cdc6-1 PE=3 SV=1	307	381	303	383	PF09079.8	Cdc6_C	Domain	5	81	77	73	1.3e-20	1	CL0123
sp|Q4JAB4|CDC62_SULAC ORC1-type DNA replication protein 2 OS=Sulfolobus acidocaldarius (strain ATCC 33909 / DSM 639 / JCM 8929 / NBRC 15157 / NCIMB 11770) GN=cdc6-2 PE=3 SV=1	317	392	317	398	PF09079.8	Cdc6_C	Domain	1	76	77	57.5	8.8e-16	1	CL0123
sp|Q4JCP8|CDC63_SULAC ORC1-type DNA replication protein 3 OS=Sulfolobus acidocaldarius (strain ATCC 33909 / DSM 639 / JCM 8929 / NBRC 15157 / NCIMB 11770) GN=cdc6-3 PE=3 SV=1	311	371	304	373	PF09079.8	Cdc6_C	Domain	20	81	62	50.4	1.5e-13	1	CL0123
tr|Q4J8M6|Q4J8M6_SULAC CDP-alcohol phosphatidyltransferase OS=Sulfolobus acidocaldarius (strain ATCC 33909 / DSM 639 / JCM 8929 / NBRC 15157 / NCIMB 11770) GN=Saci_1541 PE=3 SV=1	27	90	25	90	PF01066.18	CDP-OH_P_transf	Family	3	55	64	39.1	8.1e-10	1	No_clan
tr|Q4JCN7|Q4JCN7_SULAC Conserved Archaeal protein OS=Sulfolobus acidocaldarius (strain ATCC 33909 / DSM 639 / JCM 8929 / NBRC 15157 / NCIMB 11770) GN=Saci_0012 PE=4 SV=1	26	213	26	215	PF06778.9	Chlor_dismutase	Domain	1	193	197	158.6	1.2e-46	1	CL0032
tr|Q4J8X5|Q4J8X5_SULAC Anthranilate synthase component I OS=Sulfolobus acidocaldarius (strain ATCC 33909 / DSM 639 / JCM 8929 / NBRC 15157 / NCIMB 11770) GN=trpE PE=4 SV=1	169	422	168	422	PF00425.15	Chorismate_bind	Family	2	258	257	310.4	9.4e-93	1	No_clan
sp|Q4JC74|AROC_SULAC Chorismate synthase OS=Sulfolobus acidocaldarius (strain ATCC 33909 / DSM 639 / JCM 8929 / NBRC 15157 / NCIMB 11770) GN=aroC PE=3 SV=1	10	355	10	355	PF01264.18	Chorismate_synt	Family	1	327	348	417.8	1.9e-125	1	No_clan
tr|Q4JBF8|Q4JBF8_SULAC Conserved Archaeal protein OS=Sulfolobus acidocaldarius (strain ATCC 33909 / DSM 639 / JCM 8929 / NBRC 15157 / NCIMB 11770) GN=Saci_0461 PE=4 SV=1	17	272	14	273	PF01874.13	CitG	Family	4	275	280	131.1	5.5e-38	1	No_clan
tr|Q4J7T3|Q4J7T3_SULAC Membrane protein OS=Sulfolobus acidocaldarius (strain ATCC 33909 / DSM 639 / JCM 8929 / NBRC 15157 / NCIMB 11770) GN=Saci_1839 PE=4 SV=1	19	491	17	504	PF03600.13	CitMHS	Family	3	288	528	115.9	1.7e-33	1	CL0182
tr|Q4JC19|Q4JC19_SULAC Citrate synthase OS=Sulfolobus acidocaldarius (strain ATCC 33909 / DSM 639 / JCM 8929 / NBRC 15157 / NCIMB 11770) GN=cisY PE=3 SV=1	1	310	1	310	PF00285.18	Citrate_synt	Domain	46	361	318	309.8	2.2e-92	1	No_clan
tr|Q4JAC3|Q4JAC3_SULAC Conserved protein OS=Sulfolobus acidocaldarius (strain ATCC 33909 / DSM 639 / JCM 8929 / NBRC 15157 / NCIMB 11770) GN=Saci_0894 PE=4 SV=1	85	253	85	254	PF16575.2	CLP1_P	Domain	1	187	190	85.6	3.3e-24	1	CL0023
tr|Q4JC78|Q4JC78_SULAC Chorismate mutase/prephenate dehydrogenase OS=Sulfolobus acidocaldarius (strain ATCC 33909 / DSM 639 / JCM 8929 / NBRC 15157 / NCIMB 11770) GN=Saci_0182 PE=4 SV=1	8	85	8	86	PF01817.18	CM_2	Domain	1	74	78	53.2	2.6e-14	1	No_clan
tr|Q4J7V9|Q4J7V9_SULAC Carboxymuconolactone decarboxylase OS=Sulfolobus acidocaldarius (strain ATCC 33909 / DSM 639 / JCM 8929 / NBRC 15157 / NCIMB 11770) GN=Saci_1814 PE=4 SV=1	37	119	35	119	PF02627.17	CMD	Family	3	85	84	83.7	6.3e-24	1	CL0423
tr|Q4JAH2|Q4JAH2_SULAC Conserved protein OS=Sulfolobus acidocaldarius (strain ATCC 33909 / DSM 639 / JCM 8929 / NBRC 15157 / NCIMB 11770) GN=Saci_0840 PE=4 SV=1	11	245	2	254	PF00795.19	CN_hydrolase	Family	10	249	250	60.9	1.1e-16	1	No_clan
tr|Q4JCP1|Q4JCP1_SULAC Carbon-nitrogen hydrolase OS=Sulfolobus acidocaldarius (strain ATCC 33909 / DSM 639 / JCM 8929 / NBRC 15157 / NCIMB 11770) GN=Saci_0008 PE=4 SV=1	7	246	4	252	PF00795.19	CN_hydrolase	Family	4	254	258	90.7	8.7e-26	1	No_clan
tr|Q4JC49|Q4JC49_SULAC Conserved protein OS=Sulfolobus acidocaldarius (strain ATCC 33909 / DSM 639 / JCM 8929 / NBRC 15157 / NCIMB 11770) GN=Saci_0211 PE=4 SV=1	13	172	11	189	PF00795.19	CN_hydrolase	Family	20	211	195	55.7	4.1e-15	1	No_clan
sp|Q4J6M6|CUTB_SULAC Glyceraldehyde dehydrogenase medium chain OS=Sulfolobus acidocaldarius (strain ATCC 33909 / DSM 639 / JCM 8929 / NBRC 15157 / NCIMB 11770) GN=cutB PE=1 SV=1	181	280	179	280	PF03450.14	CO_deh_flav_C	Domain	3	103	102	89.9	9.1e-26	1	No_clan
tr|Q4JAA1|Q4JAA1_SULAC Carbon monoxide dehydrogenase medium chain OS=Sulfolobus acidocaldarius (strain ATCC 33909 / DSM 639 / JCM 8929 / NBRC 15157 / NCIMB 11770) GN=Saci_0916 PE=4 SV=1	175	273	174	275	PF03450.14	CO_deh_flav_C	Domain	2	101	101	96	1.1e-27	1	No_clan
tr|Q4J6P9|Q4J6P9_SULAC Carbon monoxide dehydrogenase OS=Sulfolobus acidocaldarius (strain ATCC 33909 / DSM 639 / JCM 8929 / NBRC 15157 / NCIMB 11770) GN=Saci_2246 PE=4 SV=1	180	280	179	282	PF03450.14	CO_deh_flav_C	Domain	3	100	104	28.8	9.7e-07	1	No_clan
tr|Q4J9C0|Q4J9C0_SULAC Succinyl-CoA ligase [ADP-forming] subunit alpha OS=Sulfolobus acidocaldarius (strain ATCC 33909 / DSM 639 / JCM 8929 / NBRC 15157 / NCIMB 11770) GN=Saci_1266 PE=4 SV=1	1	72	1	72	PF02629.16	CoA_binding	Domain	25	96	72	83.6	1.1e-23	1	CL0063
tr|Q4JC91|Q4JC91_SULAC CoA-binding protein OS=Sulfolobus acidocaldarius (strain ATCC 33909 / DSM 639 / JCM 8929 / NBRC 15157 / NCIMB 11770) GN=Saci_0168 PE=4 SV=1	16	134	16	136	PF13380.3	CoA_binding_2	Domain	1	114	119	127.4	3.3e-37	1	CL0063
tr|Q4JBP6|Q4JBP6_SULAC Coenzyme A transferase OS=Sulfolobus acidocaldarius (strain ATCC 33909 / DSM 639 / JCM 8929 / NBRC 15157 / NCIMB 11770) GN=Saci_0367 PE=4 SV=1	6	222	4	224	PF01144.20	CoA_trans	Domain	3	215	221	102.6	1.8e-29	1	CL0246
tr|Q4JBP7|Q4JBP7_SULAC Glutaconate CoA-transferase OS=Sulfolobus acidocaldarius (strain ATCC 33909 / DSM 639 / JCM 8929 / NBRC 15157 / NCIMB 11770) GN=Saci_0366 PE=4 SV=1	3	201	3	202	PF01144.20	CoA_trans	Domain	1	216	216	82	3.5e-23	1	CL0246
tr|Q4J9T7|Q4J9T7_SULAC CoA-transferase family III OS=Sulfolobus acidocaldarius (strain ATCC 33909 / DSM 639 / JCM 8929 / NBRC 15157 / NCIMB 11770) GN=Saci_1086 PE=4 SV=1	6	353	5	353	PF02515.14	CoA_transf_3	Family	4	368	367	304	1.3e-90	1	No_clan
tr|Q4J855|Q4J855_SULAC CoA-transferase family III OS=Sulfolobus acidocaldarius (strain ATCC 33909 / DSM 639 / JCM 8929 / NBRC 15157 / NCIMB 11770) GN=Saci_1726 PE=4 SV=1	8	282	7	295	PF02515.14	CoA_transf_3	Family	4	319	316	181.3	2.6e-53	1	No_clan
tr|Q4J9E5|Q4J9E5_SULAC TPR domain protein OS=Sulfolobus acidocaldarius (strain ATCC 33909 / DSM 639 / JCM 8929 / NBRC 15157 / NCIMB 11770) GN=Saci_1239 PE=4 SV=1	59	112	43	117	PF04733.11	Coatomer_E	Family	105	158	54	20.4	0.00025	1	CL0020
tr|Q4J8J6|Q4J8J6_SULAC Conserved Prokaryal protein OS=Sulfolobus acidocaldarius (strain ATCC 33909 / DSM 639 / JCM 8929 / NBRC 15157 / NCIMB 11770) GN=Saci_1571 PE=4 SV=1	2	159	1	160	PF01923.15	Cob_adeno_trans	Domain	2	163	164	163.1	5.4e-48	1	CL0601
tr|Q4J6D0|Q4J6D0_SULAC Conserved protein OS=Sulfolobus acidocaldarius (strain ATCC 33909 / DSM 639 / JCM 8929 / NBRC 15157 / NCIMB 11770) GN=Saci_2373 PE=4 SV=1	31	184	30	185	PF01923.15	Cob_adeno_trans	Domain	2	163	163	154.9	1.7e-45	1	CL0601
tr|Q4JBK3|Q4JBK3_SULAC Probable cobalamin biosynthesis protein CobD OS=Sulfolobus acidocaldarius (strain ATCC 33909 / DSM 639 / JCM 8929 / NBRC 15157 / NCIMB 11770) GN=cobD PE=3 SV=1	6	252	5	270	PF03186.10	CobD_Cbib	Family	2	251	259	239.5	3.4e-71	1	No_clan
sp|Q4JBK2|COBS_SULAC Adenosylcobinamide-GDP ribazoletransferase OS=Sulfolobus acidocaldarius (strain ATCC 33909 / DSM 639 / JCM 8929 / NBRC 15157 / NCIMB 11770) GN=cobS PE=3 SV=1	12	232	11	233	PF02654.12	CobS	Family	2	204	226	102.8	2.5e-29	1	No_clan
tr|Q4J6F3|Q4J6F3_SULAC NADH dehydrogenase I chain C OS=Sulfolobus acidocaldarius (strain ATCC 33909 / DSM 639 / JCM 8929 / NBRC 15157 / NCIMB 11770) GN=Saci_2345 PE=4 SV=1	34	155	33	157	PF00329.16	Complex1_30kDa	Family	2	116	125	111	4.7e-32	1	No_clan
tr|Q4J6F5|Q4J6F5_SULAC NADH-ubiquinone oxidoreductase OS=Sulfolobus acidocaldarius (strain ATCC 33909 / DSM 639 / JCM 8929 / NBRC 15157 / NCIMB 11770) GN=Saci_2344 PE=4 SV=1	131	400	131	400	PF00346.16	Complex1_49kDa	Family	2	271	271	314.9	3.2e-94	1	No_clan
tr|Q4J6M0|Q4J6M0_SULAC Membrane protein OS=Sulfolobus acidocaldarius (strain ATCC 33909 / DSM 639 / JCM 8929 / NBRC 15157 / NCIMB 11770) GN=Saci_2275 PE=4 SV=1	31	166	2	166	PF01544.15	CorA	Family	146	292	148	52.1	5.3e-14	1	No_clan
sp|P98004|QOX1_SULAC Quinol oxidase subunit 1 OS=Sulfolobus acidocaldarius (strain ATCC 33909 / DSM 639 / JCM 8929 / NBRC 15157 / NCIMB 11770) GN=soxB PE=3 SV=2	19	456	18	460	PF00115.17	COX1	Family	2	422	450	235.6	8.5e-70	1	No_clan
sp|P39481|QOXM_SULAC Quinol oxidase subunit 1/3 OS=Sulfolobus acidocaldarius (strain ATCC 33909 / DSM 639 / JCM 8929 / NBRC 15157 / NCIMB 11770) GN=soxM PE=3 SV=1	19	458	18	458	PF00115.17	COX1	Family	2	426	446	408.7	2.5e-122	1	No_clan
tr|Q4JCF7|Q4JCF7_SULAC Cytochrome c oxidase polypeptide I OS=Sulfolobus acidocaldarius (strain ATCC 33909 / DSM 639 / JCM 8929 / NBRC 15157 / NCIMB 11770) GN=cbaA PE=3 SV=1	22	448	22	460	PF00115.17	COX1	Family	1	403	434	236.2	5.6e-70	1	No_clan
tr|F2Z6G7|F2Z6G7_SULAC Cytochrome c oxidase subunit II OS=Sulfolobus acidocaldarius (strain ATCC 33909 / DSM 639 / JCM 8929 / NBRC 15157 / NCIMB 11770) GN=soxH PE=4 SV=1	71	139	66	145	PF00116.17	COX2	Domain	46	114	69	46.9	2.1e-12	1	CL0026
sp|P39481|QOXM_SULAC Quinol oxidase subunit 1/3 OS=Sulfolobus acidocaldarius (strain ATCC 33909 / DSM 639 / JCM 8929 / NBRC 15157 / NCIMB 11770) GN=soxM PE=3 SV=1	608	784	594	786	PF00510.15	COX3	Family	75	255	182	63.5	2.4e-17	1	No_clan
tr|Q4J9R0|Q4J9R0_SULAC Conserved Archaeal protein OS=Sulfolobus acidocaldarius (strain ATCC 33909 / DSM 639 / JCM 8929 / NBRC 15157 / NCIMB 11770) GN=Saci_1119 PE=4 SV=1	5	145	5	146	PF06240.10	COXG	Family	1	137	142	118.3	1.9e-34	1	CL0209
tr|Q4J7A4|Q4J7A4_SULAC Conserved Archaeal protein OS=Sulfolobus acidocaldarius (strain ATCC 33909 / DSM 639 / JCM 8929 / NBRC 15157 / NCIMB 11770) GN=Saci_2031 PE=4 SV=1	5	147	5	148	PF06240.10	COXG	Family	1	139	145	103.4	7.6e-30	1	CL0209
tr|Q4JA98|Q4JA98_SULAC Conserved Archaeal protein OS=Sulfolobus acidocaldarius (strain ATCC 33909 / DSM 639 / JCM 8929 / NBRC 15157 / NCIMB 11770) GN=Saci_0919 PE=4 SV=1	5	142	5	143	PF06240.10	COXG	Family	1	139	141	138.1	1.5e-40	1	CL0209
tr|Q4J6R9|Q4J6R9_SULAC Uncharacterized protein OS=Sulfolobus acidocaldarius (strain ATCC 33909 / DSM 639 / JCM 8929 / NBRC 15157 / NCIMB 11770) GN=Saci_2226 PE=4 SV=1	7	134	7	135	PF06240.10	COXG	Family	1	139	139	66	2.6e-18	1	CL0209
tr|Q4J6S1|Q4J6S1_SULAC Uncharacterized protein OS=Sulfolobus acidocaldarius (strain ATCC 33909 / DSM 639 / JCM 8929 / NBRC 15157 / NCIMB 11770) GN=Saci_2223 PE=4 SV=1	17	137	8	140	PF06240.10	COXG	Family	11	137	128	37	2.2e-09	1	CL0209
sp|Q9V2T5|THSA_SULAC Thermosome subunit alpha OS=Sulfolobus acidocaldarius (strain ATCC 33909 / DSM 639 / JCM 8929 / NBRC 15157 / NCIMB 11770) GN=thsA PE=3 SV=2	31	531	31	533	PF00118.21	Cpn60_TCP1	Family	1	489	501	577	2.6e-173	1	No_clan
sp|Q9V2T4|THSB_SULAC Thermosome subunit beta OS=Sulfolobus acidocaldarius (strain ATCC 33909 / DSM 639 / JCM 8929 / NBRC 15157 / NCIMB 11770) GN=thsB PE=3 SV=2	43	533	42	534	PF00118.21	Cpn60_TCP1	Family	2	490	493	584.4	1.5e-175	1	No_clan
tr|Q4J9I0|Q4J9I0_SULAC Thermosome gamma subunit OS=Sulfolobus acidocaldarius (strain ATCC 33909 / DSM 639 / JCM 8929 / NBRC 15157 / NCIMB 11770) GN=thsB PE=3 SV=1	28	521	28	522	PF00118.21	Cpn60_TCP1	Family	1	490	496	531	2.3e-159	1	No_clan
sp|Q4J8E8|CARB_SULAC Carbamoyl-phosphate synthase large chain OS=Sulfolobus acidocaldarius (strain ATCC 33909 / DSM 639 / JCM 8929 / NBRC 15157 / NCIMB 11770) GN=carB PE=3 SV=1	127	331	126	332	PF02786.14	CPSase_L_D2	Domain	2	210	211	221.8	6.2e-66	1	CL0179
sp|Q4J8E8|CARB_SULAC Carbamoyl-phosphate synthase large chain OS=Sulfolobus acidocaldarius (strain ATCC 33909 / DSM 639 / JCM 8929 / NBRC 15157 / NCIMB 11770) GN=carB PE=3 SV=1	669	859	669	868	PF02786.14	CPSase_L_D2	Domain	1	199	199	101.3	4.4e-29	1	CL0179
tr|Q4JC03|Q4JC03_SULAC Pyruvate carboxylase subunit A OS=Sulfolobus acidocaldarius (strain ATCC 33909 / DSM 639 / JCM 8929 / NBRC 15157 / NCIMB 11770) GN=pycA PE=4 SV=1	122	325	117	327	PF02786.14	CPSase_L_D2	Domain	6	209	204	203	3.4e-60	1	CL0179
sp|Q4J8E8|CARB_SULAC Carbamoyl-phosphate synthase large chain OS=Sulfolobus acidocaldarius (strain ATCC 33909 / DSM 639 / JCM 8929 / NBRC 15157 / NCIMB 11770) GN=carB PE=3 SV=1	424	541	422	541	PF02787.16	CPSase_L_D3	Domain	3	123	121	116.4	8.3e-34	1	No_clan
sp|Q4J8E9|CARA_SULAC Carbamoyl-phosphate synthase small chain OS=Sulfolobus acidocaldarius (strain ATCC 33909 / DSM 639 / JCM 8929 / NBRC 15157 / NCIMB 11770) GN=carA PE=3 SV=1	11	144	9	144	PF00988.19	CPSase_sm_chain	Domain	3	127	135	153.4	2.2e-45	1	No_clan
tr|Q4JA08|Q4JA08_SULAC X-prodipeptidase OS=Sulfolobus acidocaldarius (strain ATCC 33909 / DSM 639 / JCM 8929 / NBRC 15157 / NCIMB 11770) GN=Saci_1015 PE=3 SV=1	5	126	4	126	PF01321.15	Creatinase_N	Domain	2	132	131	59.3	5.3e-16	1	CL0356
tr|Q4J8S7|Q4J8S7_SULAC Xaa-Pro dipeptidase OS=Sulfolobus acidocaldarius (strain ATCC 33909 / DSM 639 / JCM 8929 / NBRC 15157 / NCIMB 11770) GN=pepQ PE=3 SV=1	2	141	2	142	PF01321.15	Creatinase_N	Domain	1	131	141	64	2e-17	1	CL0356
tr|Q4JCB5|Q4JCB5_SULAC Conserved Archaeal protein OS=Sulfolobus acidocaldarius (strain ATCC 33909 / DSM 639 / JCM 8929 / NBRC 15157 / NCIMB 11770) GN=Saci_0141 PE=4 SV=1	12	216	6	217	PF02633.11	Creatininase	Family	14	207	212	142.6	1.2e-41	1	No_clan
sp|Q4J985|CREN7_SULAC Chromatin protein Cren7 OS=Sulfolobus acidocaldarius (strain ATCC 33909 / DSM 639 / JCM 8929 / NBRC 15157 / NCIMB 11770) GN=creN7 PE=3 SV=1	2	58	1	58	PF11520.5	Cren7	Family	2	58	57	103.2	4.5e-30	1	No_clan
tr|Q4J7P6|Q4J7P6_SULAC CRISPR-associated endoribonuclease Cas2 OS=Sulfolobus acidocaldarius (strain ATCC 33909 / DSM 639 / JCM 8929 / NBRC 15157 / NCIMB 11770) GN=cas2 PE=3 SV=1	1	72	1	74	PF09827.6	CRISPR_Cas2	Family	1	73	74	52.9	2.8e-14	1	No_clan
tr|Q4J7D1|Q4J7D1_SULAC CRISPR-associated endoribonuclease Cas2 OS=Sulfolobus acidocaldarius (strain ATCC 33909 / DSM 639 / JCM 8929 / NBRC 15157 / NCIMB 11770) GN=cas2 PE=3 SV=1	1	78	1	79	PF09827.6	CRISPR_Cas2	Family	1	74	79	66.8	1.2e-18	1	No_clan
tr|Q4JCL7|Q4JCL7_SULAC Conserved protein OS=Sulfolobus acidocaldarius (strain ATCC 33909 / DSM 639 / JCM 8929 / NBRC 15157 / NCIMB 11770) GN=Saci_0032 PE=4 SV=1	8	78	2	80	PF01985.18	CRS1_YhbY	Domain	11	83	73	50.3	1.9e-13	1	No_clan
sp|Q4JAK8|PYRG_SULAC CTP synthase OS=Sulfolobus acidocaldarius (strain ATCC 33909 / DSM 639 / JCM 8929 / NBRC 15157 / NCIMB 11770) GN=pyrG PE=3 SV=1	3	266	3	266	PF06418.11	CTP_synth_N	Domain	1	266	266	395.5	9.1e-119	1	CL0023
sp|Q4JAT0|NADM2_SULAC Nicotinamide-nucleotide adenylyltransferase 2 OS=Sulfolobus acidocaldarius (strain ATCC 33909 / DSM 639 / JCM 8929 / NBRC 15157 / NCIMB 11770) GN=Saci_0720 PE=3 SV=1	5	135	5	136	PF01467.23	CTP_transf_like	Domain	1	142	142	61.6	8.1e-17	1	CL0039
sp|Q4JBW3|NADM1_SULAC Nicotinamide-nucleotide adenylyltransferase 1 OS=Sulfolobus acidocaldarius (strain ATCC 33909 / DSM 639 / JCM 8929 / NBRC 15157 / NCIMB 11770) GN=Saci_0300 PE=3 SV=1	4	134	4	135	PF01467.23	CTP_transf_like	Domain	1	142	142	51.4	1.1e-13	1	CL0039
tr|Q4J961|Q4J961_SULAC Conserved Archaeal protein OS=Sulfolobus acidocaldarius (strain ATCC 33909 / DSM 639 / JCM 8929 / NBRC 15157 / NCIMB 11770) GN=Saci_1333 PE=4 SV=1	89	216	88	219	PF01467.23	CTP_transf_like	Domain	2	140	141	52.6	4.7e-14	1	CL0039
sp|Q4J963|RIFK_SULAC Riboflavin kinase OS=Sulfolobus acidocaldarius (strain ATCC 33909 / DSM 639 / JCM 8929 / NBRC 15157 / NCIMB 11770) GN=ribK PE=3 SV=1	35	157	35	157	PF01982.13	CTP-dep_RFKase	Family	1	121	123	135.6	7.9e-40	1	No_clan
tr|Q4J6W4|Q4J6W4_SULAC Amine oxidase OS=Sulfolobus acidocaldarius (strain ATCC 33909 / DSM 639 / JCM 8929 / NBRC 15157 / NCIMB 11770) GN=tynA PE=3 SV=1	232	644	232	645	PF01179.17	Cu_amine_oxid	Domain	1	405	418	490.8	2.7e-147	1	No_clan
tr|Q4J6W4|Q4J6W4_SULAC Amine oxidase OS=Sulfolobus acidocaldarius (strain ATCC 33909 / DSM 639 / JCM 8929 / NBRC 15157 / NCIMB 11770) GN=tynA PE=3 SV=1	15	99	14	103	PF02727.13	Cu_amine_oxidN2	Domain	2	83	86	28.3	1.4e-06	1	CL0047
tr|Q4J6W4|Q4J6W4_SULAC Amine oxidase OS=Sulfolobus acidocaldarius (strain ATCC 33909 / DSM 639 / JCM 8929 / NBRC 15157 / NCIMB 11770) GN=tynA PE=3 SV=1	109	204	108	210	PF02728.13	Cu_amine_oxidN3	Domain	2	94	96	55.8	4.3e-15	1	CL0047
tr|Q4J8E2|Q4J8E2_SULAC Conserved protein OS=Sulfolobus acidocaldarius (strain ATCC 33909 / DSM 639 / JCM 8929 / NBRC 15157 / NCIMB 11770) GN=Saci_1624 PE=4 SV=1	99	166	98	167	PF07883.8	Cupin_2	Domain	2	70	69	56	2.2e-15	1	CL0029
tr|Q4J769|Q4J769_SULAC Uncharacterized protein OS=Sulfolobus acidocaldarius (strain ATCC 33909 / DSM 639 / JCM 8929 / NBRC 15157 / NCIMB 11770) GN=Saci_2068 PE=4 SV=1	117	180	114	181	PF07883.8	Cupin_2	Domain	4	70	67	27.4	1.8e-06	1	CL0029
tr|Q4J9F0|Q4J9F0_SULAC Uncharacterized protein OS=Sulfolobus acidocaldarius (strain ATCC 33909 / DSM 639 / JCM 8929 / NBRC 15157 / NCIMB 11770) GN=Saci_1234 PE=4 SV=1	44	112	44	113	PF07883.8	Cupin_2	Domain	1	70	70	68	3.8e-19	1	CL0029
tr|Q4J969|Q4J969_SULAC Periplasmic divalent cation tolerance protein OS=Sulfolobus acidocaldarius (strain ATCC 33909 / DSM 639 / JCM 8929 / NBRC 15157 / NCIMB 11770) GN=cutA PE=4 SV=1	4	102	4	102	PF03091.12	CutA1	Family	1	99	99	120.1	2.6e-35	1	CL0089
tr|Q4J7U4|Q4J7U4_SULAC Conserved protein OS=Sulfolobus acidocaldarius (strain ATCC 33909 / DSM 639 / JCM 8929 / NBRC 15157 / NCIMB 11770) GN=Saci_1832 PE=4 SV=1	59	140	58	147	PF03692.12	CxxCxxCC	Family	2	78	87	29.1	1.1e-06	1	No_clan
tr|Q4J7T2|Q4J7T2_SULAC Uncharacterized protein OS=Sulfolobus acidocaldarius (strain ATCC 33909 / DSM 639 / JCM 8929 / NBRC 15157 / NCIMB 11770) GN=Saci_1843 PE=4 SV=1	14	46	2	47	PF04199.10	Cyclase	Family	104	135	33	24.1	3e-05	1	No_clan
tr|Q4J780|Q4J780_SULAC Uncharacterized protein OS=Sulfolobus acidocaldarius (strain ATCC 33909 / DSM 639 / JCM 8929 / NBRC 15157 / NCIMB 11770) GN=Saci_2056 PE=4 SV=1	62	247	39	248	PF04199.10	Cyclase	Family	12	135	186	73	2.4e-20	1	No_clan
tr|Q4J7T1|Q4J7T1_SULAC Uncharacterized protein OS=Sulfolobus acidocaldarius (strain ATCC 33909 / DSM 639 / JCM 8929 / NBRC 15157 / NCIMB 11770) GN=Saci_1844 PE=4 SV=1	105	172	26	177	PF04199.10	Cyclase	Family	17	57	69	22.3	0.00011	1	No_clan
tr|Q4JA47|Q4JA47_SULAC Cystathionine beta-lyases/cystathionine gamma-synthase OS=Sulfolobus acidocaldarius (strain ATCC 33909 / DSM 639 / JCM 8929 / NBRC 15157 / NCIMB 11770) GN=Saci_0971 PE=4 SV=1	12	370	5	371	PF01053.17	Cys_Met_Meta_PP	Domain	11	381	371	406.7	6.3e-122	1	CL0061
tr|Q4JAT2|Q4JAT2_SULAC Conserved Archaeal protein OS=Sulfolobus acidocaldarius (strain ATCC 33909 / DSM 639 / JCM 8929 / NBRC 15157 / NCIMB 11770) GN=Saci_0718 PE=4 SV=1	4	163	3	168	PF01928.18	CYTH	Domain	2	170	174	108.2	3.9e-31	1	CL0273
sp|O05982|KCY_SULAC Cytidylate kinase OS=Sulfolobus acidocaldarius (strain ATCC 33909 / DSM 639 / JCM 8929 / NBRC 15157 / NCIMB 11770) GN=cmk PE=3 SV=2	3	156	2	157	PF13189.3	Cytidylate_kin2	Domain	2	178	178	72	6.1e-20	1	CL0023
tr|Q4J7R5|Q4J7R5_SULAC Cytochrome b OS=Sulfolobus acidocaldarius (strain ATCC 33909 / DSM 639 / JCM 8929 / NBRC 15157 / NCIMB 11770) GN=soxC PE=4 SV=1	285	377	276	379	PF00032.14	Cytochrom_B_C	Domain	9	99	94	24.2	2.8e-05	1	No_clan
sp|P39480|CYB_SULAC Cytochrome b OS=Sulfolobus acidocaldarius (strain ATCC 33909 / DSM 639 / JCM 8929 / NBRC 15157 / NCIMB 11770) GN=soxC PE=3 SV=1	92	289	92	290	PF13631.3	Cytochrom_B_N_2	Domain	1	168	200	189.5	4e-56	1	CL0328
tr|Q4J7R5|Q4J7R5_SULAC Cytochrome b OS=Sulfolobus acidocaldarius (strain ATCC 33909 / DSM 639 / JCM 8929 / NBRC 15157 / NCIMB 11770) GN=soxC PE=4 SV=1	90	275	90	279	PF13631.3	Cytochrom_B_N_2	Domain	1	169	190	185.8	5.5e-55	1	CL0328
tr|Q4J6N5|Q4J6N5_SULAC Cytochrome b OS=Sulfolobus acidocaldarius (strain ATCC 33909 / DSM 639 / JCM 8929 / NBRC 15157 / NCIMB 11770) GN=soxC PE=4 SV=1	94	273	94	298	PF13631.3	Cytochrom_B_N_2	Domain	1	161	182	97.8	6.2e-28	1	CL0328
tr|Q4JC77|Q4JC77_SULAC 2-dehydro-3-deoxyphosphooctonate aldolase OS=Sulfolobus acidocaldarius (strain ATCC 33909 / DSM 639 / JCM 8929 / NBRC 15157 / NCIMB 11770) GN=aroA PE=4 SV=1	79	313	55	324	PF00793.17	DAHP_synth_1	Domain	9	260	252	240.9	9.9e-72	1	CL0036
sp|Q4J904|SYR_SULAC Arginine--tRNA ligase OS=Sulfolobus acidocaldarius (strain ATCC 33909 / DSM 639 / JCM 8929 / NBRC 15157 / NCIMB 11770) GN=argS PE=3 SV=1	502	618	502	618	PF05746.12	DALR_1	Domain	1	119	119	86.4	1.4e-24	1	CL0258
sp|Q4JCA6|SYC_SULAC Cysteine--tRNA ligase OS=Sulfolobus acidocaldarius (strain ATCC 33909 / DSM 639 / JCM 8929 / NBRC 15157 / NCIMB 11770) GN=cysS PE=3 SV=1	354	412	354	416	PF09190.8	DALR_2	Domain	1	58	60	26.5	6.1e-06	1	CL0258
tr|Q4J7A2|Q4J7A2_SULAC Glycerol-3-phosphate dehydrogenase OS=Sulfolobus acidocaldarius (strain ATCC 33909 / DSM 639 / JCM 8929 / NBRC 15157 / NCIMB 11770) GN=Saci_2032 PE=4 SV=1	7	360	6	361	PF01266.21	DAO	Domain	2	335	369	156.6	1.1e-45	1	CL0063
tr|Q4J9Q8|Q4J9Q8_SULAC Glycerol-3-phosphate dehydrogenase OS=Sulfolobus acidocaldarius (strain ATCC 33909 / DSM 639 / JCM 8929 / NBRC 15157 / NCIMB 11770) GN=Saci_1118 PE=4 SV=1	7	361	6	361	PF01266.21	DAO	Domain	2	336	373	165.5	2.1e-48	1	CL0063
tr|Q4JC41|Q4JC41_SULAC Conserved Archaeal protein OS=Sulfolobus acidocaldarius (strain ATCC 33909 / DSM 639 / JCM 8929 / NBRC 15157 / NCIMB 11770) GN=Saci_0219 PE=4 SV=1	143	300	97	302	PF01266.21	DAO	Domain	173	334	176	29.6	4.7e-07	1	CL0063
tr|Q4J8B7|Q4J8B7_SULAC Conserved Archaeal protein OS=Sulfolobus acidocaldarius (strain ATCC 33909 / DSM 639 / JCM 8929 / NBRC 15157 / NCIMB 11770) GN=Saci_1654 PE=4 SV=1	2	342	2	342	PF01266.21	DAO	Domain	1	336	388	131.9	3.7e-38	1	CL0063
tr|Q4JA33|Q4JA33_SULAC Conserved Archaeal protein OS=Sulfolobus acidocaldarius (strain ATCC 33909 / DSM 639 / JCM 8929 / NBRC 15157 / NCIMB 11770) GN=Saci_0986 PE=1 SV=1	7	37	7	43	PF01266.21	DAO	Domain	1	30	31	30.1	3.3e-07	1	CL0063
sp|Q4J940|G3P_SULAC Glyceraldehyde-3-phosphate dehydrogenase OS=Sulfolobus acidocaldarius (strain ATCC 33909 / DSM 639 / JCM 8929 / NBRC 15157 / NCIMB 11770) GN=gap PE=3 SV=1	4	108	4	126	PF01113.17	DapB_N	Domain	1	96	107	45.8	5.3e-12	1	CL0063
sp|Q4JC00|HELS_SULAC ATP-dependent DNA helicase Hel308 OS=Sulfolobus acidocaldarius (strain ATCC 33909 / DSM 639 / JCM 8929 / NBRC 15157 / NCIMB 11770) GN=hel308 PE=3 SV=1	29	183	28	190	PF00270.26	DEAD	Domain	2	170	170	78.2	5.6e-22	1	CL0023
sp|Q08582|RGYR_SULAC Reverse gyrase OS=Sulfolobus acidocaldarius (strain ATCC 33909 / DSM 639 / JCM 8929 / NBRC 15157 / NCIMB 11770) GN=rgy PE=1 SV=3	92	295	89	298	PF00270.26	DEAD	Domain	4	171	211	48.9	5.7e-13	1	CL0023
tr|Q4J975|Q4J975_SULAC Putative ATP-dependent helicase OS=Sulfolobus acidocaldarius (strain ATCC 33909 / DSM 639 / JCM 8929 / NBRC 15157 / NCIMB 11770) GN=Saci_1320 PE=4 SV=1	23	193	23	199	PF00270.26	DEAD	Domain	1	171	174	102.3	2.3e-29	1	CL0023
tr|Q4JAJ8|Q4JAJ8_SULAC Hypothetical DEAD/DEAH box helicase OS=Sulfolobus acidocaldarius (strain ATCC 33909 / DSM 639 / JCM 8929 / NBRC 15157 / NCIMB 11770) GN=Saci_0814 PE=4 SV=1	21	188	21	194	PF00270.26	DEAD	Domain	1	170	173	106.3	1.3e-30	1	CL0023
tr|Q4J9T6|Q4J9T6_SULAC ATP-dependent helicase OS=Sulfolobus acidocaldarius (strain ATCC 33909 / DSM 639 / JCM 8929 / NBRC 15157 / NCIMB 11770) GN=Saci_1090 PE=3 SV=1	14	167	14	168	PF00270.26	DEAD	Domain	1	175	175	150.6	3.2e-44	1	CL0023
tr|Q4JBY2|Q4JBY2_SULAC DEAD box helicase OS=Sulfolobus acidocaldarius (strain ATCC 33909 / DSM 639 / JCM 8929 / NBRC 15157 / NCIMB 11770) GN=Saci_0281 PE=4 SV=1	60	220	59	224	PF00270.26	DEAD	Domain	2	170	175	81.3	6.2e-23	1	CL0023
tr|Q4J8R1|Q4J8R1_SULAC Putative ATP-dependent helicase OS=Sulfolobus acidocaldarius (strain ATCC 33909 / DSM 639 / JCM 8929 / NBRC 15157 / NCIMB 11770) GN=Saci_1500 PE=4 SV=1	34	215	34	223	PF00270.26	DEAD	Domain	1	170	186	98.1	4.4e-28	1	CL0023
tr|Q4J7Q5|Q4J7Q5_SULAC Putative ATP-dependent helicase OS=Sulfolobus acidocaldarius (strain ATCC 33909 / DSM 639 / JCM 8929 / NBRC 15157 / NCIMB 11770) GN=Saci_1872 PE=4 SV=1	23	89	21	258	PF00270.26	DEAD	Domain	3	74	72	23.2	4.2e-05	1	CL0023
sp|Q4JC68|XPD_SULAC ATP-dependent DNA helicase Saci_0192 OS=Sulfolobus acidocaldarius (strain ATCC 33909 / DSM 639 / JCM 8929 / NBRC 15157 / NCIMB 11770) GN=Saci_0192 PE=1 SV=1	88	189	52	201	PF06733.12	DEAD_2	Family	59	163	105	55.3	5.3e-15	1	CL0023
tr|Q4J975|Q4J975_SULAC Putative ATP-dependent helicase OS=Sulfolobus acidocaldarius (strain ATCC 33909 / DSM 639 / JCM 8929 / NBRC 15157 / NCIMB 11770) GN=Saci_1320 PE=4 SV=1	593	689	593	699	PF08494.8	DEAD_assoc	Family	1	107	107	21.7	0.00013	1	No_clan
tr|Q4JAJ8|Q4JAJ8_SULAC Hypothetical DEAD/DEAH box helicase OS=Sulfolobus acidocaldarius (strain ATCC 33909 / DSM 639 / JCM 8929 / NBRC 15157 / NCIMB 11770) GN=Saci_0814 PE=4 SV=1	584	754	584	754	PF08494.8	DEAD_assoc	Family	1	191	195	60.4	1.8e-16	1	No_clan
tr|Q4J8R1|Q4J8R1_SULAC Putative ATP-dependent helicase OS=Sulfolobus acidocaldarius (strain ATCC 33909 / DSM 639 / JCM 8929 / NBRC 15157 / NCIMB 11770) GN=Saci_1500 PE=4 SV=1	638	827	638	827	PF08494.8	DEAD_assoc	Family	1	191	192	185.8	6.6e-55	1	No_clan
tr|Q4JBG1|Q4JBG1_SULAC DNA/pantothenate metabolism flavoprotein OS=Sulfolobus acidocaldarius (strain ATCC 33909 / DSM 639 / JCM 8929 / NBRC 15157 / NCIMB 11770) GN=Saci_0458 PE=4 SV=1	191	377	191	377	PF04127.12	DFP	Family	1	186	192	193.7	2.3e-57	1	CL0063
tr|Q4JAJ0|Q4JAJ0_SULAC 3,4-dihydroxy-2-butanone 4-phosphate synthase OS=Sulfolobus acidocaldarius (strain ATCC 33909 / DSM 639 / JCM 8929 / NBRC 15157 / NCIMB 11770) GN=Saci_0822 PE=4 SV=1	9	215	6	216	PF00926.16	DHBP_synthase	Family	5	191	212	149.6	6.5e-44	1	No_clan
sp|Q4JC35|KDGA_SULAC 2-dehydro-3-deoxy-phosphogluconate/2-dehydro-3-deoxy-6-phosphogalactonate aldolase OS=Sulfolobus acidocaldarius (strain ATCC 33909 / DSM 639 / JCM 8929 / NBRC 15157 / NCIMB 11770) GN=Saci_0225 PE=1 SV=1	2	277	1	279	PF00701.19	DHDPS	Domain	4	287	286	139.8	6.4e-41	1	CL0036
tr|Q4JC96|Q4JC96_SULAC Dihydrodipicolinate synthetase OS=Sulfolobus acidocaldarius (strain ATCC 33909 / DSM 639 / JCM 8929 / NBRC 15157 / NCIMB 11770) GN=Saci_0162 PE=4 SV=1	2	268	1	281	PF00701.19	DHDPS	Domain	3	273	273	179.1	6.9e-53	1	CL0036
tr|Q4JB91|Q4JB91_SULAC Conserved Archaeal DHH-related protein OS=Sulfolobus acidocaldarius (strain ATCC 33909 / DSM 639 / JCM 8929 / NBRC 15157 / NCIMB 11770) GN=Saci_0542 PE=4 SV=1	240	283	239	291	PF02272.16	DHHA1	Family	5	59	55	25.3	1e-05	1	No_clan
sp|O08358|PYRDB_SULAC Dihydroorotate dehydrogenase B (NAD(+)), catalytic subunit OS=Sulfolobus acidocaldarius (strain ATCC 33909 / DSM 639 / JCM 8929 / NBRC 15157 / NCIMB 11770) GN=pyrD PE=3 SV=2	3	273	1	274	PF01180.18	DHO_dh	Domain	5	294	293	154.3	3.6e-45	1	CL0036
sp|Q4JC76|AROB_SULAC 3-dehydroquinate synthase OS=Sulfolobus acidocaldarius (strain ATCC 33909 / DSM 639 / JCM 8929 / NBRC 15157 / NCIMB 11770) GN=aroB PE=3 SV=1	58	318	56	319	PF01761.17	DHQ_synthase	Domain	3	261	263	303.7	7.8e-91	1	CL0224
sp|Q4JC71|AROD_SULAC 3-dehydroquinate dehydratase OS=Sulfolobus acidocaldarius (strain ATCC 33909 / DSM 639 / JCM 8929 / NBRC 15157 / NCIMB 11770) GN=aroD PE=3 SV=1	18	207	9	207	PF01487.12	DHquinase_I	Domain	11	229	221	61.4	1.3e-16	1	CL0036
tr|Q4JCF1|Q4JCF1_SULAC Conserved Archaeal protein OS=Sulfolobus acidocaldarius (strain ATCC 33909 / DSM 639 / JCM 8929 / NBRC 15157 / NCIMB 11770) GN=Saci_0103 PE=4 SV=1	4	220	1	223	PF01902.14	Diphthami_syn_2	Family	3	215	217	191.7	1.1e-56	1	CL0039
tr|Q4JC85|Q4JC85_SULAC Diphthamide synthesis protein OS=Sulfolobus acidocaldarius (strain ATCC 33909 / DSM 639 / JCM 8929 / NBRC 15157 / NCIMB 11770) GN=Saci_0175 PE=4 SV=1	26	323	26	330	PF01866.14	Diphthamide_syn	Family	1	282	300	246.9	2.7e-73	1	No_clan
tr|Q4J6L7|Q4J6L7_SULAC Intracellular proteinase OS=Sulfolobus acidocaldarius (strain ATCC 33909 / DSM 639 / JCM 8929 / NBRC 15157 / NCIMB 11770) GN=Saci_2278 PE=4 SV=1	4	167	4	168	PF01965.21	DJ-1_PfpI	Domain	1	164	165	176.6	3.1e-52	1	CL0014
tr|Q4JAK0|Q4JAK0_SULAC tRNA pseudouridine synthase OS=Sulfolobus acidocaldarius (strain ATCC 33909 / DSM 639 / JCM 8929 / NBRC 15157 / NCIMB 11770) GN=tru PE=4 SV=1	23	62	14	63	PF08068.9	DKCLD	Domain	18	57	40	46	3.9e-12	1	No_clan
tr|Q4J857|Q4J857_SULAC Conserved protein OS=Sulfolobus acidocaldarius (strain ATCC 33909 / DSM 639 / JCM 8929 / NBRC 15157 / NCIMB 11770) GN=Saci_1718 PE=4 SV=1	17	258	17	259	PF01738.15	DLH	Domain	1	215	246	231.6	6.5e-69	1	CL0028
sp|Q4JAJ2|RISB_SULAC 6,7-dimethyl-8-ribityllumazine synthase OS=Sulfolobus acidocaldarius (strain ATCC 33909 / DSM 639 / JCM 8929 / NBRC 15157 / NCIMB 11770) GN=ribH PE=3 SV=1	9	140	8	142	PF00885.16	DMRL_synthase	Domain	2	137	137	121.1	2.7e-35	1	No_clan
tr|Q4JAJ1|Q4JAJ1_SULAC Riboflavin synthase OS=Sulfolobus acidocaldarius (strain ATCC 33909 / DSM 639 / JCM 8929 / NBRC 15157 / NCIMB 11770) GN=Saci_0821 PE=3 SV=1	19	106	7	130	PF00885.16	DMRL_synthase	Domain	21	116	96	40.9	1.6e-10	1	No_clan
sp|Q4J9C6|OGT_SULAC Methylated-DNA--protein-cysteine methyltransferase OS=Sulfolobus acidocaldarius (strain ATCC 33909 / DSM 639 / JCM 8929 / NBRC 15157 / NCIMB 11770) GN=ogt PE=3 SV=1	71	147	70	147	PF01035.17	DNA_binding_1	Domain	2	81	80	86.6	8e-25	1	No_clan
sp|Q4JAM1|DNLI_SULAC DNA ligase OS=Sulfolobus acidocaldarius (strain ATCC 33909 / DSM 639 / JCM 8929 / NBRC 15157 / NCIMB 11770) GN=lig PE=3 SV=1	460	569	460	569	PF04679.12	DNA_ligase_A_C	Family	1	99	114	92.4	1.9e-26	1	CL0021
sp|Q4JAM1|DNLI_SULAC DNA ligase OS=Sulfolobus acidocaldarius (strain ATCC 33909 / DSM 639 / JCM 8929 / NBRC 15157 / NCIMB 11770) GN=lig PE=3 SV=1	235	435	235	435	PF01068.18	DNA_ligase_A_M	Domain	1	204	206	214.6	9.8e-64	1	CL0078
sp|Q4JAM1|DNLI_SULAC DNA ligase OS=Sulfolobus acidocaldarius (strain ATCC 33909 / DSM 639 / JCM 8929 / NBRC 15157 / NCIMB 11770) GN=lig PE=3 SV=1	2	184	2	184	PF04675.11	DNA_ligase_A_N	Family	1	165	185	130	1e-37	1	No_clan
tr|Q4JAZ4|Q4JAZ4_SULAC Site-specific DNA methylase OS=Sulfolobus acidocaldarius (strain ATCC 33909 / DSM 639 / JCM 8929 / NBRC 15157 / NCIMB 11770) GN=Saci_0651 PE=3 SV=1	5	188	4	223	PF00145.14	DNA_methylase	Domain	2	169	186	129.7	1.4e-37	1	CL0063
tr|Q4JAZ4|Q4JAZ4_SULAC Site-specific DNA methylase OS=Sulfolobus acidocaldarius (strain ATCC 33909 / DSM 639 / JCM 8929 / NBRC 15157 / NCIMB 11770) GN=Saci_0651 PE=3 SV=1	246	313	205	315	PF00145.14	DNA_methylase	Domain	266	333	68	44.6	1.1e-11	1	CL0063
tr|Q4J9F6|Q4J9F6_SULAC Deoxyribodipyrimidine photolyase OS=Sulfolobus acidocaldarius (strain ATCC 33909 / DSM 639 / JCM 8929 / NBRC 15157 / NCIMB 11770) GN=phr PE=3 SV=1	6	152	3	157	PF00875.15	DNA_photolyase	Domain	4	162	161	92.8	2.1e-26	1	No_clan
sp|P95690|DPOL1_SULAC DNA polymerase 1 OS=Sulfolobus acidocaldarius (strain ATCC 33909 / DSM 639 / JCM 8929 / NBRC 15157 / NCIMB 11770) GN=dpo1 PE=1 SV=2	449	835	433	854	PF00136.18	DNA_pol_B	Family	17	430	430	173.4	6.2e-51	1	CL0194
tr|Q4JCH8|Q4JCH8_SULAC DNA polymerase OS=Sulfolobus acidocaldarius (strain ATCC 33909 / DSM 639 / JCM 8929 / NBRC 15157 / NCIMB 11770) GN=Saci_0074 PE=3 SV=1	366	758	364	761	PF00136.18	DNA_pol_B	Family	3	460	460	153.9	5.1e-45	1	CL0194
sp|P95690|DPOL1_SULAC DNA polymerase 1 OS=Sulfolobus acidocaldarius (strain ATCC 33909 / DSM 639 / JCM 8929 / NBRC 15157 / NCIMB 11770) GN=dpo1 PE=1 SV=2	78	329	70	380	PF03104.16	DNA_pol_B_exo1	Family	8	278	287	107.5	6.8e-31	1	CL0219
tr|Q4JCH8|Q4JCH8_SULAC DNA polymerase OS=Sulfolobus acidocaldarius (strain ATCC 33909 / DSM 639 / JCM 8929 / NBRC 15157 / NCIMB 11770) GN=Saci_0074 PE=3 SV=1	28	295	26	303	PF03104.16	DNA_pol_B_exo1	Family	3	323	322	131.7	3e-38	1	CL0219
sp|Q4JAE8|RPOP_SULAC DNA-directed RNA polymerase subunit P OS=Sulfolobus acidocaldarius (strain ATCC 33909 / DSM 639 / JCM 8929 / NBRC 15157 / NCIMB 11770) GN=rpoP PE=3 SV=1	4	35	4	38	PF03604.10	DNA_RNApol_7kD	Domain	1	29	32	25.8	5.6e-06	1	CL0167
tr|Q4JAW2|Q4JAW2_SULAC Conserved Crenarchaeal protein OS=Sulfolobus acidocaldarius (strain ATCC 33909 / DSM 639 / JCM 8929 / NBRC 15157 / NCIMB 11770) GN=Saci_0687 PE=4 SV=1	85	154	74	157	PF02577.11	DNase-RNase	Family	59	126	71	24.5	1.5e-05	1	No_clan
tr|Q4JCF0|Q4JCF0_SULAC Conserved protein OS=Sulfolobus acidocaldarius (strain ATCC 33909 / DSM 639 / JCM 8929 / NBRC 15157 / NCIMB 11770) GN=Saci_0104 PE=4 SV=1	10	64	7	76	PF08123.10	DOT1	Domain	28	82	55	28.5	9e-07	1	CL0063
tr|Q4J8M8|Q4J8M8_SULAC Conserved Crenarchaeal protein OS=Sulfolobus acidocaldarius (strain ATCC 33909 / DSM 639 / JCM 8929 / NBRC 15157 / NCIMB 11770) GN=Saci_1539 PE=4 SV=1	18	130	10	139	PF08123.10	DOT1	Domain	29	156	129	29.7	3.7e-07	1	CL0063
tr|Q4JBS6|Q4JBS6_SULAC Conserved protein OS=Sulfolobus acidocaldarius (strain ATCC 33909 / DSM 639 / JCM 8929 / NBRC 15157 / NCIMB 11770) GN=Saci_0337 PE=4 SV=1	15	133	15	133	PF02635.12	DrsE	Domain	1	116	119	75.2	4.7e-21	1	CL0394
tr|Q4J9U8|Q4J9U8_SULAC Conserved Archaeal protein OS=Sulfolobus acidocaldarius (strain ATCC 33909 / DSM 639 / JCM 8929 / NBRC 15157 / NCIMB 11770) GN=Saci_1075 PE=4 SV=1	28	135	28	135	PF02635.12	DrsE	Domain	1	116	121	23.8	4.1e-05	1	CL0394
tr|Q4JBT1|Q4JBT1_SULAC Conserved Archaeal protein OS=Sulfolobus acidocaldarius (strain ATCC 33909 / DSM 639 / JCM 8929 / NBRC 15157 / NCIMB 11770) GN=Saci_0332 PE=4 SV=1	1	114	1	123	PF02635.12	DrsE	Domain	1	104	119	41.3	1.5e-10	1	CL0394
tr|Q4J8T6|Q4J8T6_SULAC Conserved protein OS=Sulfolobus acidocaldarius (strain ATCC 33909 / DSM 639 / JCM 8929 / NBRC 15157 / NCIMB 11770) GN=Saci_1473 PE=4 SV=1	3	130	2	131	PF02635.12	DrsE	Domain	2	115	131	38.6	1e-09	1	CL0394
tr|Q4JBS7|Q4JBS7_SULAC Conserved protein OS=Sulfolobus acidocaldarius (strain ATCC 33909 / DSM 639 / JCM 8929 / NBRC 15157 / NCIMB 11770) GN=Saci_0336 PE=4 SV=1	6	139	5	142	PF13686.3	DrsE_2	Family	2	153	154	89.8	1.5e-25	1	CL0394
sp|Q4J978|DHYS_SULAC Probable deoxyhypusine synthase OS=Sulfolobus acidocaldarius (strain ATCC 33909 / DSM 639 / JCM 8929 / NBRC 15157 / NCIMB 11770) GN=dys PE=3 SV=1	32	307	27	309	PF01916.14	DS	Domain	9	287	281	334.2	5.5e-100	1	CL0085
tr|Q4J9H6|Q4J9H6_SULAC Conserved protein OS=Sulfolobus acidocaldarius (strain ATCC 33909 / DSM 639 / JCM 8929 / NBRC 15157 / NCIMB 11770) GN=Saci_1208 PE=4 SV=1	15	212	15	215	PF01323.17	DSBA	Domain	1	190	203	75.7	3.6e-21	1	CL0172
sp|Q4J8U0|Y1468_SULAC DNA-binding protein Saci_1468 OS=Sulfolobus acidocaldarius (strain ATCC 33909 / DSM 639 / JCM 8929 / NBRC 15157 / NCIMB 11770) GN=Saci_1468 PE=3 SV=1	4	93	1	93	PF01984.17	dsDNA_bind	Family	23	111	90	92.6	1.7e-26	1	No_clan
tr|Q4JB88|Q4JB88_SULAC Conserved Archaeal protein OS=Sulfolobus acidocaldarius (strain ATCC 33909 / DSM 639 / JCM 8929 / NBRC 15157 / NCIMB 11770) GN=Saci_0545 PE=4 SV=1	84	135	73	147	PF00782.17	DSPc	Domain	69	120	52	37.8	1.3e-09	1	CL0031
tr|Q4J869|Q4J869_SULAC dTDP-4-dehydrorhamnose 3,5-epimerase OS=Sulfolobus acidocaldarius (strain ATCC 33909 / DSM 639 / JCM 8929 / NBRC 15157 / NCIMB 11770) GN=Saci_1706 PE=4 SV=1	7	171	6	171	PF00908.14	dTDP_sugar_isom	Domain	2	169	171	188	9.4e-56	1	CL0029
tr|Q4J854|Q4J854_SULAC Conserved Archaeal protein OS=Sulfolobus acidocaldarius (strain ATCC 33909 / DSM 639 / JCM 8929 / NBRC 15157 / NCIMB 11770) GN=Saci_1727 PE=4 SV=1	2	200	2	200	PF06267.9	DUF1028	Family	1	193	201	235.8	3e-70	1	No_clan
tr|Q4JBQ7|Q4JBQ7_SULAC Conserved protein OS=Sulfolobus acidocaldarius (strain ATCC 33909 / DSM 639 / JCM 8929 / NBRC 15157 / NCIMB 11770) GN=Saci_0356 PE=4 SV=1	10	66	10	66	PF06348.8	DUF1059	Family	1	56	57	83.2	9.9e-24	1	No_clan
tr|Q4JBQ6|Q4JBQ6_SULAC Conserved Archaeal protein OS=Sulfolobus acidocaldarius (strain ATCC 33909 / DSM 639 / JCM 8929 / NBRC 15157 / NCIMB 11770) GN=Saci_0357 PE=4 SV=1	3	59	3	59	PF06348.8	DUF1059	Family	1	56	57	88.8	1.8e-25	1	No_clan
tr|Q4JBQ6|Q4JBQ6_SULAC Conserved Archaeal protein OS=Sulfolobus acidocaldarius (strain ATCC 33909 / DSM 639 / JCM 8929 / NBRC 15157 / NCIMB 11770) GN=Saci_0357 PE=4 SV=1	62	117	62	118	PF06348.8	DUF1059	Family	1	55	56	79	2.1e-22	1	No_clan
tr|Q4JCI2|Q4JCI2_SULAC Conserved protein OS=Sulfolobus acidocaldarius (strain ATCC 33909 / DSM 639 / JCM 8929 / NBRC 15157 / NCIMB 11770) GN=Saci_0070 PE=4 SV=1	9	168	8	169	PF06557.8	DUF1122	Family	2	174	175	214	8.9e-64	1	CL0257
tr|Q4JA50|Q4JA50_SULAC Conserved Archaeal protein OS=Sulfolobus acidocaldarius (strain ATCC 33909 / DSM 639 / JCM 8929 / NBRC 15157 / NCIMB 11770) GN=Saci_0968 PE=4 SV=1	4	296	4	297	PF06626.9	DUF1152	Family	1	294	295	384.9	2.1e-115	1	No_clan
tr|Q4J7P2|Q4J7P2_SULAC Conserved Archaeal protein OS=Sulfolobus acidocaldarius (strain ATCC 33909 / DSM 639 / JCM 8929 / NBRC 15157 / NCIMB 11770) GN=Saci_1884 PE=4 SV=1	29	286	26	288	PF06675.8	DUF1177	Family	4	270	267	342	1.4e-102	1	No_clan
sp|Q4JAU3|PURP_SULAC 5-formaminoimidazole-4-carboxamide-1-(beta)-D-ribofuranosyl 5'-monophosphate synthetase OS=Sulfolobus acidocaldarius (strain ATCC 33909 / DSM 639 / JCM 8929 / NBRC 15157 / NCIMB 11770) GN=purP PE=3 SV=1	4	122	4	122	PF06849.9	DUF1246	Family	1	122	122	131.8	1.1e-38	1	CL0483
tr|Q4JAU2|Q4JAU2_SULAC Conserved Archaeal protein OS=Sulfolobus acidocaldarius (strain ATCC 33909 / DSM 639 / JCM 8929 / NBRC 15157 / NCIMB 11770) GN=Saci_0708 PE=4 SV=1	5	129	5	129	PF06849.9	DUF1246	Family	1	122	125	155.5	4.9e-46	1	CL0483
tr|Q4JC38|Q4JC38_SULAC Conserved membrane protein OS=Sulfolobus acidocaldarius (strain ATCC 33909 / DSM 639 / JCM 8929 / NBRC 15157 / NCIMB 11770) GN=Saci_0222 PE=4 SV=1	1	112	1	112	PF06939.8	DUF1286	Family	1	112	117	144.6	1.2e-42	1	No_clan
sp|Q4JAU3|PURP_SULAC 5-formaminoimidazole-4-carboxamide-1-(beta)-D-ribofuranosyl 5'-monophosphate synthetase OS=Sulfolobus acidocaldarius (strain ATCC 33909 / DSM 639 / JCM 8929 / NBRC 15157 / NCIMB 11770) GN=purP PE=3 SV=1	153	333	153	333	PF06973.9	DUF1297	Domain	1	188	188	243.1	1.3e-72	1	CL0179
tr|Q4JAU2|Q4JAU2_SULAC Conserved Archaeal protein OS=Sulfolobus acidocaldarius (strain ATCC 33909 / DSM 639 / JCM 8929 / NBRC 15157 / NCIMB 11770) GN=Saci_0708 PE=4 SV=1	161	348	161	349	PF06973.9	DUF1297	Domain	1	187	188	272.5	1.3e-81	1	CL0179
tr|Q4JCA2|Q4JCA2_SULAC Conserved Archaeal membrane protein OS=Sulfolobus acidocaldarius (strain ATCC 33909 / DSM 639 / JCM 8929 / NBRC 15157 / NCIMB 11770) GN=Saci_0156 PE=4 SV=1	28	86	26	87	PF01998.14	DUF131	Family	3	61	59	79.9	7.3e-23	1	No_clan
tr|Q4JAE5|Q4JAE5_SULAC Conserved membrane protein OS=Sulfolobus acidocaldarius (strain ATCC 33909 / DSM 639 / JCM 8929 / NBRC 15157 / NCIMB 11770) GN=Saci_0867 PE=4 SV=1	23	77	15	79	PF01998.14	DUF131	Family	8	61	55	45.4	4.2e-12	1	No_clan
tr|Q4JA69|Q4JA69_SULAC Conserved Archaeal protein OS=Sulfolobus acidocaldarius (strain ATCC 33909 / DSM 639 / JCM 8929 / NBRC 15157 / NCIMB 11770) GN=Saci_0949 PE=4 SV=1	64	241	64	241	PF02006.13	DUF137	Family	1	176	178	260	7.4e-78	1	No_clan
tr|Q4J6N1|Q4J6N1_SULAC Conserved membrane protein OS=Sulfolobus acidocaldarius (strain ATCC 33909 / DSM 639 / JCM 8929 / NBRC 15157 / NCIMB 11770) GN=Saci_2264 PE=4 SV=1	9	175	9	176	PF07185.8	DUF1404	Family	1	168	173	182.8	3.6e-54	1	No_clan
tr|Q4J6P0|Q4J6P0_SULAC Conserved membrane protein OS=Sulfolobus acidocaldarius (strain ATCC 33909 / DSM 639 / JCM 8929 / NBRC 15157 / NCIMB 11770) GN=Saci_2256 PE=4 SV=1	16	183	16	184	PF07185.8	DUF1404	Family	1	168	168	218.7	3.4e-65	1	No_clan
tr|Q4JBF6|Q4JBF6_SULAC Conserved Archaeal protein OS=Sulfolobus acidocaldarius (strain ATCC 33909 / DSM 639 / JCM 8929 / NBRC 15157 / NCIMB 11770) GN=Saci_0463 PE=4 SV=1	5	288	5	288	PF07318.9	DUF1464	Family	1	327	331	380.5	5.9e-114	1	CL0108
tr|Q4J8P3|Q4J8P3_SULAC Conserved Archaeal protein OS=Sulfolobus acidocaldarius (strain ATCC 33909 / DSM 639 / JCM 8929 / NBRC 15157 / NCIMB 11770) GN=Saci_1514 PE=4 SV=1	23	377	22	377	PF07431.9	DUF1512	Family	2	356	356	481.5	1.2e-144	1	No_clan
tr|Q4JAN5|Q4JAN5_SULAC Conserved Archaeal protein OS=Sulfolobus acidocaldarius (strain ATCC 33909 / DSM 639 / JCM 8929 / NBRC 15157 / NCIMB 11770) GN=Saci_0771 PE=4 SV=1	21	43	21	44	PF07754.8	DUF1610	Domain	1	23	23	44.1	1.3e-11	1	CL0167
tr|Q4JBM1|Q4JBM1_SULAC Conserved Archaeal membrane protein OS=Sulfolobus acidocaldarius (strain ATCC 33909 / DSM 639 / JCM 8929 / NBRC 15157 / NCIMB 11770) GN=Saci_0392 PE=4 SV=1	61	239	60	239	PF07758.8	DUF1614	Family	2	171	179	163.1	5.2e-48	1	No_clan
tr|Q4J8A4|Q4J8A4_SULAC Conserved Archaeal 4Fe-4S binding domain protein OS=Sulfolobus acidocaldarius (strain ATCC 33909 / DSM 639 / JCM 8929 / NBRC 15157 / NCIMB 11770) GN=Saci_1667 PE=4 SV=1	51	282	51	282	PF02589.12	DUF162	Domain	1	189	234	180.4	2.6e-53	1	CL0246
tr|Q4JBY0|Q4JBY0_SULAC Conserved membrane protein OS=Sulfolobus acidocaldarius (strain ATCC 33909 / DSM 639 / JCM 8929 / NBRC 15157 / NCIMB 11770) GN=Saci_0283 PE=4 SV=1	8	115	7	115	PF07843.8	DUF1634	Family	2	102	108	92.9	9.8e-27	1	No_clan
tr|Q4JBT0|Q4JBT0_SULAC Conserved protein OS=Sulfolobus acidocaldarius (strain ATCC 33909 / DSM 639 / JCM 8929 / NBRC 15157 / NCIMB 11770) GN=Saci_0333 PE=4 SV=1	262	299	261	299	PF07849.8	DUF1641	Family	2	39	38	50.4	1.4e-13	1	No_clan
tr|Q4JCC5|Q4JCC5_SULAC Conserved protein OS=Sulfolobus acidocaldarius (strain ATCC 33909 / DSM 639 / JCM 8929 / NBRC 15157 / NCIMB 11770) GN=Saci_0131 PE=4 SV=1	315	353	315	353	PF07849.8	DUF1641	Family	1	39	39	39.8	2.7e-10	1	No_clan
tr|Q4JBU4|Q4JBU4_SULAC Conserved protein OS=Sulfolobus acidocaldarius (strain ATCC 33909 / DSM 639 / JCM 8929 / NBRC 15157 / NCIMB 11770) GN=Saci_0319 PE=4 SV=1	75	113	75	113	PF07849.8	DUF1641	Family	1	39	39	48.3	5.9e-13	1	No_clan
tr|Q4JBI8|Q4JBI8_SULAC tRNA(Met) cytidine acetyltransferase TmcA OS=Sulfolobus acidocaldarius (strain ATCC 33909 / DSM 639 / JCM 8929 / NBRC 15157 / NCIMB 11770) GN=tmcA PE=3 SV=1	87	171	87	172	PF08351.8	DUF1726	Family	1	92	92	90.2	5.5e-26	1	No_clan
tr|Q4JCC9|Q4JCC9_SULAC tRNA(Met) cytidine acetyltransferase TmcA OS=Sulfolobus acidocaldarius (strain ATCC 33909 / DSM 639 / JCM 8929 / NBRC 15157 / NCIMB 11770) GN=tmcA PE=3 SV=1	79	162	79	164	PF08351.8	DUF1726	Family	1	91	91	72.6	1.7e-20	1	No_clan
tr|Q4JAR9|Q4JAR9_SULAC Conserved Archaeal protein OS=Sulfolobus acidocaldarius (strain ATCC 33909 / DSM 639 / JCM 8929 / NBRC 15157 / NCIMB 11770) GN=Saci_0732 PE=4 SV=1	104	216	104	216	PF08489.8	DUF1743	Family	1	116	116	110.2	5.3e-32	1	No_clan
tr|Q4J709|Q4J709_SULAC ABC transporter OS=Sulfolobus acidocaldarius (strain ATCC 33909 / DSM 639 / JCM 8929 / NBRC 15157 / NCIMB 11770) GN=Saci_2123 PE=4 SV=1	734	858	734	860	PF08909.8	DUF1854	Family	1	128	128	100.3	6.1e-29	1	No_clan
tr|Q4JA10|Q4JA10_SULAC Conserved Archaeal protein OS=Sulfolobus acidocaldarius (strain ATCC 33909 / DSM 639 / JCM 8929 / NBRC 15157 / NCIMB 11770) GN=Saci_1010 PE=4 SV=1	2	63	2	64	PF09183.7	DUF1947	Domain	1	64	64	84.7	3.5e-24	1	No_clan
tr|Q4J8B6|Q4J8B6_SULAC Conserved protein OS=Sulfolobus acidocaldarius (strain ATCC 33909 / DSM 639 / JCM 8929 / NBRC 15157 / NCIMB 11770) GN=Saci_1655 PE=4 SV=1	7	165	7	167	PF09205.7	DUF1955	Domain	1	156	159	240.3	6.8e-72	1	No_clan
tr|Q4JBY2|Q4JBY2_SULAC DEAD box helicase OS=Sulfolobus acidocaldarius (strain ATCC 33909 / DSM 639 / JCM 8929 / NBRC 15157 / NCIMB 11770) GN=Saci_0281 PE=4 SV=1	631	703	630	703	PF09369.7	DUF1998	Family	2	79	78	43.5	3.6e-11	1	No_clan
tr|Q4J9T5|Q4J9T5_SULAC Membrane protein OS=Sulfolobus acidocaldarius (strain ATCC 33909 / DSM 639 / JCM 8929 / NBRC 15157 / NCIMB 11770) GN=Saci_1091 PE=4 SV=1	7	78	6	79	PF02656.12	DUF202	Family	2	67	72	76.6	1.4e-21	1	No_clan
tr|Q4JA34|Q4JA34_SULAC Conserved membrane protein OS=Sulfolobus acidocaldarius (strain ATCC 33909 / DSM 639 / JCM 8929 / NBRC 15157 / NCIMB 11770) GN=Saci_0985 PE=4 SV=1	8	520	7	521	PF09843.6	DUF2070	Family	2	565	573	342	4.9e-102	1	No_clan
tr|Q4J7K9|Q4J7K9_SULAC Membrane protein OS=Sulfolobus acidocaldarius (strain ATCC 33909 / DSM 639 / JCM 8929 / NBRC 15157 / NCIMB 11770) GN=Saci_1919 PE=4 SV=1	44	493	43	493	PF09852.6	DUF2079	Family	2	456	483	349.2	3.3e-104	1	CL0111
tr|Q4J7K8|Q4J7K8_SULAC Membrane protein OS=Sulfolobus acidocaldarius (strain ATCC 33909 / DSM 639 / JCM 8929 / NBRC 15157 / NCIMB 11770) GN=Saci_1920 PE=4 SV=1	16	462	16	462	PF09852.6	DUF2079	Family	1	456	480	343	2.4e-102	1	CL0111
tr|Q4J6X7|Q4J6X7_SULAC Conserved Archaeal membrane protein OS=Sulfolobus acidocaldarius (strain ATCC 33909 / DSM 639 / JCM 8929 / NBRC 15157 / NCIMB 11770) GN=Saci_2162 PE=4 SV=1	32	488	32	488	PF09852.6	DUF2079	Family	1	456	490	362.6	2.7e-108	1	CL0111
tr|Q4J6Y0|Q4J6Y0_SULAC Hypothetical membrane protein OS=Sulfolobus acidocaldarius (strain ATCC 33909 / DSM 639 / JCM 8929 / NBRC 15157 / NCIMB 11770) GN=Saci_2161 PE=4 SV=1	23	276	13	286	PF09852.6	DUF2079	Family	70	330	275	83.9	9.8e-24	1	CL0111
tr|Q4J8J4|Q4J8J4_SULAC Conserved protein OS=Sulfolobus acidocaldarius (strain ATCC 33909 / DSM 639 / JCM 8929 / NBRC 15157 / NCIMB 11770) GN=Saci_1569 PE=4 SV=1	14	101	13	102	PF02680.11	DUF211	Family	2	88	88	123.4	2.8e-36	1	No_clan
tr|Q4JAZ5|Q4JAZ5_SULAC Conserved Archaeal protein OS=Sulfolobus acidocaldarius (strain ATCC 33909 / DSM 639 / JCM 8929 / NBRC 15157 / NCIMB 11770) GN=Saci_0650 PE=4 SV=1	39	141	39	143	PF09895.6	DUF2122	Family	1	104	104	112.9	8.1e-33	1	CL0098
tr|Q4JAK5|Q4JAK5_SULAC Conserved Crenarchaeal protein OS=Sulfolobus acidocaldarius (strain ATCC 33909 / DSM 639 / JCM 8929 / NBRC 15157 / NCIMB 11770) GN=Saci_0804 PE=4 SV=1	1	117	1	118	PF09921.6	DUF2153	Family	8	122	117	167.6	8.4e-50	1	No_clan
sp|Q4JBF2|Y468_SULAC Putative antitoxin Saci_0468 OS=Sulfolobus acidocaldarius (strain ATCC 33909 / DSM 639 / JCM 8929 / NBRC 15157 / NCIMB 11770) GN=Saci_0468 PE=3 SV=1	3	73	3	73	PF02697.11	DUF217	Family	1	69	72	83.9	9.3e-24	1	No_clan
tr|Q4J7J7|Q4J7J7_SULAC Uncharacterized protein OS=Sulfolobus acidocaldarius (strain ATCC 33909 / DSM 639 / JCM 8929 / NBRC 15157 / NCIMB 11770) GN=Saci_1932 PE=4 SV=1	6	61	5	61	PF02697.11	DUF217	Family	2	57	57	30.3	4.7e-07	1	No_clan
tr|Q4J7X1|Q4J7X1_SULAC Conserved protein OS=Sulfolobus acidocaldarius (strain ATCC 33909 / DSM 639 / JCM 8929 / NBRC 15157 / NCIMB 11770) GN=Saci_1804 PE=4 SV=1	4	108	4	108	PF09941.6	DUF2173	Family	1	106	106	131.7	1.1e-38	1	No_clan
tr|Q4J6F1|Q4J6F1_SULAC Uncharacterized protein OS=Sulfolobus acidocaldarius (strain ATCC 33909 / DSM 639 / JCM 8929 / NBRC 15157 / NCIMB 11770) GN=Saci_2348 PE=4 SV=1	6	105	6	105	PF09943.6	DUF2175	Family	1	98	101	116	6.7e-34	1	No_clan
tr|Q4J8Q6|Q4J8Q6_SULAC Conserved Crenarchaeal protein OS=Sulfolobus acidocaldarius (strain ATCC 33909 / DSM 639 / JCM 8929 / NBRC 15157 / NCIMB 11770) GN=Saci_1503 PE=4 SV=1	3	227	3	227	PF09958.6	DUF2192	Family	1	229	231	264.5	6.4e-79	1	No_clan
tr|Q4JBM9|Q4JBM9_SULAC Conserved Archaeal protein OS=Sulfolobus acidocaldarius (strain ATCC 33909 / DSM 639 / JCM 8929 / NBRC 15157 / NCIMB 11770) GN=Saci_0384 PE=4 SV=1	5	111	4	111	PF09969.6	DUF2203	Family	2	122	121	105.4	2.8e-30	1	No_clan
tr|Q4JAP1|Q4JAP1_SULAC Conserved Archaeal protein OS=Sulfolobus acidocaldarius (strain ATCC 33909 / DSM 639 / JCM 8929 / NBRC 15157 / NCIMB 11770) GN=Saci_0765 PE=4 SV=1	4	181	3	181	PF09970.6	DUF2204	Domain	2	181	180	186.5	3e-55	1	CL0260
tr|Q4JAI8|Q4JAI8_SULAC Conserved Crenarchaeal protein OS=Sulfolobus acidocaldarius (strain ATCC 33909 / DSM 639 / JCM 8929 / NBRC 15157 / NCIMB 11770) GN=Saci_0824 PE=4 SV=1	14	241	14	241	PF09973.6	DUF2208	Family	1	231	236	222.8	4.1e-66	1	No_clan
tr|Q4J769|Q4J769_SULAC Uncharacterized protein OS=Sulfolobus acidocaldarius (strain ATCC 33909 / DSM 639 / JCM 8929 / NBRC 15157 / NCIMB 11770) GN=Saci_2068 PE=4 SV=1	5	74	5	75	PF10006.6	DUF2249	Domain	1	69	70	69	2.1e-19	1	CL0397
tr|Q4J7U2|Q4J7U2_SULAC Conserved Archaeal protein OS=Sulfolobus acidocaldarius (strain ATCC 33909 / DSM 639 / JCM 8929 / NBRC 15157 / NCIMB 11770) GN=Saci_1831 PE=4 SV=1	6	97	5	97	PF10007.6	DUF2250	Family	2	93	92	127.2	1.8e-37	1	CL0123
tr|Q4J7U2|Q4J7U2_SULAC Conserved Archaeal protein OS=Sulfolobus acidocaldarius (strain ATCC 33909 / DSM 639 / JCM 8929 / NBRC 15157 / NCIMB 11770) GN=Saci_1831 PE=4 SV=1	108	199	107	199	PF10007.6	DUF2250	Family	2	93	92	108.5	1.2e-31	1	CL0123
tr|Q4J9G8|Q4J9G8_SULAC Conserved Archaeal protein OS=Sulfolobus acidocaldarius (strain ATCC 33909 / DSM 639 / JCM 8929 / NBRC 15157 / NCIMB 11770) GN=Saci_1216 PE=4 SV=1	33	106	33	107	PF10015.6	DUF2258	Family	1	77	79	88.4	2.3e-25	1	No_clan
tr|Q4J7R1|Q4J7R1_SULAC Conserved protein OS=Sulfolobus acidocaldarius (strain ATCC 33909 / DSM 639 / JCM 8929 / NBRC 15157 / NCIMB 11770) GN=Saci_1864 PE=4 SV=1	134	278	134	278	PF10040.6	DUF2276	Family	1	86	149	64	1.4e-17	1	CL0362
tr|Q4J7D4|Q4J7D4_SULAC Conserved protein OS=Sulfolobus acidocaldarius (strain ATCC 33909 / DSM 639 / JCM 8929 / NBRC 15157 / NCIMB 11770) GN=Saci_2008 PE=4 SV=1	139	263	139	263	PF10040.6	DUF2276	Family	1	86	129	60.9	1.2e-16	1	CL0362
tr|Q4J7P9|Q4J7P9_SULAC Uncharacterized protein OS=Sulfolobus acidocaldarius (strain ATCC 33909 / DSM 639 / JCM 8929 / NBRC 15157 / NCIMB 11770) GN=Saci_1877 PE=4 SV=1	157	281	157	282	PF10040.6	DUF2276	Family	1	85	133	44.9	1.3e-11	1	CL0362
tr|Q4J8M9|Q4J8M9_SULAC Conserved Crenarchaeal protein OS=Sulfolobus acidocaldarius (strain ATCC 33909 / DSM 639 / JCM 8929 / NBRC 15157 / NCIMB 11770) GN=Saci_1538 PE=4 SV=1	2	135	2	139	PF10051.6	DUF2286	Family	1	135	135	175.4	4.3e-52	1	No_clan
tr|Q4J8C4|Q4J8C4_SULAC Conserved protein OS=Sulfolobus acidocaldarius (strain ATCC 33909 / DSM 639 / JCM 8929 / NBRC 15157 / NCIMB 11770) GN=Saci_1649 PE=4 SV=1	5	140	5	141	PF10061.6	DUF2299	Family	1	137	137	164.2	1.2e-48	1	No_clan
tr|Q4J730|Q4J730_SULAC Conserved protein OS=Sulfolobus acidocaldarius (strain ATCC 33909 / DSM 639 / JCM 8929 / NBRC 15157 / NCIMB 11770) GN=Saci_2108 PE=4 SV=1	6	131	6	131	PF10061.6	DUF2299	Family	1	138	138	117.8	2.6e-34	1	No_clan
tr|Q4J6G4|Q4J6G4_SULAC Conserved Archaeal protein OS=Sulfolobus acidocaldarius (strain ATCC 33909 / DSM 639 / JCM 8929 / NBRC 15157 / NCIMB 11770) GN=Saci_2334 PE=4 SV=1	296	374	296	378	PF03008.11	DUF234	Family	1	96	96	52.7	4.1e-14	1	CL0236
tr|Q4JBA7|Q4JBA7_SULAC Conserved Archaeal protein OS=Sulfolobus acidocaldarius (strain ATCC 33909 / DSM 639 / JCM 8929 / NBRC 15157 / NCIMB 11770) GN=Saci_0520 PE=4 SV=1	310	395	310	407	PF03008.11	DUF234	Family	1	94	94	70.9	8.7e-20	1	CL0236
tr|Q4J8K3|Q4J8K3_SULAC GTP-binding protein OS=Sulfolobus acidocaldarius (strain ATCC 33909 / DSM 639 / JCM 8929 / NBRC 15157 / NCIMB 11770) GN=Saci_1563 PE=3 SV=1	15	156	3	161	PF03193.13	DUF258	Domain	21	161	147	46.3	3.7e-12	1	CL0023
tr|Q4J831|Q4J831_SULAC Conserved Archaeal membrane protein OS=Sulfolobus acidocaldarius (strain ATCC 33909 / DSM 639 / JCM 8929 / NBRC 15157 / NCIMB 11770) GN=Saci_1744 PE=4 SV=1	12	60	9	63	PF11755.5	DUF3311	Family	3	51	49	38.7	6.3e-10	1	No_clan
tr|Q4JC27|Q4JC27_SULAC Conserved membrane protein OS=Sulfolobus acidocaldarius (strain ATCC 33909 / DSM 639 / JCM 8929 / NBRC 15157 / NCIMB 11770) GN=Saci_0233 PE=4 SV=1	100	283	99	284	PF03956.10	DUF340	Family	2	189	189	154.8	1.6e-45	1	CL0064
tr|Q4JBW7|Q4JBW7_SULAC Predicted Fe-S oxidoreductases OS=Sulfolobus acidocaldarius (strain ATCC 33909 / DSM 639 / JCM 8929 / NBRC 15157 / NCIMB 11770) GN=Saci_0296 PE=4 SV=1	188	323	188	325	PF11946.5	DUF3463	Family	1	132	144	112.4	1.2e-32	1	No_clan
tr|Q4J6K1|Q4J6K1_SULAC Conserved Archaeal protein OS=Sulfolobus acidocaldarius (strain ATCC 33909 / DSM 639 / JCM 8929 / NBRC 15157 / NCIMB 11770) GN=Saci_2291 PE=4 SV=1	22	57	21	57	PF12172.5	DUF35_N	Domain	2	37	36	46.1	2.9e-12	1	CL0167
tr|Q4J6T5|Q4J6T5_SULAC Conserved Archaeal protein OS=Sulfolobus acidocaldarius (strain ATCC 33909 / DSM 639 / JCM 8929 / NBRC 15157 / NCIMB 11770) GN=Saci_2210 PE=4 SV=1	67	97	65	103	PF12172.5	DUF35_N	Domain	3	32	31	43.2	2.3e-11	1	CL0167
tr|Q4J7F9|Q4J7F9_SULAC Conserved protein OS=Sulfolobus acidocaldarius (strain ATCC 33909 / DSM 639 / JCM 8929 / NBRC 15157 / NCIMB 11770) GN=Saci_1969 PE=4 SV=1	14	46	11	46	PF12172.5	DUF35_N	Domain	5	37	33	41	1.1e-10	1	CL0167
tr|Q4J6R5|Q4J6R5_SULAC Conserved protein OS=Sulfolobus acidocaldarius (strain ATCC 33909 / DSM 639 / JCM 8929 / NBRC 15157 / NCIMB 11770) GN=Saci_2230 PE=4 SV=1	36	68	36	71	PF12172.5	DUF35_N	Domain	1	33	33	42.3	4.4e-11	1	CL0167
tr|Q4J935|Q4J935_SULAC Conserved Archaeal protein OS=Sulfolobus acidocaldarius (strain ATCC 33909 / DSM 639 / JCM 8929 / NBRC 15157 / NCIMB 11770) GN=Saci_1360 PE=4 SV=1	16	46	12	46	PF12172.5	DUF35_N	Domain	7	37	31	23.6	3.2e-05	1	CL0167
tr|Q4J818|Q4J818_SULAC Conserved Archaeal protein OS=Sulfolobus acidocaldarius (strain ATCC 33909 / DSM 639 / JCM 8929 / NBRC 15157 / NCIMB 11770) GN=Saci_1758 PE=4 SV=1	17	47	12	47	PF12172.5	DUF35_N	Domain	7	37	31	37.4	1.5e-09	1	CL0167
tr|Q4J9Q9|Q4J9Q9_SULAC Conserved Archaeal protein OS=Sulfolobus acidocaldarius (strain ATCC 33909 / DSM 639 / JCM 8929 / NBRC 15157 / NCIMB 11770) GN=Saci_1120 PE=4 SV=1	62	98	62	98	PF12172.5	DUF35_N	Domain	1	37	37	52.6	2.7e-14	1	CL0167
tr|Q4J6R4|Q4J6R4_SULAC Conserved Archaeal protein OS=Sulfolobus acidocaldarius (strain ATCC 33909 / DSM 639 / JCM 8929 / NBRC 15157 / NCIMB 11770) GN=Saci_2231 PE=4 SV=1	38	69	36	71	PF12172.5	DUF35_N	Domain	3	34	32	32.2	6.3e-08	1	CL0167
tr|Q4J6M1|Q4J6M1_SULAC Conserved protein OS=Sulfolobus acidocaldarius (strain ATCC 33909 / DSM 639 / JCM 8929 / NBRC 15157 / NCIMB 11770) GN=Saci_2274 PE=4 SV=1	2	148	1	149	PF12007.5	DUF3501	Family	34	186	153	150.5	4.5e-44	1	No_clan
tr|Q4J961|Q4J961_SULAC Conserved Archaeal protein OS=Sulfolobus acidocaldarius (strain ATCC 33909 / DSM 639 / JCM 8929 / NBRC 15157 / NCIMB 11770) GN=Saci_1333 PE=4 SV=1	11	76	11	77	PF04010.10	DUF357	Family	1	72	72	60.6	1e-16	1	No_clan
sp|Q4JAH6|Y836_SULAC UPF0218 protein Saci_0836 OS=Sulfolobus acidocaldarius (strain ATCC 33909 / DSM 639 / JCM 8929 / NBRC 15157 / NCIMB 11770) GN=Saci_0836 PE=3 SV=1	42	159	42	160	PF04019.9	DUF359	Family	1	126	127	117.1	3.3e-34	1	No_clan
tr|Q4J6E9|Q4J6E9_SULAC Conserved protein OS=Sulfolobus acidocaldarius (strain ATCC 33909 / DSM 639 / JCM 8929 / NBRC 15157 / NCIMB 11770) GN=Saci_2350 PE=4 SV=1	91	228	87	228	PF04016.9	DUF364	Family	6	147	142	101.6	2.5e-29	1	CL0063
tr|Q4JAS1|Q4JAS1_SULAC Probable ribosome biogenesis protein Saci_0730 OS=Sulfolobus acidocaldarius (strain ATCC 33909 / DSM 639 / JCM 8929 / NBRC 15157 / NCIMB 11770) GN=Saci_0730 PE=3 SV=1	36	158	36	159	PF04034.10	DUF367	Family	1	126	126	122.8	6.2e-36	1	No_clan
tr|Q4JCL8|Q4JCL8_SULAC Conserved Archaeal protein OS=Sulfolobus acidocaldarius (strain ATCC 33909 / DSM 639 / JCM 8929 / NBRC 15157 / NCIMB 11770) GN=Saci_0031 PE=4 SV=1	7	136	7	139	PF04027.10	DUF371	Family	1	130	130	173.5	1.7e-51	1	No_clan
tr|Q4J952|Q4J952_SULAC Conserved Archaeal protein OS=Sulfolobus acidocaldarius (strain ATCC 33909 / DSM 639 / JCM 8929 / NBRC 15157 / NCIMB 11770) GN=Saci_1338 PE=4 SV=1	3	333	3	338	PF04123.10	DUF373	Family	1	334	345	290.3	2.1e-86	1	No_clan
tr|Q4J7T4|Q4J7T4_SULAC Conserved Crenarchaeal protein OS=Sulfolobus acidocaldarius (strain ATCC 33909 / DSM 639 / JCM 8929 / NBRC 15157 / NCIMB 11770) GN=Saci_1842 PE=4 SV=1	110	187	58	187	PF12644.4	DUF3782	Family	1	78	82	69.8	1.5e-19	1	No_clan
sp|Q4J9H1|AUBA_SULAC RNA-binding protein AU-1 OS=Sulfolobus acidocaldarius (strain ATCC 33909 / DSM 639 / JCM 8929 / NBRC 15157 / NCIMB 11770) GN=aubA PE=3 SV=1	329	387	321	387	PF04167.10	DUF402	Family	9	68	60	51.5	7.6e-14	1	No_clan
tr|Q4J802|Q4J802_SULAC Conserved Archaeal protein OS=Sulfolobus acidocaldarius (strain ATCC 33909 / DSM 639 / JCM 8929 / NBRC 15157 / NCIMB 11770) GN=Saci_1773 PE=4 SV=1	291	380	167	380	PF13635.3	DUF4143	Domain	23	122	100	32.7	5.9e-08	1	CL0236
tr|Q4J7J6|Q4J7J6_SULAC Conserved protein OS=Sulfolobus acidocaldarius (strain ATCC 33909 / DSM 639 / JCM 8929 / NBRC 15157 / NCIMB 11770) GN=Saci_1930 PE=4 SV=1	270	365	200	367	PF13635.3	DUF4143	Domain	13	120	112	33.6	3.3e-08	1	CL0236
tr|Q4J7D8|Q4J7D8_SULAC Universally conserved protein OS=Sulfolobus acidocaldarius (strain ATCC 33909 / DSM 639 / JCM 8929 / NBRC 15157 / NCIMB 11770) GN=Saci_1991 PE=4 SV=1	231	347	173	358	PF13635.3	DUF4143	Domain	18	108	130	43.8	2.2e-11	1	CL0236
tr|Q4J8W0|Q4J8W0_SULAC Conserved Archaeal protein OS=Sulfolobus acidocaldarius (strain ATCC 33909 / DSM 639 / JCM 8929 / NBRC 15157 / NCIMB 11770) GN=Saci_1447 PE=4 SV=1	306	474	208	474	PF13635.3	DUF4143	Domain	18	122	174	56.2	3.3e-15	1	CL0236
tr|Q4JCE1|Q4JCE1_SULAC MOFRL family protein OS=Sulfolobus acidocaldarius (strain ATCC 33909 / DSM 639 / JCM 8929 / NBRC 15157 / NCIMB 11770) GN=Saci_0113 PE=4 SV=1	6	216	3	225	PF13660.3	DUF4147	Domain	6	209	215	160.5	4.1e-47	1	No_clan
tr|Q4JA16|Q4JA16_SULAC ABC transporter ATP-binding protein OS=Sulfolobus acidocaldarius (strain ATCC 33909 / DSM 639 / JCM 8929 / NBRC 15157 / NCIMB 11770) GN=Saci_1006 PE=3 SV=1	170	257	170	257	PF13732.3	DUF4162	Family	1	81	88	48.5	1e-12	1	No_clan
tr|Q4J6E9|Q4J6E9_SULAC Conserved protein OS=Sulfolobus acidocaldarius (strain ATCC 33909 / DSM 639 / JCM 8929 / NBRC 15157 / NCIMB 11770) GN=Saci_2350 PE=4 SV=1	2	79	2	80	PF13938.3	DUF4213	Family	1	73	80	51.7	6.9e-14	1	No_clan
tr|Q4JA58|Q4JA58_SULAC Conserved protein OS=Sulfolobus acidocaldarius (strain ATCC 33909 / DSM 639 / JCM 8929 / NBRC 15157 / NCIMB 11770) GN=Saci_0960 PE=4 SV=1	13	100	10	100	PF04242.10	DUF424	Family	5	92	88	85.3	2.3e-24	1	No_clan
tr|Q4J8V5|Q4J8V5_SULAC Conserved Archaeal protein OS=Sulfolobus acidocaldarius (strain ATCC 33909 / DSM 639 / JCM 8929 / NBRC 15157 / NCIMB 11770) GN=Saci_1454 PE=4 SV=1	7	62	7	62	PF04256.9	DUF434	Family	1	56	56	80.8	3.6e-23	1	No_clan
tr|Q4J7V1|Q4J7V1_SULAC Uncharacterized protein OS=Sulfolobus acidocaldarius (strain ATCC 33909 / DSM 639 / JCM 8929 / NBRC 15157 / NCIMB 11770) GN=Saci_1825 PE=4 SV=1	31	127	30	160	PF14321.3	DUF4382	Family	2	87	105	43.9	2.4e-11	1	No_clan
tr|Q4JB36|Q4JB36_SULAC Conserved protein OS=Sulfolobus acidocaldarius (strain ATCC 33909 / DSM 639 / JCM 8929 / NBRC 15157 / NCIMB 11770) GN=Saci_0601 PE=4 SV=1	17	188	17	190	PF04289.9	DUF447	Family	1	174	177	144.1	3.2e-42	1	CL0336
sp|Q4JAC0|CDPAS_SULAC CDP-archaeol synthase OS=Sulfolobus acidocaldarius (strain ATCC 33909 / DSM 639 / JCM 8929 / NBRC 15157 / NCIMB 11770) GN=carS PE=3 SV=1	1	163	1	163	PF01864.14	DUF46	Family	1	175	176	138.5	2e-40	1	CL0234
tr|Q4JAL2|Q4JAL2_SULAC Conserved Archaeal protein OS=Sulfolobus acidocaldarius (strain ATCC 33909 / DSM 639 / JCM 8929 / NBRC 15157 / NCIMB 11770) GN=Saci_0797 PE=4 SV=1	218	357	218	357	PF04312.10	DUF460	Family	1	141	141	170.3	1.7e-50	1	No_clan
tr|Q4J6W1|Q4J6W1_SULAC Conserved Prokaryal protein OS=Sulfolobus acidocaldarius (strain ATCC 33909 / DSM 639 / JCM 8929 / NBRC 15157 / NCIMB 11770) GN=Saci_2184 PE=4 SV=1	3	108	3	108	PF04343.10	DUF488	Family	1	122	126	95.3	3.5e-27	1	No_clan
tr|Q4J9F1|Q4J9F1_SULAC Conserved Archaeal protein OS=Sulfolobus acidocaldarius (strain ATCC 33909 / DSM 639 / JCM 8929 / NBRC 15157 / NCIMB 11770) GN=Saci_1233 PE=4 SV=1	16	142	15	142	PF04343.10	DUF488	Family	2	122	127	115.7	1.7e-33	1	No_clan
tr|Q4J6X5|Q4J6X5_SULAC Uncharacterized protein OS=Sulfolobus acidocaldarius (strain ATCC 33909 / DSM 639 / JCM 8929 / NBRC 15157 / NCIMB 11770) GN=Saci_2166 PE=4 SV=1	3	108	3	108	PF04343.10	DUF488	Family	1	122	126	67.9	1.1e-18	1	No_clan
tr|Q4J9Y6|Q4J9Y6_SULAC Conserved protein OS=Sulfolobus acidocaldarius (strain ATCC 33909 / DSM 639 / JCM 8929 / NBRC 15157 / NCIMB 11770) GN=Saci_1048 PE=4 SV=1	36	84	33	84	PF04457.9	DUF504	Family	4	55	52	56.4	2.8e-15	1	No_clan
tr|Q4J8I3|Q4J8I3_SULAC Phenylacetic acid degradation protein OS=Sulfolobus acidocaldarius (strain ATCC 33909 / DSM 639 / JCM 8929 / NBRC 15157 / NCIMB 11770) GN=paaD PE=4 SV=1	10	83	10	84	PF01883.16	DUF59	Family	1	73	75	69.1	2.5e-19	1	CL0232
tr|Q4J768|Q4J768_SULAC Conserved protein OS=Sulfolobus acidocaldarius (strain ATCC 33909 / DSM 639 / JCM 8929 / NBRC 15157 / NCIMB 11770) GN=Saci_2069 PE=4 SV=1	9	81	9	83	PF01883.16	DUF59	Family	1	72	74	63.7	1.2e-17	1	CL0232
tr|Q4J959|Q4J959_SULAC Conserved Crenarchaeal protein OS=Sulfolobus acidocaldarius (strain ATCC 33909 / DSM 639 / JCM 8929 / NBRC 15157 / NCIMB 11770) GN=Saci_1345 PE=4 SV=1	3	122	3	124	PF01886.13	DUF61	Family	1	124	125	87.8	5.3e-25	1	No_clan
tr|Q4J9N7|Q4J9N7_SULAC Conserved Archaeal protein OS=Sulfolobus acidocaldarius (strain ATCC 33909 / DSM 639 / JCM 8929 / NBRC 15157 / NCIMB 11770) GN=Saci_1142 PE=4 SV=1	15	278	15	278	PF04894.9	DUF650	Family	1	269	271	317	1.2e-94	1	No_clan
tr|Q4J8Z1|Q4J8Z1_SULAC Conserved Archaeal protein OS=Sulfolobus acidocaldarius (strain ATCC 33909 / DSM 639 / JCM 8929 / NBRC 15157 / NCIMB 11770) GN=Saci_1409 PE=4 SV=1	18	290	18	290	PF04894.9	DUF650	Family	1	269	274	315	4.8e-94	1	No_clan
tr|Q4J9N7|Q4J9N7_SULAC Conserved Archaeal protein OS=Sulfolobus acidocaldarius (strain ATCC 33909 / DSM 639 / JCM 8929 / NBRC 15157 / NCIMB 11770) GN=Saci_1142 PE=4 SV=1	292	393	292	396	PF04895.9	DUF651	Family	1	102	102	127.1	2.4e-37	1	No_clan
tr|Q4J8Z1|Q4J8Z1_SULAC Conserved Archaeal protein OS=Sulfolobus acidocaldarius (strain ATCC 33909 / DSM 639 / JCM 8929 / NBRC 15157 / NCIMB 11770) GN=Saci_1409 PE=4 SV=1	305	407	300	407	PF04895.9	DUF651	Family	8	110	103	113	5.5e-33	1	No_clan
tr|Q4JB13|Q4JB13_SULAC Conserved Archaeal protein OS=Sulfolobus acidocaldarius (strain ATCC 33909 / DSM 639 / JCM 8929 / NBRC 15157 / NCIMB 11770) GN=Saci_0624 PE=4 SV=1	11	185	11	186	PF04919.9	DUF655	Family	1	180	181	197.2	2e-58	1	CL0198
tr|Q4J8T7|Q4J8T7_SULAC Conserved protein OS=Sulfolobus acidocaldarius (strain ATCC 33909 / DSM 639 / JCM 8929 / NBRC 15157 / NCIMB 11770) GN=Saci_1472 PE=4 SV=1	154	310	141	314	PF05167.9	DUF711	Family	234	395	164	110.4	8.7e-32	1	CL0339
tr|Q4J852|Q4J852_SULAC Conserved Archaeal protein OS=Sulfolobus acidocaldarius (strain ATCC 33909 / DSM 639 / JCM 8929 / NBRC 15157 / NCIMB 11770) GN=Saci_1720 PE=4 SV=1	19	204	13	215	PF01904.15	DUF72	Family	10	205	200	128.9	2.6e-37	1	No_clan
tr|Q4JBZ6|Q4JBZ6_SULAC Conserved protein OS=Sulfolobus acidocaldarius (strain ATCC 33909 / DSM 639 / JCM 8929 / NBRC 15157 / NCIMB 11770) GN=Saci_0267 PE=4 SV=1	5	335	5	335	PF05559.8	DUF763	Family	1	312	335	416.1	7.4e-125	1	No_clan
tr|Q4J8B4|Q4J8B4_SULAC Conserved Archaeal protein OS=Sulfolobus acidocaldarius (strain ATCC 33909 / DSM 639 / JCM 8929 / NBRC 15157 / NCIMB 11770) GN=Saci_1656 PE=4 SV=1	1	367	1	367	PF05626.8	DUF790	Family	1	387	387	377.4	5.6e-113	1	No_clan
tr|Q4JAL4|Q4JAL4_SULAC Conserved Prokaryal protein OS=Sulfolobus acidocaldarius (strain ATCC 33909 / DSM 639 / JCM 8929 / NBRC 15157 / NCIMB 11770) GN=Saci_0795 PE=4 SV=1	395	495	395	495	PF05670.10	DUF814	Domain	1	90	101	85.3	2.1e-24	1	No_clan
sp|F2Z5Z6|HERA_SULAC DNA double-strand break repair helicase HerA OS=Sulfolobus acidocaldarius (strain ATCC 33909 / DSM 639 / JCM 8929 / NBRC 15157 / NCIMB 11770) GN=herA PE=1 SV=1	353	447	305	464	PF05872.9	DUF853	Family	262	361	101	27.8	8.4e-07	1	CL0023
sp|F2Z5Z6|HERA_SULAC DNA double-strand break repair helicase HerA OS=Sulfolobus acidocaldarius (strain ATCC 33909 / DSM 639 / JCM 8929 / NBRC 15157 / NCIMB 11770) GN=herA PE=1 SV=1	121	331	121	331	PF01935.14	DUF87	Domain	1	229	236	164.2	4.3e-48	1	CL0023
tr|Q4JBI2|Q4JBI2_SULAC Conserved Archaeal protein OS=Sulfolobus acidocaldarius (strain ATCC 33909 / DSM 639 / JCM 8929 / NBRC 15157 / NCIMB 11770) GN=Saci_0435 PE=4 SV=1	167	357	163	369	PF01935.14	DUF87	Domain	4	195	210	61.5	1.1e-16	1	CL0023
tr|Q4JAJ7|Q4JAJ7_SULAC Conserved protein OS=Sulfolobus acidocaldarius (strain ATCC 33909 / DSM 639 / JCM 8929 / NBRC 15157 / NCIMB 11770) GN=Saci_0815 PE=4 SV=1	131	183	100	318	PF01935.14	DUF87	Domain	28	97	70	27.9	2e-06	1	CL0023
tr|Q4JCB1|Q4JCB1_SULAC Conserved Archaeal protein OS=Sulfolobus acidocaldarius (strain ATCC 33909 / DSM 639 / JCM 8929 / NBRC 15157 / NCIMB 11770) GN=Saci_0147 PE=4 SV=1	178	460	168	460	PF01935.14	DUF87	Domain	10	229	312	54.8	1.2e-14	1	CL0023
tr|Q4J9Q0|Q4J9Q0_SULAC Conserved Archaeal protein OS=Sulfolobus acidocaldarius (strain ATCC 33909 / DSM 639 / JCM 8929 / NBRC 15157 / NCIMB 11770) GN=Saci_1128 PE=4 SV=1	156	408	155	408	PF01935.14	DUF87	Domain	2	229	265	100.4	1.4e-28	1	CL0023
tr|Q4JAX8|Q4JAX8_SULAC Conserved Archaeal protein OS=Sulfolobus acidocaldarius (strain ATCC 33909 / DSM 639 / JCM 8929 / NBRC 15157 / NCIMB 11770) GN=Saci_0667 PE=4 SV=1	216	419	216	423	PF01935.14	DUF87	Domain	1	225	225	129.1	2.3e-37	1	CL0023
sp|Q4JC60|NUCS_SULAC Endonuclease NucS OS=Sulfolobus acidocaldarius (strain ATCC 33909 / DSM 639 / JCM 8929 / NBRC 15157 / NCIMB 11770) GN=nucS PE=3 SV=1	23	229	21	239	PF01939.13	DUF91	Family	3	212	210	196.9	2.7e-58	1	CL0236
tr|Q4J798|Q4J798_SULAC Uncharacterized protein OS=Sulfolobus acidocaldarius (strain ATCC 33909 / DSM 639 / JCM 8929 / NBRC 15157 / NCIMB 11770) GN=Saci_2037 PE=4 SV=1	10	349	9	349	PF06032.9	DUF917	Family	2	350	349	384.1	4.5e-115	1	No_clan
tr|Q4J7A0|Q4J7A0_SULAC Conserved protein OS=Sulfolobus acidocaldarius (strain ATCC 33909 / DSM 639 / JCM 8929 / NBRC 15157 / NCIMB 11770) GN=Saci_2035 PE=4 SV=1	8	332	7	341	PF06032.9	DUF917	Family	2	335	334	310.9	7.9e-93	1	No_clan
tr|Q4JBQ4|Q4JBQ4_SULAC Universally conserved protein OS=Sulfolobus acidocaldarius (strain ATCC 33909 / DSM 639 / JCM 8929 / NBRC 15157 / NCIMB 11770) GN=Saci_0359 PE=4 SV=1	6	227	6	227	PF06053.8	DUF929	Family	1	249	264	197	2.8e-58	1	No_clan
tr|Q4J7D6|Q4J7D6_SULAC Uncharacterized protein OS=Sulfolobus acidocaldarius (strain ATCC 33909 / DSM 639 / JCM 8929 / NBRC 15157 / NCIMB 11770) GN=Saci_1993 PE=4 SV=1	118	175	113	177	PF06157.8	DUF973	Family	146	204	59	43.9	1.4e-11	1	No_clan
tr|Q4J755|Q4J755_SULAC ISC1173-like transposase OS=Sulfolobus acidocaldarius (strain ATCC 33909 / DSM 639 / JCM 8929 / NBRC 15157 / NCIMB 11770) GN=Saci_2082 PE=4 SV=1	6	296	6	296	PF06157.8	DUF973	Family	1	310	319	289.2	2.9e-86	1	No_clan
tr|Q4J9W3|Q4J9W3_SULAC Conserved protein OS=Sulfolobus acidocaldarius (strain ATCC 33909 / DSM 639 / JCM 8929 / NBRC 15157 / NCIMB 11770) GN=Saci_1060 PE=4 SV=1	6	286	4	286	PF06157.8	DUF973	Family	3	310	324	225	1e-66	1	No_clan
tr|Q4J7R9|Q4J7R9_SULAC Conserved membrane protein OS=Sulfolobus acidocaldarius (strain ATCC 33909 / DSM 639 / JCM 8929 / NBRC 15157 / NCIMB 11770) GN=Saci_1856 PE=4 SV=1	4	388	4	388	PF06157.8	DUF973	Family	1	310	387	324.9	3.9e-97	1	No_clan
tr|Q4JCB6|Q4JCB6_SULAC Conserved protein OS=Sulfolobus acidocaldarius (strain ATCC 33909 / DSM 639 / JCM 8929 / NBRC 15157 / NCIMB 11770) GN=Saci_0140 PE=4 SV=1	35	276	32	277	PF06157.8	DUF973	Family	62	309	256	186.7	4.8e-55	1	No_clan
tr|Q4J6X0|Q4J6X0_SULAC Membrane protein OS=Sulfolobus acidocaldarius (strain ATCC 33909 / DSM 639 / JCM 8929 / NBRC 15157 / NCIMB 11770) GN=Saci_2172 PE=4 SV=1	82	232	8	245	PF06157.8	DUF973	Family	50	200	155	68.3	5.3e-19	1	No_clan
tr|Q4J7S0|Q4J7S0_SULAC Uncharacterized protein OS=Sulfolobus acidocaldarius (strain ATCC 33909 / DSM 639 / JCM 8929 / NBRC 15157 / NCIMB 11770) GN=Saci_1855 PE=4 SV=1	7	330	7	330	PF06157.8	DUF973	Family	1	310	340	288.9	3.6e-86	1	No_clan
tr|Q4JBW2|Q4JBW2_SULAC Conserved Archaeal membrane protein OS=Sulfolobus acidocaldarius (strain ATCC 33909 / DSM 639 / JCM 8929 / NBRC 15157 / NCIMB 11770) GN=Saci_0301 PE=4 SV=1	1	194	1	195	PF06168.8	DUF981	Family	1	186	194	183.1	4.5e-54	1	No_clan
tr|Q4JAS9|Q4JAS9_SULAC UPF0215 protein Saci_0721 OS=Sulfolobus acidocaldarius (strain ATCC 33909 / DSM 639 / JCM 8929 / NBRC 15157 / NCIMB 11770) GN=Saci_0721 PE=3 SV=1	5	168	2	169	PF01949.13	DUF99	Family	4	182	181	61.4	6.3e-17	1	No_clan
tr|Q4J885|Q4J885_SULAC Conserved Crenarchaeal membrane protein OS=Sulfolobus acidocaldarius (strain ATCC 33909 / DSM 639 / JCM 8929 / NBRC 15157 / NCIMB 11770) GN=Saci_1688 PE=4 SV=1	13	170	12	172	PF06197.10	DUF998	Family	2	183	183	71.4	6.4e-20	1	CL0412
sp|Q4JAM0|DCD_SULAC Probable deoxycytidine triphosphate deaminase OS=Sulfolobus acidocaldarius (strain ATCC 33909 / DSM 639 / JCM 8929 / NBRC 15157 / NCIMB 11770) GN=dcd PE=3 SV=1	47	166	45	167	PF00692.16	dUTPase	Domain	3	126	126	94.9	2.6e-27	1	CL0153
tr|Q4J899|Q4J899_SULAC Conserved Crenarchaeal protein OS=Sulfolobus acidocaldarius (strain ATCC 33909 / DSM 639 / JCM 8929 / NBRC 15157 / NCIMB 11770) GN=Saci_1672 PE=4 SV=1	64	147	56	155	PF00692.16	dUTPase	Domain	26	111	86	30.7	1.8e-07	1	CL0153
tr|Q4J9T4|Q4J9T4_SULAC Conserved membrane protein OS=Sulfolobus acidocaldarius (strain ATCC 33909 / DSM 639 / JCM 8929 / NBRC 15157 / NCIMB 11770) GN=Saci_1092 PE=4 SV=1	148	280	147	281	PF00892.17	EamA	Family	2	136	135	65.4	5.1e-18	1	CL0184
tr|Q4J714|Q4J714_SULAC Archaeal membrane protein OS=Sulfolobus acidocaldarius (strain ATCC 33909 / DSM 639 / JCM 8929 / NBRC 15157 / NCIMB 11770) GN=Saci_2138 PE=4 SV=1	16	124	3	127	PF00892.17	EamA	Family	16	134	119	49.5	4.1e-13	1	CL0184
tr|Q4J714|Q4J714_SULAC Archaeal membrane protein OS=Sulfolobus acidocaldarius (strain ATCC 33909 / DSM 639 / JCM 8929 / NBRC 15157 / NCIMB 11770) GN=Saci_2138 PE=4 SV=1	136	266	135	268	PF00892.17	EamA	Family	2	135	134	70.3	1.6e-19	1	CL0184
tr|Q4J7V6|Q4J7V6_SULAC Conserved Crenarchaeal protein OS=Sulfolobus acidocaldarius (strain ATCC 33909 / DSM 639 / JCM 8929 / NBRC 15157 / NCIMB 11770) GN=Saci_1819 PE=4 SV=1	138	266	136	268	PF00892.17	EamA	Family	3	135	133	45.5	7.2e-12	1	CL0184
sp|O54088|CBSA_SULAC Cytochrome b558/566 subunit A OS=Sulfolobus acidocaldarius (strain ATCC 33909 / DSM 639 / JCM 8929 / NBRC 15157 / NCIMB 11770) GN=cbsA PE=1 SV=1	57	402	55	402	PF09459.7	EB_dh	Domain	3	249	376	103.8	1.3e-29	1	No_clan
tr|Q4J6K9|Q4J6K9_SULAC Enoyl-CoA hydratase/isomerase OS=Sulfolobus acidocaldarius (strain ATCC 33909 / DSM 639 / JCM 8929 / NBRC 15157 / NCIMB 11770) GN=paaF PE=3 SV=1	12	256	10	256	PF00378.17	ECH_1	Domain	3	250	248	276.9	1.2e-82	1	CL0127
tr|Q4J9P5|Q4J9P5_SULAC Uncharacterized protein OS=Sulfolobus acidocaldarius (strain ATCC 33909 / DSM 639 / JCM 8929 / NBRC 15157 / NCIMB 11770) GN=Saci_1134 PE=3 SV=1	415	661	414	662	PF00378.17	ECH_1	Domain	2	250	250	231	1.2e-68	1	CL0127
tr|Q4J803|Q4J803_SULAC 3-hydroxybutyryl-CoA dehydratase OS=Sulfolobus acidocaldarius (strain ATCC 33909 / DSM 639 / JCM 8929 / NBRC 15157 / NCIMB 11770) GN=crt PE=3 SV=1	15	266	14	267	PF00378.17	ECH_1	Domain	2	250	253	187.9	1.7e-55	1	CL0127
tr|Q4J6S7|Q4J6S7_SULAC Conserved 3-hydroxybutyryl-CoA OS=Sulfolobus acidocaldarius (strain ATCC 33909 / DSM 639 / JCM 8929 / NBRC 15157 / NCIMB 11770) GN=Saci_2218 PE=4 SV=1	395	638	393	639	PF00378.17	ECH_1	Domain	3	250	249	178	1.8e-52	1	CL0127
tr|Q4J774|Q4J774_SULAC Enoyl-CoA hydratase OS=Sulfolobus acidocaldarius (strain ATCC 33909 / DSM 639 / JCM 8929 / NBRC 15157 / NCIMB 11770) GN=Saci_2063 PE=3 SV=1	8	253	7	254	PF00378.17	ECH_1	Domain	2	250	250	188.3	1.3e-55	1	CL0127
tr|Q4J9R9|Q4J9R9_SULAC 3-hydroxybutyryl-CoA dehydrogenase OS=Sulfolobus acidocaldarius (strain ATCC 33909 / DSM 639 / JCM 8929 / NBRC 15157 / NCIMB 11770) GN=Saci_1109 PE=3 SV=1	419	662	415	663	PF00378.17	ECH_1	Domain	6	250	245	232.4	4.6e-69	1	CL0127
tr|Q4J6T7|Q4J6T7_SULAC 3-hydroxybutyryl-CoA dehydrogenase OS=Sulfolobus acidocaldarius (strain ATCC 33909 / DSM 639 / JCM 8929 / NBRC 15157 / NCIMB 11770) GN=Saci_2208 PE=4 SV=1	414	656	409	657	PF00378.17	ECH_1	Domain	7	250	246	176.1	6.9e-52	1	CL0127
tr|Q4J8D5|Q4J8D5_SULAC 3-hydroxybutyryl-CoA dehydratase OS=Sulfolobus acidocaldarius (strain ATCC 33909 / DSM 639 / JCM 8929 / NBRC 15157 / NCIMB 11770) GN=paaF PE=3 SV=1	14	256	9	257	PF00378.17	ECH_1	Domain	8	250	243	241.7	6.5e-72	1	CL0127
tr|Q4J6L0|Q4J6L0_SULAC Enoyl-CoA hydratase/isomerase OS=Sulfolobus acidocaldarius (strain ATCC 33909 / DSM 639 / JCM 8929 / NBRC 15157 / NCIMB 11770) GN=paaF PE=4 SV=1	6	246	4	247	PF00378.17	ECH_1	Domain	3	250	248	165.7	1e-48	1	CL0127
tr|Q4JC86|Q4JC86_SULAC Exosome complex component Csl4 OS=Sulfolobus acidocaldarius (strain ATCC 33909 / DSM 639 / JCM 8929 / NBRC 15157 / NCIMB 11770) GN=csl4 PE=3 SV=1	1	31	1	34	PF14382.3	ECR1_N	Domain	3	33	31	34.2	1.4e-08	1	No_clan
sp|Q4JAN4|EF1B_SULAC Elongation factor 1-beta OS=Sulfolobus acidocaldarius (strain ATCC 33909 / DSM 639 / JCM 8929 / NBRC 15157 / NCIMB 11770) GN=ef1b PE=3 SV=2	5	88	4	88	PF00736.16	EF1_GNE	Domain	2	90	91	67.9	6e-19	1	No_clan
sp|P23112|EF2_SULAC Elongation factor 2 OS=Sulfolobus acidocaldarius (strain ATCC 33909 / DSM 639 / JCM 8929 / NBRC 15157 / NCIMB 11770) GN=fusA PE=1 SV=3	629	711	628	715	PF00679.21	EFG_C	Domain	2	85	84	73.3	1.1e-20	1	CL0437
sp|P23112|EF2_SULAC Elongation factor 2 OS=Sulfolobus acidocaldarius (strain ATCC 33909 / DSM 639 / JCM 8929 / NBRC 15157 / NCIMB 11770) GN=fusA PE=1 SV=3	393	466	393	467	PF14492.3	EFG_II	Domain	1	74	74	74	7e-21	1	CL0437
sp|P23112|EF2_SULAC Elongation factor 2 OS=Sulfolobus acidocaldarius (strain ATCC 33909 / DSM 639 / JCM 8929 / NBRC 15157 / NCIMB 11770) GN=fusA PE=1 SV=3	518	625	509	626	PF03764.15	EFG_IV	Domain	11	120	112	98	2.8e-28	1	CL0329
sp|P28461|IF5A_SULAC Translation initiation factor 5A OS=Sulfolobus acidocaldarius (strain ATCC 33909 / DSM 639 / JCM 8929 / NBRC 15157 / NCIMB 11770) GN=eif5a PE=1 SV=2	8	39	7	42	PF08207.9	EFP_N	Domain	2	33	32	27	3e-06	1	CL0107
tr|Q4J9B3|Q4J9B3_SULAC Translation initiation factor eIF2 alpha OS=Sulfolobus acidocaldarius (strain ATCC 33909 / DSM 639 / JCM 8929 / NBRC 15157 / NCIMB 11770) GN=Saci_1275 PE=4 SV=1	122	232	121	233	PF07541.9	EIF_2_alpha	Family	2	115	115	75.9	2.3e-21	1	No_clan
sp|Q4JA54|IF1A_SULAC Translation initiation factor 1A OS=Sulfolobus acidocaldarius (strain ATCC 33909 / DSM 639 / JCM 8929 / NBRC 15157 / NCIMB 11770) GN=eif1a PE=3 SV=1	21	83	21	83	PF01176.16	eIF-1a	Domain	1	64	64	80.5	5.2e-23	1	CL0021
tr|Q4JAI0|Q4JAI0_SULAC Translation initiation factor 2 gamma subunit OS=Sulfolobus acidocaldarius (strain ATCC 33909 / DSM 639 / JCM 8929 / NBRC 15157 / NCIMB 11770) GN=Saci_0832 PE=4 SV=1	330	415	328	415	PF09173.8	eIF2_C	Domain	3	86	86	88	3.2e-25	1	No_clan
sp|Q4JA57|IF2B_SULAC Translation initiation factor 2 subunit beta OS=Sulfolobus acidocaldarius (strain ATCC 33909 / DSM 639 / JCM 8929 / NBRC 15157 / NCIMB 11770) GN=eif2b PE=3 SV=1	24	135	21	135	PF01873.14	eIF-5_eIF-2B	Family	5	117	113	106.8	5.2e-31	1	No_clan
sp|P28461|IF5A_SULAC Translation initiation factor 5A OS=Sulfolobus acidocaldarius (strain ATCC 33909 / DSM 639 / JCM 8929 / NBRC 15157 / NCIMB 11770) GN=eif5a PE=1 SV=2	69	131	69	131	PF01287.17	eIF-5a	Domain	1	69	70	34.6	1.4e-08	1	CL0021
sp|P38619|IF6_SULAC Translation initiation factor 6 OS=Sulfolobus acidocaldarius (strain ATCC 33909 / DSM 639 / JCM 8929 / NBRC 15157 / NCIMB 11770) GN=eif6 PE=3 SV=2	5	203	5	219	PF01912.15	eIF-6	Family	1	197	199	210.3	1.6e-62	1	CL0197
tr|Q4JAS4|Q4JAS4_SULAC Conserved Crenarchaeal protein OS=Sulfolobus acidocaldarius (strain ATCC 33909 / DSM 639 / JCM 8929 / NBRC 15157 / NCIMB 11770) GN=Saci_0727 PE=4 SV=1	2	75	2	76	PF05129.10	Elf1	Domain	1	77	77	64.5	6.1e-18	1	CL0167
tr|Q4JCA3|Q4JCA3_SULAC Glutamate dehydrogenase OS=Sulfolobus acidocaldarius (strain ATCC 33909 / DSM 639 / JCM 8929 / NBRC 15157 / NCIMB 11770) GN=gdhA PE=3 SV=1	188	421	188	421	PF00208.18	ELFV_dehydrog	Domain	1	243	244	224.5	1.5e-66	1	CL0063
tr|Q4JCA3|Q4JCA3_SULAC Glutamate dehydrogenase OS=Sulfolobus acidocaldarius (strain ATCC 33909 / DSM 639 / JCM 8929 / NBRC 15157 / NCIMB 11770) GN=gdhA PE=3 SV=1	42	168	42	170	PF02812.15	ELFV_dehydrog_N	Domain	1	128	128	181	7.2e-54	1	CL0603
tr|Q4JCL5|Q4JCL5_SULAC Ribosomal RNA small subunit methyltransferase Nep1 OS=Sulfolobus acidocaldarius (strain ATCC 33909 / DSM 639 / JCM 8929 / NBRC 15157 / NCIMB 11770) GN=nep1 PE=3 SV=1	5	212	5	215	PF03587.11	EMG1	Family	1	191	213	150.8	3.3e-44	1	CL0098
tr|Q4J7V0|Q4J7V0_SULAC Conserved Archaeal protein OS=Sulfolobus acidocaldarius (strain ATCC 33909 / DSM 639 / JCM 8929 / NBRC 15157 / NCIMB 11770) GN=Saci_1824 PE=4 SV=1	14	173	14	174	PF10107.6	Endonuc_Holl	Family	1	160	162	208.2	5.5e-62	1	CL0236
sp|Q4JB89|NFI_SULAC Endonuclease V OS=Sulfolobus acidocaldarius (strain ATCC 33909 / DSM 639 / JCM 8929 / NBRC 15157 / NCIMB 11770) GN=nfi PE=3 SV=1	28	175	15	186	PF04493.11	Endonuclease_5	Family	15	179	166	116	1.6e-33	1	CL0189
sp|Q4J920|ENO_SULAC Enolase OS=Sulfolobus acidocaldarius (strain ATCC 33909 / DSM 639 / JCM 8929 / NBRC 15157 / NCIMB 11770) GN=eno PE=3 SV=1	138	406	136	415	PF00113.19	Enolase_C	Domain	3	282	280	314.1	7.6e-94	1	CL0256
sp|Q4J920|ENO_SULAC Enolase OS=Sulfolobus acidocaldarius (strain ATCC 33909 / DSM 639 / JCM 8929 / NBRC 15157 / NCIMB 11770) GN=eno PE=3 SV=1	7	131	7	131	PF03952.13	Enolase_N	Domain	1	131	131	117.4	4.2e-34	1	CL0227
tr|Q4JAP3|Q4JAP3_SULAC Epimerase OS=Sulfolobus acidocaldarius (strain ATCC 33909 / DSM 639 / JCM 8929 / NBRC 15157 / NCIMB 11770) GN=Saci_0761 PE=4 SV=1	3	229	2	229	PF01370.18	Epimerase	Family	2	241	242	146.2	9.7e-43	1	CL0063
tr|Q4J9N1|Q4J9N1_SULAC Uncharacterized protein OS=Sulfolobus acidocaldarius (strain ATCC 33909 / DSM 639 / JCM 8929 / NBRC 15157 / NCIMB 11770) GN=Saci_1153 PE=4 SV=1	3	115	3	123	PF01370.18	Epimerase	Family	1	111	115	35.5	6.5e-09	1	CL0063
tr|Q4JBJ3|Q4JBJ3_SULAC Epimerase OS=Sulfolobus acidocaldarius (strain ATCC 33909 / DSM 639 / JCM 8929 / NBRC 15157 / NCIMB 11770) GN=Saci_0423 PE=4 SV=1	3	285	3	291	PF01370.18	Epimerase	Family	1	233	292	78.3	5.4e-22	1	CL0063
tr|Q4JCC2|Q4JCC2_SULAC Conserved Crenarchaeal protein OS=Sulfolobus acidocaldarius (strain ATCC 33909 / DSM 639 / JCM 8929 / NBRC 15157 / NCIMB 11770) GN=Saci_0134 PE=4 SV=1	3	171	3	186	PF01370.18	Epimerase	Family	1	178	184	38.8	6.2e-10	1	CL0063
tr|Q4JC72|Q4JC72_SULAC 3-phosphoshikimate 1-carboxyvinyltransferase OS=Sulfolobus acidocaldarius (strain ATCC 33909 / DSM 639 / JCM 8929 / NBRC 15157 / NCIMB 11770) GN=aroA PE=3 SV=1	18	347	2	348	PF00275.17	EPSP_synthase	Family	75	416	345	218.6	1.1e-64	1	CL0290
tr|Q4JBP1|Q4JBP1_SULAC Leucyl aminopeptidase OS=Sulfolobus acidocaldarius (strain ATCC 33909 / DSM 639 / JCM 8929 / NBRC 15157 / NCIMB 11770) GN=ape2 PE=4 SV=1	487	776	486	777	PF11838.5	ERAP1_C	Domain	2	312	312	107.3	1e-30	1	No_clan
tr|Q4J968|Q4J968_SULAC XPB/RAD25-related helicase OS=Sulfolobus acidocaldarius (strain ATCC 33909 / DSM 639 / JCM 8929 / NBRC 15157 / NCIMB 11770) GN=Saci_1326 PE=4 SV=1	314	453	301	458	PF16203.2	ERCC3_RAD25_C	Domain	36	184	149	83.6	1.1e-23	1	CL0023
tr|Q4JB33|Q4JB33_SULAC XPF/RAD1 repair endonuclease OS=Sulfolobus acidocaldarius (strain ATCC 33909 / DSM 639 / JCM 8929 / NBRC 15157 / NCIMB 11770) GN=Saci_0604 PE=4 SV=1	7	127	6	127	PF02732.12	ERCC4	Domain	2	157	157	81.5	6.4e-23	1	CL0236
sp|Q4JCI0|PELO_SULAC Protein pelota homolog OS=Sulfolobus acidocaldarius (strain ATCC 33909 / DSM 639 / JCM 8929 / NBRC 15157 / NCIMB 11770) GN=pelA PE=3 SV=1	7	120	1	121	PF03463.12	eRF1_1	Domain	10	127	119	83.6	1e-23	1	No_clan
tr|Q4JA21|Q4JA21_SULAC Peptide chain release factor subunit 1 OS=Sulfolobus acidocaldarius (strain ATCC 33909 / DSM 639 / JCM 8929 / NBRC 15157 / NCIMB 11770) GN=Saci_0999 PE=4 SV=1	107	240	106	240	PF03464.12	eRF1_2	Domain	2	133	134	148.9	8.7e-44	1	CL0267
sp|Q4JCI0|PELO_SULAC Protein pelota homolog OS=Sulfolobus acidocaldarius (strain ATCC 33909 / DSM 639 / JCM 8929 / NBRC 15157 / NCIMB 11770) GN=pelA PE=3 SV=1	245	341	245	341	PF03465.12	eRF1_3	Domain	1	113	113	73.1	2.2e-20	1	CL0101
tr|Q4JA21|Q4JA21_SULAC Peptide chain release factor subunit 1 OS=Sulfolobus acidocaldarius (strain ATCC 33909 / DSM 639 / JCM 8929 / NBRC 15157 / NCIMB 11770) GN=Saci_0999 PE=4 SV=1	244	335	243	335	PF03465.12	eRF1_3	Domain	2	113	112	72.7	2.8e-20	1	CL0101
tr|Q4JCD5|Q4JCD5_SULAC Conserved Archaeal esterase OS=Sulfolobus acidocaldarius (strain ATCC 33909 / DSM 639 / JCM 8929 / NBRC 15157 / NCIMB 11770) GN=Saci_0120 PE=4 SV=1	99	307	19	313	PF00756.17	Esterase	Domain	88	242	226	48.3	8.8e-13	1	CL0028
tr|Q4JBX2|Q4JBX2_SULAC Electron transfer flavoprotein OS=Sulfolobus acidocaldarius (strain ATCC 33909 / DSM 639 / JCM 8929 / NBRC 15157 / NCIMB 11770) GN=etfA PE=4 SV=1	48	138	23	149	PF01012.18	ETF	Domain	79	175	97	47.6	1.6e-12	1	CL0039
tr|Q4JBX3|Q4JBX3_SULAC Electron transfer flavoprotein OS=Sulfolobus acidocaldarius (strain ATCC 33909 / DSM 639 / JCM 8929 / NBRC 15157 / NCIMB 11770) GN=etfB PE=4 SV=1	26	198	20	200	PF01012.18	ETF	Domain	8	180	181	117.1	7.5e-34	1	CL0039
tr|Q4JBU8|Q4JBU8_SULAC Electron transfer flavoprotein OS=Sulfolobus acidocaldarius (strain ATCC 33909 / DSM 639 / JCM 8929 / NBRC 15157 / NCIMB 11770) GN=Saci_0315 PE=4 SV=1	27	211	25	212	PF01012.18	ETF	Domain	3	181	189	156.3	6.8e-46	1	CL0039
tr|Q4JBU8|Q4JBU8_SULAC Electron transfer flavoprotein OS=Sulfolobus acidocaldarius (strain ATCC 33909 / DSM 639 / JCM 8929 / NBRC 15157 / NCIMB 11770) GN=Saci_0315 PE=4 SV=1	287	467	287	468	PF01012.18	ETF	Domain	1	181	183	139.8	7.7e-41	1	CL0039
tr|Q4JBX2|Q4JBX2_SULAC Electron transfer flavoprotein OS=Sulfolobus acidocaldarius (strain ATCC 33909 / DSM 639 / JCM 8929 / NBRC 15157 / NCIMB 11770) GN=etfA PE=4 SV=1	157	241	157	241	PF00766.16	ETF_alpha	Domain	1	84	85	107.9	1.8e-31	1	CL0085
tr|Q4JBU8|Q4JBU8_SULAC Electron transfer flavoprotein OS=Sulfolobus acidocaldarius (strain ATCC 33909 / DSM 639 / JCM 8929 / NBRC 15157 / NCIMB 11770) GN=Saci_0315 PE=4 SV=1	486	566	484	567	PF00766.16	ETF_alpha	Domain	3	83	81	110.4	2.9e-32	1	CL0085
tr|Q4JBU6|Q4JBU6_SULAC Ferredoxin-like protein OS=Sulfolobus acidocaldarius (strain ATCC 33909 / DSM 639 / JCM 8929 / NBRC 15157 / NCIMB 11770) GN=Saci_0317 PE=4 SV=1	12	91	5	94	PF05187.10	ETF_QO	Family	18	101	85	47.9	1e-12	1	CL0344
tr|Q4JC14|Q4JC14_SULAC Conserved Archaeal protein OS=Sulfolobus acidocaldarius (strain ATCC 33909 / DSM 639 / JCM 8929 / NBRC 15157 / NCIMB 11770) GN=Saci_0248 PE=4 SV=1	2	142	2	142	PF01878.15	EVE	Domain	1	146	158	75.5	3.9e-21	1	CL0178
tr|Q4JCC7|Q4JCC7_SULAC Exonuclease OS=Sulfolobus acidocaldarius (strain ATCC 33909 / DSM 639 / JCM 8929 / NBRC 15157 / NCIMB 11770) GN=Saci_0129 PE=4 SV=1	4	233	4	233	PF03372.20	Exo_endo_phos	Domain	1	243	261	76.2	3.1e-21	1	CL0530
tr|Q4J809|Q4J809_SULAC Fumarylacetoacetate (FAA) hydrolase OS=Sulfolobus acidocaldarius (strain ATCC 33909 / DSM 639 / JCM 8929 / NBRC 15157 / NCIMB 11770) GN=Saci_1767 PE=4 SV=1	96	303	96	304	PF01557.15	FAA_hydrolase	Family	1	217	219	239.6	2.6e-71	1	CL0377
tr|Q4J6K3|Q4J6K3_SULAC 4-hydroxyphenylacetate degradation bifunctionali somerase/decarboxylase OS=Sulfolobus acidocaldarius (strain ATCC 33909 / DSM 639 / JCM 8929 / NBRC 15157 / NCIMB 11770) GN=Saci_2293 PE=4 SV=1	52	277	51	278	PF01557.15	FAA_hydrolase	Family	2	217	234	135.9	1.4e-39	1	CL0377
tr|Q4J6Y6|Q4J6Y6_SULAC Fumarylacetoacetate (FAA) hydrolase OS=Sulfolobus acidocaldarius (strain ATCC 33909 / DSM 639 / JCM 8929 / NBRC 15157 / NCIMB 11770) GN=Saci_2149 PE=4 SV=1	101	314	100	314	PF01557.15	FAA_hydrolase	Family	2	218	221	192.7	5.8e-57	1	CL0377
tr|Q4J7I6|Q4J7I6_SULAC Conserved protein OS=Sulfolobus acidocaldarius (strain ATCC 33909 / DSM 639 / JCM 8929 / NBRC 15157 / NCIMB 11770) GN=Saci_1939 PE=4 SV=1	112	286	84	287	PF01557.15	FAA_hydrolase	Family	28	217	196	89.2	2.7e-25	1	CL0377
tr|Q4JB84|Q4JB84_SULAC L-aspartate oxidase OS=Sulfolobus acidocaldarius (strain ATCC 33909 / DSM 639 / JCM 8929 / NBRC 15157 / NCIMB 11770) GN=nadB PE=4 SV=1	4	355	2	355	PF00890.21	FAD_binding_2	Family	4	417	421	250.8	2.3e-74	1	CL0063
tr|Q4JA37|Q4JA37_SULAC Succinate dehydrogenase subunit A OS=Sulfolobus acidocaldarius (strain ATCC 33909 / DSM 639 / JCM 8929 / NBRC 15157 / NCIMB 11770) GN=sdhA PE=4 SV=1	7	386	7	386	PF00890.21	FAD_binding_2	Family	1	417	427	368.4	4.8e-110	1	CL0063
tr|Q4JC53|Q4JC53_SULAC FAD-binding domain protein OS=Sulfolobus acidocaldarius (strain ATCC 33909 / DSM 639 / JCM 8929 / NBRC 15157 / NCIMB 11770) GN=Saci_0207 PE=4 SV=1	6	132	4	134	PF01565.20	FAD_binding_4	Domain	6	137	132	60.8	1.1e-16	1	CL0077
tr|Q4J9J4|Q4J9J4_SULAC Conserved protein OS=Sulfolobus acidocaldarius (strain ATCC 33909 / DSM 639 / JCM 8929 / NBRC 15157 / NCIMB 11770) GN=Saci_1189 PE=4 SV=1	4	120	2	123	PF01565.20	FAD_binding_4	Domain	8	134	127	29.2	5.6e-07	1	CL0077
tr|Q4JC54|Q4JC54_SULAC Glycolate oxidase subunit OS=Sulfolobus acidocaldarius (strain ATCC 33909 / DSM 639 / JCM 8929 / NBRC 15157 / NCIMB 11770) GN=glcD PE=4 SV=1	35	171	35	172	PF01565.20	FAD_binding_4	Domain	1	138	140	100.3	6.6e-29	1	CL0077
tr|Q4J7P1|Q4J7P1_SULAC Alkyldihydroxyacetonephosphate synthase OS=Sulfolobus acidocaldarius (strain ATCC 33909 / DSM 639 / JCM 8929 / NBRC 15157 / NCIMB 11770) GN=Saci_1885 PE=4 SV=1	49	182	47	185	PF01565.20	FAD_binding_4	Domain	3	134	136	92.6	1.6e-26	1	CL0077
tr|Q4J9J5|Q4J9J5_SULAC Alkyldihydroxyacetonephosphate synthase OS=Sulfolobus acidocaldarius (strain ATCC 33909 / DSM 639 / JCM 8929 / NBRC 15157 / NCIMB 11770) GN=Saci_1188 PE=4 SV=1	44	179	44	180	PF01565.20	FAD_binding_4	Domain	1	138	138	128	1.8e-37	1	CL0077
tr|Q4JBW4|Q4JBW4_SULAC D-lactate dehydrogenase OS=Sulfolobus acidocaldarius (strain ATCC 33909 / DSM 639 / JCM 8929 / NBRC 15157 / NCIMB 11770) GN=dld PE=4 SV=1	23	160	23	161	PF01565.20	FAD_binding_4	Domain	1	138	138	147.3	2e-43	1	CL0077
sp|Q4J6M6|CUTB_SULAC Glyceraldehyde dehydrogenase medium chain OS=Sulfolobus acidocaldarius (strain ATCC 33909 / DSM 639 / JCM 8929 / NBRC 15157 / NCIMB 11770) GN=cutB PE=1 SV=1	5	173	4	174	PF00941.18	FAD_binding_5	Family	2	170	169	172.9	4.4e-51	1	CL0077
tr|Q4JAA1|Q4JAA1_SULAC Carbon monoxide dehydrogenase medium chain OS=Sulfolobus acidocaldarius (strain ATCC 33909 / DSM 639 / JCM 8929 / NBRC 15157 / NCIMB 11770) GN=Saci_0916 PE=4 SV=1	5	168	4	169	PF00941.18	FAD_binding_5	Family	2	170	169	162.4	7.5e-48	1	CL0077
tr|Q4J6P9|Q4J6P9_SULAC Carbon monoxide dehydrogenase OS=Sulfolobus acidocaldarius (strain ATCC 33909 / DSM 639 / JCM 8929 / NBRC 15157 / NCIMB 11770) GN=Saci_2246 PE=4 SV=1	5	170	4	171	PF00941.18	FAD_binding_5	Family	2	170	169	167.2	2.4e-49	1	CL0077
tr|Q4J9F6|Q4J9F6_SULAC Deoxyribodipyrimidine photolyase OS=Sulfolobus acidocaldarius (strain ATCC 33909 / DSM 639 / JCM 8929 / NBRC 15157 / NCIMB 11770) GN=phr PE=3 SV=1	240	423	240	426	PF03441.11	FAD_binding_7	Domain	1	185	187	226.5	1.7e-67	1	No_clan
tr|Q4JBX1|Q4JBX1_SULAC Dehydrogenase OS=Sulfolobus acidocaldarius (strain ATCC 33909 / DSM 639 / JCM 8929 / NBRC 15157 / NCIMB 11770) GN=Saci_0292 PE=4 SV=1	6	159	6	163	PF12831.4	FAD_oxidored	Family	1	147	163	50.4	1.9e-13	1	CL0063
tr|Q4JBU7|Q4JBU7_SULAC FixC OS=Sulfolobus acidocaldarius (strain ATCC 33909 / DSM 639 / JCM 8929 / NBRC 15157 / NCIMB 11770) GN=Saci_0316 PE=4 SV=1	4	134	4	150	PF12831.4	FAD_oxidored	Family	1	124	138	37.9	1.2e-09	1	CL0063
tr|Q4JC54|Q4JC54_SULAC Glycolate oxidase subunit OS=Sulfolobus acidocaldarius (strain ATCC 33909 / DSM 639 / JCM 8929 / NBRC 15157 / NCIMB 11770) GN=glcD PE=4 SV=1	203	439	203	440	PF02913.16	FAD-oxidase_C	Domain	1	249	250	176.8	5.2e-52	1	CL0277
tr|Q4J7P1|Q4J7P1_SULAC Alkyldihydroxyacetonephosphate synthase OS=Sulfolobus acidocaldarius (strain ATCC 33909 / DSM 639 / JCM 8929 / NBRC 15157 / NCIMB 11770) GN=Saci_1885 PE=4 SV=1	384	413	377	413	PF02913.16	FAD-oxidase_C	Domain	221	250	30	26.8	3.2e-06	1	CL0277
tr|Q4J9J5|Q4J9J5_SULAC Alkyldihydroxyacetonephosphate synthase OS=Sulfolobus acidocaldarius (strain ATCC 33909 / DSM 639 / JCM 8929 / NBRC 15157 / NCIMB 11770) GN=Saci_1188 PE=4 SV=1	225	451	219	451	PF02913.16	FAD-oxidase_C	Domain	9	250	245	87.8	8e-25	1	CL0277
tr|Q4JBW4|Q4JBW4_SULAC D-lactate dehydrogenase OS=Sulfolobus acidocaldarius (strain ATCC 33909 / DSM 639 / JCM 8929 / NBRC 15157 / NCIMB 11770) GN=dld PE=4 SV=1	203	428	197	429	PF02913.16	FAD-oxidase_C	Domain	6	249	248	153	9.9e-45	1	CL0277
tr|Q4JAL4|Q4JAL4_SULAC Conserved Prokaryal protein OS=Sulfolobus acidocaldarius (strain ATCC 33909 / DSM 639 / JCM 8929 / NBRC 15157 / NCIMB 11770) GN=Saci_0795 PE=4 SV=1	9	372	8	393	PF05833.8	FbpA	Family	2	416	418	104.4	5.6e-30	1	CL0303
tr|Q4JAX4|Q4JAX4_SULAC Conserved Archaeal protein OS=Sulfolobus acidocaldarius (strain ATCC 33909 / DSM 639 / JCM 8929 / NBRC 15157 / NCIMB 11770) GN=Saci_0671 PE=4 SV=1	2	362	2	362	PF01950.13	FBPase_3	Family	1	361	361	595.4	3.6e-179	1	No_clan
sp|Q4JBU5|FDHD_SULAC Sulfurtransferase FdhD OS=Sulfolobus acidocaldarius (strain ATCC 33909 / DSM 639 / JCM 8929 / NBRC 15157 / NCIMB 11770) GN=fdhD PE=3 SV=1	24	251	24	252	PF02634.12	FdhD-NarQ	Family	1	236	237	248.5	6.3e-74	1	CL0109
tr|Q4JCE2|Q4JCE2_SULAC Iron dependent repressor OS=Sulfolobus acidocaldarius (strain ATCC 33909 / DSM 639 / JCM 8929 / NBRC 15157 / NCIMB 11770) GN=Saci_0112 PE=4 SV=1	64	132	64	133	PF02742.12	Fe_dep_repr_C	Domain	1	69	69	95.6	1.2e-27	1	CL0123
tr|Q4JC97|Q4JC97_SULAC Iron dependent repressor OS=Sulfolobus acidocaldarius (strain ATCC 33909 / DSM 639 / JCM 8929 / NBRC 15157 / NCIMB 11770) GN=Saci_0161 PE=4 SV=1	63	130	63	131	PF02742.12	Fe_dep_repr_C	Domain	1	69	69	68.3	4e-19	1	CL0123
tr|Q4JCE2|Q4JCE2_SULAC Iron dependent repressor OS=Sulfolobus acidocaldarius (strain ATCC 33909 / DSM 639 / JCM 8929 / NBRC 15157 / NCIMB 11770) GN=Saci_0112 PE=4 SV=1	4	58	3	61	PF01325.16	Fe_dep_repress	Domain	2	56	55	43.9	1.8e-11	1	CL0123
tr|Q4JC97|Q4JC97_SULAC Iron dependent repressor OS=Sulfolobus acidocaldarius (strain ATCC 33909 / DSM 639 / JCM 8929 / NBRC 15157 / NCIMB 11770) GN=Saci_0161 PE=4 SV=1	9	58	2	60	PF01325.16	Fe_dep_repress	Domain	8	57	50	24.9	1.5e-05	1	CL0123
tr|Q4J9T9|Q4J9T9_SULAC Dehydrogenase OS=Sulfolobus acidocaldarius (strain ATCC 33909 / DSM 639 / JCM 8929 / NBRC 15157 / NCIMB 11770) GN=Saci_1087 PE=4 SV=1	9	319	8	320	PF00465.16	Fe-ADH	Family	2	362	361	154.1	3.9e-45	1	CL0224
sp|Q4JB01|G1PDH_SULAC Glycerol-1-phosphate dehydrogenase [NAD(P)+] OS=Sulfolobus acidocaldarius (strain ATCC 33909 / DSM 639 / JCM 8929 / NBRC 15157 / NCIMB 11770) GN=egsA PE=3 SV=2	17	272	15	272	PF13685.3	Fe-ADH_2	Family	3	249	260	211.6	1.3e-62	1	CL0224
tr|Q4J9G3|Q4J9G3_SULAC Hemin transport system permease protein OS=Sulfolobus acidocaldarius (strain ATCC 33909 / DSM 639 / JCM 8929 / NBRC 15157 / NCIMB 11770) GN=Saci_1221 PE=4 SV=1	20	325	13	325	PF01032.15	FecCD	Family	4	312	315	224.8	1.1e-66	1	CL0142
tr|Q4JCE2|Q4JCE2_SULAC Iron dependent repressor OS=Sulfolobus acidocaldarius (strain ATCC 33909 / DSM 639 / JCM 8929 / NBRC 15157 / NCIMB 11770) GN=Saci_0112 PE=4 SV=1	142	212	141	212	PF04023.11	FeoA	Domain	2	74	74	25.1	1.5e-05	1	CL0206
sp|Q4J6M5|CUTC_SULAC Glyceraldehyde dehydrogenase small chain OS=Sulfolobus acidocaldarius (strain ATCC 33909 / DSM 639 / JCM 8929 / NBRC 15157 / NCIMB 11770) GN=cutC PE=1 SV=1	16	72	14	83	PF00111.24	Fer2	Domain	3	56	58	21.9	0.00011	1	CL0486
tr|Q4J6P9|Q4J6P9_SULAC Carbon monoxide dehydrogenase OS=Sulfolobus acidocaldarius (strain ATCC 33909 / DSM 639 / JCM 8929 / NBRC 15157 / NCIMB 11770) GN=Saci_2246 PE=4 SV=1	308	356	307	369	PF00111.24	Fer2	Domain	2	52	51	29.6	4.5e-07	1	CL0486
tr|Q4JAA0|Q4JAA0_SULAC Carbon monoxide dehydrogenase small chain OS=Sulfolobus acidocaldarius (strain ATCC 33909 / DSM 639 / JCM 8929 / NBRC 15157 / NCIMB 11770) GN=Saci_0917 PE=4 SV=1	15	65	14	85	PF00111.24	Fer2	Domain	2	53	52	30.1	3.2e-07	1	CL0486
sp|Q4J6M5|CUTC_SULAC Glyceraldehyde dehydrogenase small chain OS=Sulfolobus acidocaldarius (strain ATCC 33909 / DSM 639 / JCM 8929 / NBRC 15157 / NCIMB 11770) GN=cutC PE=1 SV=1	82	154	82	155	PF01799.17	Fer2_2	Domain	1	74	74	101	2.4e-29	1	CL0486
tr|Q4J6P9|Q4J6P9_SULAC Carbon monoxide dehydrogenase OS=Sulfolobus acidocaldarius (strain ATCC 33909 / DSM 639 / JCM 8929 / NBRC 15157 / NCIMB 11770) GN=Saci_2246 PE=4 SV=1	374	443	374	444	PF01799.17	Fer2_2	Domain	1	74	74	73	1.2e-20	1	CL0486
tr|Q4JAA0|Q4JAA0_SULAC Carbon monoxide dehydrogenase small chain OS=Sulfolobus acidocaldarius (strain ATCC 33909 / DSM 639 / JCM 8929 / NBRC 15157 / NCIMB 11770) GN=Saci_0917 PE=4 SV=1	81	154	81	154	PF01799.17	Fer2_2	Domain	1	75	75	114.1	2e-33	1	CL0486
tr|Q4JA38|Q4JA38_SULAC Succinate dehydrogenase subunit B OS=Sulfolobus acidocaldarius (strain ATCC 33909 / DSM 639 / JCM 8929 / NBRC 15157 / NCIMB 11770) GN=sdhB PE=4 SV=1	12	118	11	118	PF13085.3	Fer2_3	Domain	2	109	110	110.4	3.7e-32	1	CL0486
tr|Q4JBU3|Q4JBU3_SULAC Formate dehydrogenase alpha chain OS=Sulfolobus acidocaldarius (strain ATCC 33909 / DSM 639 / JCM 8929 / NBRC 15157 / NCIMB 11770) GN=fdhF PE=4 SV=1	3	74	2	77	PF13510.3	Fer2_4	Domain	3	79	77	46.5	2.5e-12	1	CL0486
tr|Q4J731|Q4J731_SULAC Conserved Archaeal 4Fe-4S binding domain protein OS=Sulfolobus acidocaldarius (strain ATCC 33909 / DSM 639 / JCM 8929 / NBRC 15157 / NCIMB 11770) GN=Saci_2106 PE=4 SV=1	368	385	368	389	PF00037.24	Fer4	Domain	1	18	18	22.6	5.7e-05	1	CL0344
tr|Q4J6R6|Q4J6R6_SULAC Indolepyruvate oxidoreductase subunit IorA OS=Sulfolobus acidocaldarius (strain ATCC 33909 / DSM 639 / JCM 8929 / NBRC 15157 / NCIMB 11770) GN=iorA PE=4 SV=1	574	596	573	596	PF00037.24	Fer4	Domain	2	24	23	30.2	2.3e-07	1	CL0344
tr|Q4JBU3|Q4JBU3_SULAC Formate dehydrogenase alpha chain OS=Sulfolobus acidocaldarius (strain ATCC 33909 / DSM 639 / JCM 8929 / NBRC 15157 / NCIMB 11770) GN=fdhF PE=4 SV=1	139	156	138	160	PF00037.24	Fer4	Domain	2	19	18	23.4	3.3e-05	1	CL0344
tr|Q4JBU3|Q4JBU3_SULAC Formate dehydrogenase alpha chain OS=Sulfolobus acidocaldarius (strain ATCC 33909 / DSM 639 / JCM 8929 / NBRC 15157 / NCIMB 11770) GN=fdhF PE=4 SV=1	186	203	182	204	PF00037.24	Fer4	Domain	6	23	18	26.3	4e-06	1	CL0344
tr|Q4JAX3|Q4JAX3_SULAC RNase L inhibitor-like protein OS=Sulfolobus acidocaldarius (strain ATCC 33909 / DSM 639 / JCM 8929 / NBRC 15157 / NCIMB 11770) GN=Saci_0672 PE=3 SV=1	44	67	44	67	PF00037.24	Fer4	Domain	1	24	24	29.6	3.5e-07	1	CL0344
tr|Q4JBX0|Q4JBX0_SULAC Ferredoxin-like protein OS=Sulfolobus acidocaldarius (strain ATCC 33909 / DSM 639 / JCM 8929 / NBRC 15157 / NCIMB 11770) GN=Saci_0293 PE=4 SV=1	20	71	20	71	PF13237.3	Fer4_10	Domain	1	56	58	28.6	1e-06	1	CL0344
tr|Q4J7X3|Q4J7X3_SULAC Conserved Archaeal 4Fe-4S binding protein OS=Sulfolobus acidocaldarius (strain ATCC 33909 / DSM 639 / JCM 8929 / NBRC 15157 / NCIMB 11770) GN=Saci_1802 PE=4 SV=1	568	619	566	619	PF13237.3	Fer4_10	Domain	3	56	56	29	7.4e-07	1	CL0344
tr|Q4J741|Q4J741_SULAC Conserved Archaeal membrane protein OS=Sulfolobus acidocaldarius (strain ATCC 33909 / DSM 639 / JCM 8929 / NBRC 15157 / NCIMB 11770) GN=Saci_2098 PE=4 SV=1	390	441	388	441	PF13237.3	Fer4_10	Domain	3	56	56	29.7	4.6e-07	1	CL0344
tr|Q4J738|Q4J738_SULAC Conserved 4Fe-4S binding domain protein OS=Sulfolobus acidocaldarius (strain ATCC 33909 / DSM 639 / JCM 8929 / NBRC 15157 / NCIMB 11770) GN=Saci_2101 PE=4 SV=1	95	192	92	196	PF13247.3	Fer4_11	Domain	4	96	99	70.3	1e-19	1	CL0344
tr|Q4J6P6|Q4J6P6_SULAC Molybdopterin oxidoreductase, iron-sulfur binding subunit OS=Sulfolobus acidocaldarius (strain ATCC 33909 / DSM 639 / JCM 8929 / NBRC 15157 / NCIMB 11770) GN=Saci_2249 PE=4 SV=1	2	77	1	78	PF13247.3	Fer4_11	Domain	20	99	80	49.2	4.1e-13	1	CL0344
sp|Q4J8T0|MOAA_SULAC Probable cyclic pyranopterin monophosphate synthase OS=Sulfolobus acidocaldarius (strain ATCC 33909 / DSM 639 / JCM 8929 / NBRC 15157 / NCIMB 11770) GN=moaA PE=3 SV=1	16	106	9	119	PF13353.3	Fer4_12	Domain	11	106	97	29.8	5.3e-07	1	CL0344
tr|Q4JBW7|Q4JBW7_SULAC Predicted Fe-S oxidoreductases OS=Sulfolobus acidocaldarius (strain ATCC 33909 / DSM 639 / JCM 8929 / NBRC 15157 / NCIMB 11770) GN=Saci_0296 PE=4 SV=1	33	130	25	139	PF13353.3	Fer4_12	Domain	12	118	107	29.7	5.9e-07	1	CL0344
tr|Q4J8R4|Q4J8R4_SULAC Conserved Archaeal protein OS=Sulfolobus acidocaldarius (strain ATCC 33909 / DSM 639 / JCM 8929 / NBRC 15157 / NCIMB 11770) GN=Saci_1489 PE=4 SV=1	31	125	23	147	PF13353.3	Fer4_12	Domain	12	114	103	38.1	1.5e-09	1	CL0344
tr|Q4JBN9|Q4JBN9_SULAC Conserved Archaeal protein OS=Sulfolobus acidocaldarius (strain ATCC 33909 / DSM 639 / JCM 8929 / NBRC 15157 / NCIMB 11770) GN=Saci_0374 PE=4 SV=1	3	109	1	121	PF13353.3	Fer4_12	Domain	10	124	116	29.1	8.9e-07	1	CL0344
tr|Q4JAU6|Q4JAU6_SULAC Conserved Archaeal radical SAM superfamily protein OS=Sulfolobus acidocaldarius (strain ATCC 33909 / DSM 639 / JCM 8929 / NBRC 15157 / NCIMB 11770) GN=Saci_0703 PE=4 SV=1	141	226	132	265	PF13353.3	Fer4_12	Domain	9	97	90	25.4	1.2e-05	1	CL0344
tr|Q4J8G3|Q4J8G3_SULAC 7-carboxy-7-deazaguanine synthase OS=Sulfolobus acidocaldarius (strain ATCC 33909 / DSM 639 / JCM 8929 / NBRC 15157 / NCIMB 11770) GN=queE PE=3 SV=1	25	107	24	127	PF13394.3	Fer4_14	Domain	2	96	95	51.2	1.1e-13	1	CL0344
tr|Q4JCI1|Q4JCI1_SULAC Conserved Archaeal protein OS=Sulfolobus acidocaldarius (strain ATCC 33909 / DSM 639 / JCM 8929 / NBRC 15157 / NCIMB 11770) GN=Saci_0071 PE=4 SV=1	31	120	29	135	PF13394.3	Fer4_14	Domain	2	92	94	33.4	3.7e-08	1	CL0344
tr|Q4JBS9|Q4JBS9_SULAC Metabolism heterodisulfide reductase C OS=Sulfolobus acidocaldarius (strain ATCC 33909 / DSM 639 / JCM 8929 / NBRC 15157 / NCIMB 11770) GN=hdrC PE=4 SV=1	66	124	65	126	PF13534.3	Fer4_17	Domain	2	58	59	31	2.4e-07	1	CL0344
tr|Q4J6P5|Q4J6P5_SULAC Pyruvate synthase delta chain OS=Sulfolobus acidocaldarius (strain ATCC 33909 / DSM 639 / JCM 8929 / NBRC 15157 / NCIMB 11770) GN=porD PE=4 SV=1	32	84	31	84	PF14697.3	Fer4_21	Domain	2	59	58	44.5	1.1e-11	1	CL0344
tr|Q4J6F7|Q4J6F7_SULAC NADH-quinone oxidoreductase OS=Sulfolobus acidocaldarius (strain ATCC 33909 / DSM 639 / JCM 8929 / NBRC 15157 / NCIMB 11770) GN=Saci_2342 PE=4 SV=1	62	109	61	109	PF12838.4	Fer4_7	Domain	2	52	51	39.4	6.2e-10	1	CL0344
tr|Q4J8A4|Q4J8A4_SULAC Conserved Archaeal 4Fe-4S binding domain protein OS=Sulfolobus acidocaldarius (strain ATCC 33909 / DSM 639 / JCM 8929 / NBRC 15157 / NCIMB 11770) GN=Saci_1667 PE=4 SV=1	301	362	297	362	PF13183.3	Fer4_8	Domain	5	66	63	41.6	1.2e-10	1	CL0344
tr|Q4JBT7|Q4JBT7_SULAC 4Fe-4S binding domain protein OS=Sulfolobus acidocaldarius (strain ATCC 33909 / DSM 639 / JCM 8929 / NBRC 15157 / NCIMB 11770) GN=Saci_0326 PE=4 SV=1	61	123	59	123	PF13183.3	Fer4_8	Domain	3	66	71	34.5	1.9e-08	1	CL0344
tr|Q4JA38|Q4JA38_SULAC Succinate dehydrogenase subunit B OS=Sulfolobus acidocaldarius (strain ATCC 33909 / DSM 639 / JCM 8929 / NBRC 15157 / NCIMB 11770) GN=sdhB PE=4 SV=1	153	224	152	224	PF13183.3	Fer4_8	Domain	2	66	78	43.4	3.2e-11	1	CL0344
tr|Q4JC55|Q4JC55_SULAC Conserved protein OS=Sulfolobus acidocaldarius (strain ATCC 33909 / DSM 639 / JCM 8929 / NBRC 15157 / NCIMB 11770) GN=Saci_0205 PE=4 SV=1	8	67	7	67	PF13183.3	Fer4_8	Domain	2	66	65	43.7	2.5e-11	1	CL0344
sp|P00219|FER_SULAC Zinc-containing ferredoxin OS=Sulfolobus acidocaldarius (strain ATCC 33909 / DSM 639 / JCM 8929 / NBRC 15157 / NCIMB 11770) GN=zfx PE=1 SV=2	45	98	44	98	PF13187.3	Fer4_9	Family	2	51	54	35.2	9.4e-09	1	CL0344
tr|Q4J7V2|Q4J7V2_SULAC Conserved Archaeal protein OS=Sulfolobus acidocaldarius (strain ATCC 33909 / DSM 639 / JCM 8929 / NBRC 15157 / NCIMB 11770) GN=Saci_1821 PE=4 SV=1	32	172	32	174	PF00210.21	Ferritin	Domain	1	136	142	84	8e-24	1	CL0044
sp|Q4J9R1|GLPK1_SULAC Glycerol kinase 1 OS=Sulfolobus acidocaldarius (strain ATCC 33909 / DSM 639 / JCM 8929 / NBRC 15157 / NCIMB 11770) GN=glpK1 PE=3 SV=1	256	444	255	445	PF02782.13	FGGY_C	Domain	2	197	198	193.7	2.5e-57	1	CL0108
sp|Q4J7A3|GLPK2_SULAC Glycerol kinase 2 OS=Sulfolobus acidocaldarius (strain ATCC 33909 / DSM 639 / JCM 8929 / NBRC 15157 / NCIMB 11770) GN=glpK2 PE=3 SV=1	258	445	257	446	PF02782.13	FGGY_C	Domain	2	197	198	206.4	3.1e-61	1	CL0108
tr|Q4J9W6|Q4J9W6_SULAC Sugar kinase OS=Sulfolobus acidocaldarius (strain ATCC 33909 / DSM 639 / JCM 8929 / NBRC 15157 / NCIMB 11770) GN=Saci_1058 PE=4 SV=1	271	438	268	449	PF02782.13	FGGY_C	Domain	5	187	187	86.3	2e-24	1	CL0108
sp|Q4J9R1|GLPK1_SULAC Glycerol kinase 1 OS=Sulfolobus acidocaldarius (strain ATCC 33909 / DSM 639 / JCM 8929 / NBRC 15157 / NCIMB 11770) GN=glpK1 PE=3 SV=1	4	246	4	246	PF00370.18	FGGY_N	Domain	1	245	252	270.2	1.5e-80	1	CL0108
sp|Q4J7A3|GLPK2_SULAC Glycerol kinase 2 OS=Sulfolobus acidocaldarius (strain ATCC 33909 / DSM 639 / JCM 8929 / NBRC 15157 / NCIMB 11770) GN=glpK2 PE=3 SV=1	5	248	5	248	PF00370.18	FGGY_N	Domain	1	245	252	272.4	3.1e-81	1	CL0108
tr|Q4J9W6|Q4J9W6_SULAC Sugar kinase OS=Sulfolobus acidocaldarius (strain ATCC 33909 / DSM 639 / JCM 8929 / NBRC 15157 / NCIMB 11770) GN=Saci_1058 PE=4 SV=1	6	258	6	258	PF00370.18	FGGY_N	Domain	1	245	259	130.1	8.7e-38	1	CL0108
tr|Q4J9H4|Q4J9H4_SULAC Conserved protein OS=Sulfolobus acidocaldarius (strain ATCC 33909 / DSM 639 / JCM 8929 / NBRC 15157 / NCIMB 11770) GN=Saci_1210 PE=4 SV=1	128	196	128	203	PF00498.23	FHA	Family	1	69	71	59.6	2.6e-16	1	CL0357
sp|Q9P9M0|FLPA_SULAC Fibrillarin-like rRNA/tRNA 2'-O-methyltransferase OS=Sulfolobus acidocaldarius (strain ATCC 33909 / DSM 639 / JCM 8929 / NBRC 15157 / NCIMB 11770) GN=flpA PE=3 SV=1	9	231	6	231	PF01269.14	Fibrillarin	Domain	4	225	223	336	6.7e-101	1	CL0063
tr|Q4JB00|Q4JB00_SULAC Peptidyl-prolyl cis-trans isomerase OS=Sulfolobus acidocaldarius (strain ATCC 33909 / DSM 639 / JCM 8929 / NBRC 15157 / NCIMB 11770) GN=Saci_0641 PE=4 SV=1	9	97	6	155	PF00254.25	FKBP_C	Domain	6	80	89	55.2	6e-15	1	CL0487
tr|Q4J6Q5|Q4J6Q5_SULAC Conserved Crenarchaeal protein OS=Sulfolobus acidocaldarius (strain ATCC 33909 / DSM 639 / JCM 8929 / NBRC 15157 / NCIMB 11770) GN=Saci_2240 PE=4 SV=1	9	152	9	154	PF01613.15	Flavin_Reduct	Domain	1	153	153	103	1.4e-29	1	CL0336
tr|Q4J849|Q4J849_SULAC Uncharacterized protein OS=Sulfolobus acidocaldarius (strain ATCC 33909 / DSM 639 / JCM 8929 / NBRC 15157 / NCIMB 11770) GN=Saci_1722 PE=4 SV=1	15	153	11	173	PF01613.15	Flavin_Reduct	Domain	4	142	140	62.3	4.7e-17	1	CL0336
tr|Q4JBG1|Q4JBG1_SULAC DNA/pantothenate metabolism flavoprotein OS=Sulfolobus acidocaldarius (strain ATCC 33909 / DSM 639 / JCM 8929 / NBRC 15157 / NCIMB 11770) GN=Saci_0458 PE=4 SV=1	19	144	19	145	PF02441.16	Flavoprotein	Family	1	135	135	103.8	5.5e-30	1	No_clan
tr|Q4JAF6|Q4JAF6_SULAC Flavin prenyltransferase UbiX OS=Sulfolobus acidocaldarius (strain ATCC 33909 / DSM 639 / JCM 8929 / NBRC 15157 / NCIMB 11770) GN=pad PE=3 SV=1	21	148	20	152	PF02441.16	Flavoprotein	Family	2	129	131	76	2.2e-21	1	No_clan
tr|Q4J6Y5|Q4J6Y5_SULAC Conserved formamidase/acetamidase OS=Sulfolobus acidocaldarius (strain ATCC 33909 / DSM 639 / JCM 8929 / NBRC 15157 / NCIMB 11770) GN=Saci_2152 PE=4 SV=1	8	149	2	154	PF03069.12	FmdA_AmdA	Family	13	152	148	85.4	3.1e-24	1	No_clan
tr|Q4J6Y5|Q4J6Y5_SULAC Conserved formamidase/acetamidase OS=Sulfolobus acidocaldarius (strain ATCC 33909 / DSM 639 / JCM 8929 / NBRC 15157 / NCIMB 11770) GN=Saci_2152 PE=4 SV=1	157	311	152	313	PF03069.12	FmdA_AmdA	Family	201	370	172	148.2	2.6e-43	1	No_clan
tr|Q4JCG1|Q4JCG1_SULAC Isopentenyl-diphosphate delta-isomerase OS=Sulfolobus acidocaldarius (strain ATCC 33909 / DSM 639 / JCM 8929 / NBRC 15157 / NCIMB 11770) GN=fni PE=3 SV=1	110	272	45	277	PF01070.15	FMN_dh	Domain	205	343	165	47.6	1.1e-12	1	CL0036
tr|Q4J9C9|Q4J9C9_SULAC NADPH-dependent FMN reductase OS=Sulfolobus acidocaldarius (strain ATCC 33909 / DSM 639 / JCM 8929 / NBRC 15157 / NCIMB 11770) GN=Saci_1255 PE=4 SV=1	5	151	4	152	PF03358.12	FMN_red	Domain	2	152	152	134	3.1e-39	1	CL0042
tr|Q4J997|Q4J997_SULAC Conserved membrane protein OS=Sulfolobus acidocaldarius (strain ATCC 33909 / DSM 639 / JCM 8929 / NBRC 15157 / NCIMB 11770) GN=Saci_1292 PE=4 SV=1	327	399	321	399	PF00041.18	fn3	Domain	6	85	80	29.8	5.2e-07	1	CL0159
tr|Q4J997|Q4J997_SULAC Conserved membrane protein OS=Sulfolobus acidocaldarius (strain ATCC 33909 / DSM 639 / JCM 8929 / NBRC 15157 / NCIMB 11770) GN=Saci_1292 PE=4 SV=1	410	487	408	489	PF00041.18	fn3	Domain	3	83	82	38.1	1.3e-09	1	CL0159
tr|Q4J9S7|Q4J9S7_SULAC Bifunctional folate synthesis protein OS=Sulfolobus acidocaldarius (strain ATCC 33909 / DSM 639 / JCM 8929 / NBRC 15157 / NCIMB 11770) GN=Saci_1101 PE=4 SV=1	5	114	5	114	PF02152.15	FolB	Domain	1	111	111	104.1	5.1e-30	1	CL0334
tr|Q4JCD3|Q4JCD3_SULAC Fumarate hydratase class II OS=Sulfolobus acidocaldarius (strain ATCC 33909 / DSM 639 / JCM 8929 / NBRC 15157 / NCIMB 11770) GN=fumC PE=4 SV=1	381	432	381	432	PF10415.6	FumaraseC_C	Domain	1	54	54	47.8	1.3e-12	1	No_clan
tr|Q4JCK1|Q4JCK1_SULAC Ferric uptake regulation protein OS=Sulfolobus acidocaldarius (strain ATCC 33909 / DSM 639 / JCM 8929 / NBRC 15157 / NCIMB 11770) GN=Saci_0048 PE=4 SV=1	12	122	11	125	PF01475.16	FUR	Family	2	117	116	75.4	3.7e-21	1	CL0123
tr|Q4JBJ1|Q4JBJ1_SULAC Gamma-glutamyltranspeptidase OS=Sulfolobus acidocaldarius (strain ATCC 33909 / DSM 639 / JCM 8929 / NBRC 15157 / NCIMB 11770) GN=Saci_0425 PE=4 SV=1	23	435	22	473	PF01019.18	G_glu_transpept	Domain	2	464	465	250.8	2.4e-74	1	CL0052
sp|Q4J945|GATE_SULAC Glutamyl-tRNA(Gln) amidotransferase subunit E OS=Sulfolobus acidocaldarius (strain ATCC 33909 / DSM 639 / JCM 8929 / NBRC 15157 / NCIMB 11770) GN=gatE PE=3 SV=2	300	392	300	394	PF02938.11	GAD	Domain	1	93	94	41.8	8.7e-11	1	CL0250
tr|Q4J9M3|Q4J9M3_SULAC Alpha-glucosidase OS=Sulfolobus acidocaldarius (strain ATCC 33909 / DSM 639 / JCM 8929 / NBRC 15157 / NCIMB 11770) GN=malA PE=3 SV=1	60	124	59	124	PF13802.3	Gal_mutarotas_2	Domain	2	66	66	75.3	3.2e-21	1	CL0103
tr|Q4J8F4|Q4J8F4_SULAC Phosphoribosylglycinamide synthetase OS=Sulfolobus acidocaldarius (strain ATCC 33909 / DSM 639 / JCM 8929 / NBRC 15157 / NCIMB 11770) GN=purD PE=4 SV=1	110	313	109	313	PF01071.16	GARS_A	Domain	2	194	209	131.5	2.9e-38	1	CL0179
tr|Q4J8F4|Q4J8F4_SULAC Phosphoribosylglycinamide synthetase OS=Sulfolobus acidocaldarius (strain ATCC 33909 / DSM 639 / JCM 8929 / NBRC 15157 / NCIMB 11770) GN=purD PE=4 SV=1	350	440	348	441	PF02843.13	GARS_C	Domain	3	79	92	26.2	6.7e-06	1	CL0105
tr|Q4J8F4|Q4J8F4_SULAC Phosphoribosylglycinamide synthetase OS=Sulfolobus acidocaldarius (strain ATCC 33909 / DSM 639 / JCM 8929 / NBRC 15157 / NCIMB 11770) GN=purD PE=4 SV=1	3	108	1	108	PF02844.12	GARS_N	Domain	2	90	107	71.9	5.2e-20	1	CL0483
sp|Q4J8E9|CARA_SULAC Carbamoyl-phosphate synthase small chain OS=Sulfolobus acidocaldarius (strain ATCC 33909 / DSM 639 / JCM 8929 / NBRC 15157 / NCIMB 11770) GN=carA PE=3 SV=1	188	365	187	366	PF00117.25	GATase	Domain	2	190	190	135.6	1.5e-39	1	CL0014
sp|Q8X239|GUAAA_SULAC GMP synthase [glutamine-hydrolyzing] subunit A OS=Sulfolobus acidocaldarius (strain ATCC 33909 / DSM 639 / JCM 8929 / NBRC 15157 / NCIMB 11770) GN=guaAA PE=3 SV=3	5	183	4	185	PF00117.25	GATase	Domain	2	189	190	122	2.3e-35	1	CL0014
sp|Q4J8I5|HIS5_SULAC Imidazole glycerol phosphate synthase subunit HisH OS=Sulfolobus acidocaldarius (strain ATCC 33909 / DSM 639 / JCM 8929 / NBRC 15157 / NCIMB 11770) GN=hisH PE=3 SV=1	5	186	4	194	PF00117.25	GATase	Domain	2	179	200	72.4	3.6e-20	1	CL0014
sp|Q4JAK8|PYRG_SULAC CTP synthase OS=Sulfolobus acidocaldarius (strain ATCC 33909 / DSM 639 / JCM 8929 / NBRC 15157 / NCIMB 11770) GN=pyrG PE=3 SV=1	301	524	300	526	PF00117.25	GATase	Domain	2	189	227	185.8	5.9e-55	1	CL0014
tr|Q4J8X4|Q4J8X4_SULAC Anthranilate synthase component II OS=Sulfolobus acidocaldarius (strain ATCC 33909 / DSM 639 / JCM 8929 / NBRC 15157 / NCIMB 11770) GN=trpGD PE=4 SV=1	2	188	1	189	PF00117.25	GATase	Domain	2	190	193	158.4	1.5e-46	1	CL0014
tr|Q4J9M9|Q4J9M9_SULAC Conserved protein OS=Sulfolobus acidocaldarius (strain ATCC 33909 / DSM 639 / JCM 8929 / NBRC 15157 / NCIMB 11770) GN=Saci_1154 PE=4 SV=1	29	169	7	175	PF00117.25	GATase	Domain	33	177	152	66.9	1.7e-18	1	CL0014
sp|Q4JAI7|CBIA_SULAC Cobyrinate a,c-diamide synthase OS=Sulfolobus acidocaldarius (strain ATCC 33909 / DSM 639 / JCM 8929 / NBRC 15157 / NCIMB 11770) GN=cbiA PE=3 SV=1	242	427	240	430	PF07685.11	GATase_3	Domain	3	193	202	132	1.7e-38	1	CL0014
tr|Q4JBK1|Q4JBK1_SULAC Probable cobyric acid synthase OS=Sulfolobus acidocaldarius (strain ATCC 33909 / DSM 639 / JCM 8929 / NBRC 15157 / NCIMB 11770) GN=cobQ PE=3 SV=1	235	409	234	412	PF07685.11	GATase_3	Domain	2	192	195	110	9.8e-32	1	CL0014
tr|Q4JBZ3|Q4JBZ3_SULAC Conserved Archaeal protein OS=Sulfolobus acidocaldarius (strain ATCC 33909 / DSM 639 / JCM 8929 / NBRC 15157 / NCIMB 11770) GN=Saci_0270 PE=4 SV=1	1	172	1	186	PF13230.3	GATase_4	Domain	1	166	180	31.2	9.2e-08	1	CL0052
sp|Q4J6D9|GLMS_SULAC Glutamine--fructose-6-phosphate aminotransferase [isomerizing] OS=Sulfolobus acidocaldarius (strain ATCC 33909 / DSM 639 / JCM 8929 / NBRC 15157 / NCIMB 11770) GN=glmS PE=3 SV=3	67	195	51	196	PF13522.3	GATase_6	Domain	11	133	134	72.7	3e-20	1	CL0052
tr|Q4J8F7|Q4J8F7_SULAC Amidophosphoribosyltransferase OS=Sulfolobus acidocaldarius (strain ATCC 33909 / DSM 639 / JCM 8929 / NBRC 15157 / NCIMB 11770) GN=purF-1 PE=3 SV=1	69	183	53	183	PF13522.3	GATase_6	Domain	11	134	130	38.7	9.2e-10	1	CL0052
tr|Q4J7S8|Q4J7S8_SULAC Glutamine amidotransferase class-II OS=Sulfolobus acidocaldarius (strain ATCC 33909 / DSM 639 / JCM 8929 / NBRC 15157 / NCIMB 11770) GN=Saci_1847 PE=4 SV=1	72	179	51	186	PF13522.3	GATase_6	Domain	13	123	117	32.2	9.4e-08	1	CL0052
sp|Q4JBY3|QUEC_SULAC 7-cyano-7-deazaguanine synthase OS=Sulfolobus acidocaldarius (strain ATCC 33909 / DSM 639 / JCM 8929 / NBRC 15157 / NCIMB 11770) GN=queC PE=3 SV=1	91	203	84	205	PF13537.3	GATase_7	Domain	8	122	122	55.5	4.7e-15	1	CL0052
sp|Q4JAU9|GATB_SULAC Aspartyl/glutamyl-tRNA(Asn/Gln) amidotransferase subunit B OS=Sulfolobus acidocaldarius (strain ATCC 33909 / DSM 639 / JCM 8929 / NBRC 15157 / NCIMB 11770) GN=gatB PE=3 SV=1	2	285	2	285	PF02934.12	GatB_N	Domain	1	273	292	323.1	1.3e-96	1	No_clan
sp|Q4J945|GATE_SULAC Glutamyl-tRNA(Gln) amidotransferase subunit E OS=Sulfolobus acidocaldarius (strain ATCC 33909 / DSM 639 / JCM 8929 / NBRC 15157 / NCIMB 11770) GN=gatE PE=3 SV=2	12	449	11	450	PF02934.12	GatB_N	Domain	2	272	459	241.9	7.1e-72	1	No_clan
sp|Q4JAU9|GATB_SULAC Aspartyl/glutamyl-tRNA(Asn/Gln) amidotransferase subunit B OS=Sulfolobus acidocaldarius (strain ATCC 33909 / DSM 639 / JCM 8929 / NBRC 15157 / NCIMB 11770) GN=gatB PE=3 SV=1	324	470	324	470	PF02637.15	GatB_Yqey	Domain	1	148	148	138.9	9.8e-41	1	CL0279
sp|Q4J945|GATE_SULAC Glutamyl-tRNA(Gln) amidotransferase subunit E OS=Sulfolobus acidocaldarius (strain ATCC 33909 / DSM 639 / JCM 8929 / NBRC 15157 / NCIMB 11770) GN=gatE PE=3 SV=2	487	626	487	628	PF02637.15	GatB_Yqey	Domain	1	146	148	74.9	5.5e-21	1	CL0279
tr|Q4JAG8|Q4JAG8_SULAC Conserved Archaeal protein OS=Sulfolobus acidocaldarius (strain ATCC 33909 / DSM 639 / JCM 8929 / NBRC 15157 / NCIMB 11770) GN=Saci_0844 PE=4 SV=1	58	236	57	246	PF08704.7	GCD14	Family	3	188	186	103.6	1.2e-29	1	CL0063
tr|Q4JAJ3|Q4JAJ3_SULAC GTP cyclohydrolase III OS=Sulfolobus acidocaldarius (strain ATCC 33909 / DSM 639 / JCM 8929 / NBRC 15157 / NCIMB 11770) GN=gch3 PE=3 SV=1	6	211	1	217	PF05165.9	GCH_III	Family	4	236	234	74	9.7e-21	1	CL0276
sp|Q4JBR4|GCSH3_SULAC Probable glycine cleavage system H protein 3 OS=Sulfolobus acidocaldarius (strain ATCC 33909 / DSM 639 / JCM 8929 / NBRC 15157 / NCIMB 11770) GN=gcvH3 PE=3 SV=1	16	123	12	135	PF01597.16	GCV_H	Domain	4	110	109	99.8	8.2e-29	1	CL0105
sp|Q4JBR3|GCSH2_SULAC Probable glycine cleavage system H protein 2 OS=Sulfolobus acidocaldarius (strain ATCC 33909 / DSM 639 / JCM 8929 / NBRC 15157 / NCIMB 11770) GN=gcvH2 PE=3 SV=1	15	136	13	137	PF01597.16	GCV_H	Domain	2	121	122	142.2	6.3e-42	1	CL0105
sp|Q4J912|GCSH1_SULAC Probable glycine cleavage system H protein 1 OS=Sulfolobus acidocaldarius (strain ATCC 33909 / DSM 639 / JCM 8929 / NBRC 15157 / NCIMB 11770) GN=gcvH1 PE=3 SV=1	16	133	15	135	PF01597.16	GCV_H	Domain	2	120	119	145.2	7.5e-43	1	CL0105
tr|Q4J914|Q4J914_SULAC Aminomethyltransferase OS=Sulfolobus acidocaldarius (strain ATCC 33909 / DSM 639 / JCM 8929 / NBRC 15157 / NCIMB 11770) GN=gcsT PE=3 SV=1	8	242	6	245	PF01571.18	GCV_T	Domain	3	254	253	213.5	3e-63	1	CL0289
tr|Q4J914|Q4J914_SULAC Aminomethyltransferase OS=Sulfolobus acidocaldarius (strain ATCC 33909 / DSM 639 / JCM 8929 / NBRC 15157 / NCIMB 11770) GN=gcsT PE=3 SV=1	249	344	249	345	PF08669.8	GCV_T_C	Domain	1	94	97	71.8	3.8e-20	1	No_clan
sp|Q4J915|GCSPA_SULAC Probable glycine dehydrogenase (decarboxylating) subunit 1 OS=Sulfolobus acidocaldarius (strain ATCC 33909 / DSM 639 / JCM 8929 / NBRC 15157 / NCIMB 11770) GN=gcvPA PE=3 SV=1	12	420	7	445	PF02347.13	GDC-P	Family	10	404	414	371.3	5.5e-111	1	CL0061
tr|Q4J916|Q4J916_SULAC Glycine dehydrogenase OS=Sulfolobus acidocaldarius (strain ATCC 33909 / DSM 639 / JCM 8929 / NBRC 15157 / NCIMB 11770) GN=gcvP PE=4 SV=1	31	301	25	313	PF02347.13	GDC-P	Family	23	285	277	44.2	1e-11	1	CL0061
tr|Q4J9I6|Q4J9I6_SULAC Conserved protein OS=Sulfolobus acidocaldarius (strain ATCC 33909 / DSM 639 / JCM 8929 / NBRC 15157 / NCIMB 11770) GN=Saci_1197 PE=4 SV=1	251	602	240	602	PF06202.11	GDE_C	Domain	12	383	372	380.2	9.2e-114	1	CL0059
tr|Q4J9I6|Q4J9I6_SULAC Conserved protein OS=Sulfolobus acidocaldarius (strain ATCC 33909 / DSM 639 / JCM 8929 / NBRC 15157 / NCIMB 11770) GN=Saci_1197 PE=4 SV=1	10	216	10	222	PF12439.5	GDE_N	Family	1	209	211	186.3	4.5e-55	1	No_clan
tr|Q4J870|Q4J870_SULAC NAD-dependent epimerase/dehydratase protein OS=Sulfolobus acidocaldarius (strain ATCC 33909 / DSM 639 / JCM 8929 / NBRC 15157 / NCIMB 11770) GN=Saci_1704 PE=4 SV=1	1	270	1	274	PF16363.2	GDP_Man_Dehyd	Domain	1	314	314	208.9	1.2e-61	1	CL0063
tr|Q4J6X6|Q4J6X6_SULAC Glycerophosphoryl diester phosphodiesterase OS=Sulfolobus acidocaldarius (strain ATCC 33909 / DSM 639 / JCM 8929 / NBRC 15157 / NCIMB 11770) GN=Saci_2165 PE=4 SV=1	6	218	6	219	PF03009.14	GDPD	Family	1	258	258	106.6	1.6e-30	1	CL0384
tr|Q4J6G9|Q4J6G9_SULAC Conserved protein OS=Sulfolobus acidocaldarius (strain ATCC 33909 / DSM 639 / JCM 8929 / NBRC 15157 / NCIMB 11770) GN=Saci_2328 PE=4 SV=1	12	130	12	131	PF06094.9	GGACT	Family	1	118	125	77.8	8.9e-22	1	CL0278
tr|Q4J6G9|Q4J6G9_SULAC Conserved protein OS=Sulfolobus acidocaldarius (strain ATCC 33909 / DSM 639 / JCM 8929 / NBRC 15157 / NCIMB 11770) GN=Saci_2328 PE=4 SV=1	163	251	141	261	PF06094.9	GGACT	Family	25	109	90	26.1	9.8e-06	1	CL0278
sp|Q4JA46|KHSE_SULAC Homoserine kinase OS=Sulfolobus acidocaldarius (strain ATCC 33909 / DSM 639 / JCM 8929 / NBRC 15157 / NCIMB 11770) GN=thrB PE=3 SV=1	209	275	205	286	PF08544.10	GHMP_kinases_C	Family	5	76	72	31.3	1.7e-07	1	No_clan
tr|Q4J6D7|Q4J6D7_SULAC Mevalonate kinase OS=Sulfolobus acidocaldarius (strain ATCC 33909 / DSM 639 / JCM 8929 / NBRC 15157 / NCIMB 11770) GN=mvk PE=3 SV=1	224	295	221	301	PF08544.10	GHMP_kinases_C	Family	4	79	76	39.1	6.6e-10	1	No_clan
sp|Q4JA46|KHSE_SULAC Homoserine kinase OS=Sulfolobus acidocaldarius (strain ATCC 33909 / DSM 639 / JCM 8929 / NBRC 15157 / NCIMB 11770) GN=thrB PE=3 SV=1	77	143	76	143	PF00288.23	GHMP_kinases_N	Family	2	66	68	48.9	5.4e-13	1	CL0329
tr|Q4JC73|Q4JC73_SULAC Shikimate kinase OS=Sulfolobus acidocaldarius (strain ATCC 33909 / DSM 639 / JCM 8929 / NBRC 15157 / NCIMB 11770) GN=aroK PE=3 SV=1	70	135	68	135	PF00288.23	GHMP_kinases_N	Family	3	66	66	32.6	6.3e-08	1	CL0329
tr|Q4J6D7|Q4J6D7_SULAC Mevalonate kinase OS=Sulfolobus acidocaldarius (strain ATCC 33909 / DSM 639 / JCM 8929 / NBRC 15157 / NCIMB 11770) GN=mvk PE=3 SV=1	92	158	91	158	PF00288.23	GHMP_kinases_N	Family	2	66	68	36.6	3.6e-09	1	CL0329
tr|Q4J9E0|Q4J9E0_SULAC GHMP kinase OS=Sulfolobus acidocaldarius (strain ATCC 33909 / DSM 639 / JCM 8929 / NBRC 15157 / NCIMB 11770) GN=Saci_1244 PE=3 SV=1	96	153	85	154	PF00288.23	GHMP_kinases_N	Family	11	65	58	52.9	3e-14	1	CL0329
tr|Q4J9D9|Q4J9D9_SULAC Diphosphomevalonate decarboxylase OS=Sulfolobus acidocaldarius (strain ATCC 33909 / DSM 639 / JCM 8929 / NBRC 15157 / NCIMB 11770) GN=mvd PE=4 SV=1	93	143	92	151	PF00288.23	GHMP_kinases_N	Family	2	49	51	30.3	3.4e-07	1	CL0329
tr|Q4JA68|Q4JA68_SULAC Conserved Archaeal protein OS=Sulfolobus acidocaldarius (strain ATCC 33909 / DSM 639 / JCM 8929 / NBRC 15157 / NCIMB 11770) GN=Saci_0950 PE=3 SV=1	73	136	73	136	PF00288.23	GHMP_kinases_N	Family	1	66	67	23.6	4.2e-05	1	CL0329
tr|Q4JAU0|Q4JAU0_SULAC Conserved Prokaryal protein OS=Sulfolobus acidocaldarius (strain ATCC 33909 / DSM 639 / JCM 8929 / NBRC 15157 / NCIMB 11770) GN=Saci_0710 PE=4 SV=1	369	463	362	465	PF01134.19	GIDA	Family	299	387	98	22.1	6.1e-05	1	CL0063
sp|Q9HH09|GLNA_SULAC Glutamine synthetase OS=Sulfolobus acidocaldarius (strain ATCC 33909 / DSM 639 / JCM 8929 / NBRC 15157 / NCIMB 11770) GN=glnA PE=1 SV=2	107	470	107	470	PF00120.21	Gln-synt_C	Domain	1	345	364	449.3	7e-135	1	CL0286
tr|Q4JB76|Q4JB76_SULAC Glutamine synthetase OS=Sulfolobus acidocaldarius (strain ATCC 33909 / DSM 639 / JCM 8929 / NBRC 15157 / NCIMB 11770) GN=glnA PE=3 SV=1	107	422	105	422	PF00120.21	Gln-synt_C	Domain	3	345	345	238.1	1.2e-70	1	CL0286
tr|Q4J6Z7|Q4J6Z7_SULAC Glutamine synthetase OS=Sulfolobus acidocaldarius (strain ATCC 33909 / DSM 639 / JCM 8929 / NBRC 15157 / NCIMB 11770) GN=glnA PE=3 SV=1	106	428	104	428	PF00120.21	Gln-synt_C	Domain	3	345	348	356.2	1.5e-106	1	CL0286
sp|Q9HH09|GLNA_SULAC Glutamine synthetase OS=Sulfolobus acidocaldarius (strain ATCC 33909 / DSM 639 / JCM 8929 / NBRC 15157 / NCIMB 11770) GN=glnA PE=1 SV=2	19	99	19	100	PF03951.16	Gln-synt_N	Domain	1	82	83	86.3	7.7e-25	1	No_clan
tr|Q4J6Z7|Q4J6Z7_SULAC Glutamine synthetase OS=Sulfolobus acidocaldarius (strain ATCC 33909 / DSM 639 / JCM 8929 / NBRC 15157 / NCIMB 11770) GN=glnA PE=3 SV=1	5	87	1	103	PF16952.2	Gln-synt_N_2	Domain	6	87	83	39.3	4.1e-10	1	No_clan
tr|Q4J9U5|Q4J9U5_SULAC Glucose 1-dehydrogenase OS=Sulfolobus acidocaldarius (strain ATCC 33909 / DSM 639 / JCM 8929 / NBRC 15157 / NCIMB 11770) GN=Saci_1079 PE=3 SV=1	142	359	141	362	PF16912.2	Glu_dehyd_C	Family	2	208	223	84.9	5e-24	1	CL0063
tr|Q4J6H6|Q4J6H6_SULAC Archaeal glutamate synthase [NADPH] OS=Sulfolobus acidocaldarius (strain ATCC 33909 / DSM 639 / JCM 8929 / NBRC 15157 / NCIMB 11770) GN=Saci_2320 PE=3 SV=1	425	487	419	509	PF04898.11	Glu_syn_central	Domain	14	78	65	27.9	1.4e-06	1	CL0036
tr|Q4J6H6|Q4J6H6_SULAC Archaeal glutamate synthase [NADPH] OS=Sulfolobus acidocaldarius (strain ATCC 33909 / DSM 639 / JCM 8929 / NBRC 15157 / NCIMB 11770) GN=Saci_2320 PE=3 SV=1	73	377	37	378	PF01645.14	Glu_synthase	Domain	59	367	309	308.4	6.3e-92	1	CL0036
sp|Q4JAM9|HEM1_SULAC Glutamyl-tRNA reductase OS=Sulfolobus acidocaldarius (strain ATCC 33909 / DSM 639 / JCM 8929 / NBRC 15157 / NCIMB 11770) GN=hemA PE=3 SV=1	300	399	300	400	PF00745.17	GlutR_dimer	Domain	1	95	100	57	1.8e-15	1	No_clan
sp|Q4JAM9|HEM1_SULAC Glutamyl-tRNA reductase OS=Sulfolobus acidocaldarius (strain ATCC 33909 / DSM 639 / JCM 8929 / NBRC 15157 / NCIMB 11770) GN=hemA PE=3 SV=1	42	153	14	154	PF05201.12	GlutR_N	Domain	32	136	112	107.1	5.3e-31	1	No_clan
sp|Q4J966|GATC_SULAC Aspartyl/glutamyl-tRNA(Asn/Gln) amidotransferase subunit C OS=Sulfolobus acidocaldarius (strain ATCC 33909 / DSM 639 / JCM 8929 / NBRC 15157 / NCIMB 11770) GN=gatC PE=3 SV=1	22	90	21	90	PF02686.12	Glu-tRNAGln	Family	2	61	69	66.1	2.4e-18	1	No_clan
sp|P14288|BGAL_SULAC Beta-galactosidase OS=Sulfolobus acidocaldarius (strain ATCC 33909 / DSM 639 / JCM 8929 / NBRC 15157 / NCIMB 11770) GN=bgaS PE=1 SV=2	3	91	1	101	PF00232.15	Glyco_hydro_1	Domain	4	88	89	25.1	5e-06	1	CL0058
sp|P14288|BGAL_SULAC Beta-galactosidase OS=Sulfolobus acidocaldarius (strain ATCC 33909 / DSM 639 / JCM 8929 / NBRC 15157 / NCIMB 11770) GN=bgaS PE=1 SV=2	123	472	119	473	PF00232.15	Glyco_hydro_1	Domain	90	452	377	184.7	1.8e-54	1	CL0058
tr|Q4J7S3|Q4J7S3_SULAC Uncharacterized protein OS=Sulfolobus acidocaldarius (strain ATCC 33909 / DSM 639 / JCM 8929 / NBRC 15157 / NCIMB 11770) GN=Saci_1852 PE=4 SV=1	69	311	65	311	PF01670.13	Glyco_hydro_12	Domain	5	213	243	64	1.7e-17	1	CL0004
tr|Q4J9D4|Q4J9D4_SULAC Glycosyl hydrolases family 15 protein OS=Sulfolobus acidocaldarius (strain ATCC 33909 / DSM 639 / JCM 8929 / NBRC 15157 / NCIMB 11770) GN=Saci_1250 PE=4 SV=1	206	515	204	530	PF00723.18	Glyco_hydro_15	Domain	3	348	358	150.4	6.3e-44	1	CL0059
tr|Q4J9I5|Q4J9I5_SULAC Glycosyl hydrolase OS=Sulfolobus acidocaldarius (strain ATCC 33909 / DSM 639 / JCM 8929 / NBRC 15157 / NCIMB 11770) GN=Saci_1198 PE=4 SV=1	275	558	255	572	PF00723.18	Glyco_hydro_15	Domain	23	351	341	52	4.4e-14	1	CL0059
tr|Q4J7W0|Q4J7W0_SULAC Glycosyl hydrolase OS=Sulfolobus acidocaldarius (strain ATCC 33909 / DSM 639 / JCM 8929 / NBRC 15157 / NCIMB 11770) GN=Saci_1816 PE=4 SV=1	205	503	198	516	PF00723.18	Glyco_hydro_15	Domain	10	360	362	139.6	1.2e-40	1	CL0059
tr|Q4J9M3|Q4J9M3_SULAC Alpha-glucosidase OS=Sulfolobus acidocaldarius (strain ATCC 33909 / DSM 639 / JCM 8929 / NBRC 15157 / NCIMB 11770) GN=malA PE=3 SV=1	145	574	145	574	PF01055.23	Glyco_hydro_31	Family	1	426	445	419.5	1.7e-125	1	CL0058
tr|Q4J9M2|Q4J9M2_SULAC Membrane bound alpha-amylase OS=Sulfolobus acidocaldarius (strain ATCC 33909 / DSM 639 / JCM 8929 / NBRC 15157 / NCIMB 11770) GN=Saci_1162 PE=3 SV=1	333	671	332	681	PF03065.12	Glyco_hydro_57	Domain	2	350	374	158.2	2.8e-46	1	CL0158
tr|Q4J9I4|Q4J9I4_SULAC Alpha-amylase OS=Sulfolobus acidocaldarius (strain ATCC 33909 / DSM 639 / JCM 8929 / NBRC 15157 / NCIMB 11770) GN=Saci_1200 PE=3 SV=1	8	322	7	324	PF03065.12	Glyco_hydro_57	Domain	2	358	382	239.1	7.1e-71	1	CL0158
tr|Q4J9C3|Q4J9C3_SULAC Conserved protein OS=Sulfolobus acidocaldarius (strain ATCC 33909 / DSM 639 / JCM 8929 / NBRC 15157 / NCIMB 11770) GN=Saci_1262 PE=4 SV=1	170	259	169	304	PF04101.13	Glyco_tran_28_C	Domain	2	102	101	40.2	3.1e-10	1	CL0113
tr|Q4J9X2|Q4J9X2_SULAC Conserved membrane protein OS=Sulfolobus acidocaldarius (strain ATCC 33909 / DSM 639 / JCM 8929 / NBRC 15157 / NCIMB 11770) GN=Saci_1051 PE=4 SV=1	74	296	72	296	PF13641.3	Glyco_tranf_2_3	Domain	3	231	234	93.5	1.6e-26	1	CL0110
tr|Q4JBY8|Q4JBY8_SULAC N-acetylglucosaminyltransferase OS=Sulfolobus acidocaldarius (strain ATCC 33909 / DSM 639 / JCM 8929 / NBRC 15157 / NCIMB 11770) GN=Saci_0275 PE=4 SV=1	43	269	40	269	PF13641.3	Glyco_tranf_2_3	Domain	3	231	233	117.1	9.6e-34	1	CL0110
tr|Q4JA62|Q4JA62_SULAC Conserved protein OS=Sulfolobus acidocaldarius (strain ATCC 33909 / DSM 639 / JCM 8929 / NBRC 15157 / NCIMB 11770) GN=Saci_0956 PE=4 SV=1	102	303	102	306	PF13632.3	Glyco_trans_2_3	Domain	1	193	209	85.5	4e-24	1	CL0110
sp|Q4JAK2|AGL16_SULAC Archaeal glycosylation protein 16 OS=Sulfolobus acidocaldarius (strain ATCC 33909 / DSM 639 / JCM 8929 / NBRC 15157 / NCIMB 11770) GN=agl16 PE=3 SV=1	16	166	15	168	PF13439.3	Glyco_transf_4	Domain	2	167	180	74.6	7.9e-21	1	CL0113
tr|F2Z6E6|F2Z6E6_SULAC Glycosyl transferase OS=Sulfolobus acidocaldarius (strain ATCC 33909 / DSM 639 / JCM 8929 / NBRC 15157 / NCIMB 11770) GN=Saci_1201 PE=4 SV=1	15	256	15	262	PF08323.8	Glyco_transf_5	Domain	1	226	252	107.9	5.9e-31	1	CL0113
sp|Q4J8X7|TRPD_SULAC Anthranilate phosphoribosyltransferase OS=Sulfolobus acidocaldarius (strain ATCC 33909 / DSM 639 / JCM 8929 / NBRC 15157 / NCIMB 11770) GN=trpD PE=3 SV=1	6	60	1	61	PF02885.14	Glycos_trans_3N	Domain	8	62	55	57.2	1e-15	1	No_clan
sp|Q4JAK2|AGL16_SULAC Archaeal glycosylation protein 16 OS=Sulfolobus acidocaldarius (strain ATCC 33909 / DSM 639 / JCM 8929 / NBRC 15157 / NCIMB 11770) GN=agl16 PE=3 SV=1	179	328	166	330	PF00534.17	Glycos_transf_1	Family	15	169	159	96.4	1.2e-27	1	CL0113
tr|Q4J7L4|Q4J7L4_SULAC Glycosyl transferase group 1 OS=Sulfolobus acidocaldarius (strain ATCC 33909 / DSM 639 / JCM 8929 / NBRC 15157 / NCIMB 11770) GN=Saci_1914 PE=4 SV=1	244	315	226	336	PF00534.17	Glycos_transf_1	Family	80	152	74	51.3	9.1e-14	1	CL0113
tr|Q4JAE4|Q4JAE4_SULAC Conserved protein OS=Sulfolobus acidocaldarius (strain ATCC 33909 / DSM 639 / JCM 8929 / NBRC 15157 / NCIMB 11770) GN=Saci_0869 PE=4 SV=1	182	331	175	336	PF00534.17	Glycos_transf_1	Family	8	167	164	64.3	9.3e-18	1	CL0113
tr|Q4J7M0|Q4J7M0_SULAC Conserved Archaeal protein OS=Sulfolobus acidocaldarius (strain ATCC 33909 / DSM 639 / JCM 8929 / NBRC 15157 / NCIMB 11770) GN=Saci_1907 PE=4 SV=1	168	323	165	329	PF00534.17	Glycos_transf_1	Family	5	165	161	121.2	3e-35	1	CL0113
tr|Q4J9D6|Q4J9D6_SULAC Gylcosyl transferase group 1 protein OS=Sulfolobus acidocaldarius (strain ATCC 33909 / DSM 639 / JCM 8929 / NBRC 15157 / NCIMB 11770) GN=Saci_1249 PE=4 SV=1	238	413	236	417	PF00534.17	Glycos_transf_1	Family	3	168	179	126.5	7.2e-37	1	CL0113
tr|Q4J7M4|Q4J7M4_SULAC Partially conserved Archaeal protein OS=Sulfolobus acidocaldarius (strain ATCC 33909 / DSM 639 / JCM 8929 / NBRC 15157 / NCIMB 11770) GN=Saci_1904 PE=4 SV=1	194	330	188	346	PF00534.17	Glycos_transf_1	Family	8	159	152	70.7	9.6e-20	1	CL0113
tr|F2Z6E6|F2Z6E6_SULAC Glycosyl transferase OS=Sulfolobus acidocaldarius (strain ATCC 33909 / DSM 639 / JCM 8929 / NBRC 15157 / NCIMB 11770) GN=Saci_1201 PE=4 SV=1	345	499	336	507	PF00534.17	Glycos_transf_1	Family	13	159	158	98.2	3.4e-28	1	CL0113
tr|Q4J7K6|Q4J7K6_SULAC Conserved protein OS=Sulfolobus acidocaldarius (strain ATCC 33909 / DSM 639 / JCM 8929 / NBRC 15157 / NCIMB 11770) GN=Saci_1922 PE=4 SV=1	255	396	248	410	PF00534.17	Glycos_transf_1	Family	9	159	152	63.7	1.3e-17	1	CL0113
tr|Q4J7L2|Q4J7L2_SULAC Conserved protein OS=Sulfolobus acidocaldarius (strain ATCC 33909 / DSM 639 / JCM 8929 / NBRC 15157 / NCIMB 11770) GN=Saci_1916 PE=4 SV=1	244	415	240	418	PF00534.17	Glycos_transf_1	Family	7	168	173	75.4	3.4e-21	1	CL0113
tr|Q4J7K7|Q4J7K7_SULAC Uncharacterized protein OS=Sulfolobus acidocaldarius (strain ATCC 33909 / DSM 639 / JCM 8929 / NBRC 15157 / NCIMB 11770) GN=Saci_1921 PE=4 SV=1	208	358	200	359	PF00534.17	Glycos_transf_1	Family	13	171	159	72.1	3.6e-20	1	CL0113
tr|Q4J7U8|Q4J7U8_SULAC Glycosyl transferase group 1 OS=Sulfolobus acidocaldarius (strain ATCC 33909 / DSM 639 / JCM 8929 / NBRC 15157 / NCIMB 11770) GN=Saci_1827 PE=4 SV=1	205	373	201	374	PF00534.17	Glycos_transf_1	Family	6	171	175	80.3	1.1e-22	1	CL0113
tr|Q4J7K5|Q4J7K5_SULAC Uncharacterized protein OS=Sulfolobus acidocaldarius (strain ATCC 33909 / DSM 639 / JCM 8929 / NBRC 15157 / NCIMB 11770) GN=Saci_1923 PE=4 SV=1	193	335	189	346	PF00534.17	Glycos_transf_1	Family	8	157	150	62.4	3.4e-17	1	CL0113
tr|Q4J7L9|Q4J7L9_SULAC Dolichyl-phosphate beta-glucosyltransferase OS=Sulfolobus acidocaldarius (strain ATCC 33909 / DSM 639 / JCM 8929 / NBRC 15157 / NCIMB 11770) GN=Saci_1909 PE=4 SV=1	3	131	3	155	PF00535.23	Glycos_transf_2	Family	1	140	140	71.6	5.9e-20	1	CL0110
tr|Q4JA13|Q4JA13_SULAC Glycosyl transferase OS=Sulfolobus acidocaldarius (strain ATCC 33909 / DSM 639 / JCM 8929 / NBRC 15157 / NCIMB 11770) GN=Saci_1011 PE=4 SV=1	4	158	3	162	PF00535.23	Glycos_transf_2	Family	2	166	168	81.3	6.2e-23	1	CL0110
tr|Q4J7K1|Q4J7K1_SULAC Uncharacterized protein OS=Sulfolobus acidocaldarius (strain ATCC 33909 / DSM 639 / JCM 8929 / NBRC 15157 / NCIMB 11770) GN=Saci_1927 PE=4 SV=1	10	113	10	129	PF00535.23	Glycos_transf_2	Family	1	116	116	44.7	1.1e-11	1	CL0110
tr|Q4JAE3|Q4JAE3_SULAC Conserved membrane protein OS=Sulfolobus acidocaldarius (strain ATCC 33909 / DSM 639 / JCM 8929 / NBRC 15157 / NCIMB 11770) GN=Saci_0870 PE=4 SV=1	14	126	4	161	PF00535.23	Glycos_transf_2	Family	10	132	125	44.1	1.6e-11	1	CL0110
tr|Q4J8Q7|Q4J8Q7_SULAC Conserved membrane glocosyltransferase OS=Sulfolobus acidocaldarius (strain ATCC 33909 / DSM 639 / JCM 8929 / NBRC 15157 / NCIMB 11770) GN=Saci_1499 PE=4 SV=1	49	220	49	222	PF00535.23	Glycos_transf_2	Family	1	167	173	75.1	5e-21	1	CL0110
tr|Q4J7Q9|Q4J7Q9_SULAC Uncharacterized protein OS=Sulfolobus acidocaldarius (strain ATCC 33909 / DSM 639 / JCM 8929 / NBRC 15157 / NCIMB 11770) GN=Saci_1865 PE=4 SV=1	10	110	3	159	PF00535.23	Glycos_transf_2	Family	39	133	103	34.6	1.4e-08	1	CL0110
tr|Q4J7L6|Q4J7L6_SULAC Glycosyl transferase OS=Sulfolobus acidocaldarius (strain ATCC 33909 / DSM 639 / JCM 8929 / NBRC 15157 / NCIMB 11770) GN=Saci_1911 PE=4 SV=1	12	91	3	134	PF00535.23	Glycos_transf_2	Family	11	99	89	24.9	1.4e-05	1	CL0110
tr|Q4J7L3|Q4J7L3_SULAC Glycosyl transferase OS=Sulfolobus acidocaldarius (strain ATCC 33909 / DSM 639 / JCM 8929 / NBRC 15157 / NCIMB 11770) GN=Saci_1915 PE=4 SV=1	6	110	6	166	PF00535.23	Glycos_transf_2	Family	1	112	112	48.4	8.1e-13	1	CL0110
tr|Q4JC59|Q4JC59_SULAC Conserved Archaeal membrane protein OS=Sulfolobus acidocaldarius (strain ATCC 33909 / DSM 639 / JCM 8929 / NBRC 15157 / NCIMB 11770) GN=Saci_0201 PE=4 SV=1	41	198	41	200	PF00535.23	Glycos_transf_2	Family	1	168	172	71.7	5.7e-20	1	CL0110
tr|Q4JCD1|Q4JCD1_SULAC Conserved protein OS=Sulfolobus acidocaldarius (strain ATCC 33909 / DSM 639 / JCM 8929 / NBRC 15157 / NCIMB 11770) GN=Saci_0124 PE=4 SV=1	53	208	53	211	PF00535.23	Glycos_transf_2	Family	1	167	168	66.4	2.4e-18	1	CL0110
sp|Q4J8X7|TRPD_SULAC Anthranilate phosphoribosyltransferase OS=Sulfolobus acidocaldarius (strain ATCC 33909 / DSM 639 / JCM 8929 / NBRC 15157 / NCIMB 11770) GN=trpD PE=3 SV=1	68	314	66	315	PF00591.18	Glycos_transf_3	Family	3	249	250	249.2	4.2e-74	1	No_clan
sp|P39465|GPT_SULAC Putative UDP-N-acetylglucosamine--dolichyl-phosphate N-acetylglucosaminephosphotransferase OS=Sulfolobus acidocaldarius (strain ATCC 33909 / DSM 639 / JCM 8929 / NBRC 15157 / NCIMB 11770) GN=gnpTA PE=3 SV=1	83	239	82	241	PF00953.18	Glycos_transf_4	Family	2	158	159	110.5	6.7e-32	1	No_clan
tr|Q4J6K0|Q4J6K0_SULAC Catechol 2,3-dioxygenase OS=Sulfolobus acidocaldarius (strain ATCC 33909 / DSM 639 / JCM 8929 / NBRC 15157 / NCIMB 11770) GN=xylE PE=4 SV=1	7	106	6	111	PF00903.22	Glyoxalase	Domain	2	123	122	38.7	9e-10	1	CL0104
tr|Q4J6K0|Q4J6K0_SULAC Catechol 2,3-dioxygenase OS=Sulfolobus acidocaldarius (strain ATCC 33909 / DSM 639 / JCM 8929 / NBRC 15157 / NCIMB 11770) GN=xylE PE=4 SV=1	148	255	135	255	PF00903.22	Glyoxalase	Domain	12	128	119	42.5	6e-11	1	CL0104
tr|Q4JA94|Q4JA94_SULAC Conserved protein OS=Sulfolobus acidocaldarius (strain ATCC 33909 / DSM 639 / JCM 8929 / NBRC 15157 / NCIMB 11770) GN=Saci_0923 PE=4 SV=1	7	122	7	122	PF13669.3	Glyoxalase_4	Family	1	109	116	75.2	4.2e-21	1	CL0104
tr|Q4JBK0|Q4JBK0_SULAC GMP synthase OS=Sulfolobus acidocaldarius (strain ATCC 33909 / DSM 639 / JCM 8929 / NBRC 15157 / NCIMB 11770) GN=Saci_0414 PE=4 SV=1	314	371	281	372	PF00958.19	GMP_synt_C	Domain	34	91	58	64.6	5.8e-18	1	No_clan
tr|Q4JBI8|Q4JBI8_SULAC tRNA(Met) cytidine acetyltransferase TmcA OS=Sulfolobus acidocaldarius (strain ATCC 33909 / DSM 639 / JCM 8929 / NBRC 15157 / NCIMB 11770) GN=tmcA PE=3 SV=1	444	559	443	564	PF13718.3	GNAT_acetyltr_2	Family	2	123	122	90.2	1.2e-25	1	CL0257
tr|Q4JCC9|Q4JCC9_SULAC tRNA(Met) cytidine acetyltransferase TmcA OS=Sulfolobus acidocaldarius (strain ATCC 33909 / DSM 639 / JCM 8929 / NBRC 15157 / NCIMB 11770) GN=tmcA PE=3 SV=1	430	537	429	542	PF13718.3	GNAT_acetyltr_2	Family	2	121	120	74.6	6.8e-21	1	CL0257
tr|Q4JCC9|Q4JCC9_SULAC tRNA(Met) cytidine acetyltransferase TmcA OS=Sulfolobus acidocaldarius (strain ATCC 33909 / DSM 639 / JCM 8929 / NBRC 15157 / NCIMB 11770) GN=tmcA PE=3 SV=1	541	592	535	592	PF13718.3	GNAT_acetyltr_2	Family	176	227	52	27.8	1.4e-06	1	CL0257
tr|Q4J7S4|Q4J7S4_SULAC Regulatory protein OS=Sulfolobus acidocaldarius (strain ATCC 33909 / DSM 639 / JCM 8929 / NBRC 15157 / NCIMB 11770) GN=Saci_1851 PE=4 SV=1	16	74	15	77	PF00392.18	GntR	Family	2	60	59	63.3	1.1e-17	1	CL0123
sp|Q4J940|G3P_SULAC Glyceraldehyde-3-phosphate dehydrogenase OS=Sulfolobus acidocaldarius (strain ATCC 33909 / DSM 639 / JCM 8929 / NBRC 15157 / NCIMB 11770) GN=gap PE=3 SV=1	148	298	146	301	PF02800.17	Gp_dh_C	Domain	3	155	162	61.8	4.9e-17	1	CL0139
tr|Q4J7I4|Q4J7I4_SULAC Conserved membrane protein OS=Sulfolobus acidocaldarius (strain ATCC 33909 / DSM 639 / JCM 8929 / NBRC 15157 / NCIMB 11770) GN=Saci_1944 PE=4 SV=1	3	172	1	178	PF01184.16	Grp1_Fun34_YaaH	Family	14	193	180	146	1e-42	1	No_clan
sp|Q4J8S2|GCH1_SULAC GTP cyclohydrolase 1 OS=Sulfolobus acidocaldarius (strain ATCC 33909 / DSM 639 / JCM 8929 / NBRC 15157 / NCIMB 11770) GN=folE PE=3 SV=1	15	199	7	200	PF01227.19	GTP_cyclohydroI	Domain	1	178	185	212.7	2.3e-63	1	CL0334
sp|P17196|EF1A_SULAC Elongation factor 1-alpha OS=Sulfolobus acidocaldarius (strain ATCC 33909 / DSM 639 / JCM 8929 / NBRC 15157 / NCIMB 11770) GN=tuf PE=3 SV=1	4	219	4	266	PF00009.24	GTP_EFTU	Domain	1	184	225	181.8	9.3e-54	1	CL0023
sp|P23112|EF2_SULAC Elongation factor 2 OS=Sulfolobus acidocaldarius (strain ATCC 33909 / DSM 639 / JCM 8929 / NBRC 15157 / NCIMB 11770) GN=fusA PE=1 SV=3	19	259	18	260	PF00009.24	GTP_EFTU	Domain	2	192	252	208.9	4.6e-62	1	CL0023
sp|P95691|IF2P_SULAC Probable translation initiation factor IF-2 OS=Sulfolobus acidocaldarius (strain ATCC 33909 / DSM 639 / JCM 8929 / NBRC 15157 / NCIMB 11770) GN=infB PE=3 SV=2	13	220	10	224	PF00009.24	GTP_EFTU	Domain	5	189	221	115.5	2e-33	1	CL0023
tr|Q4JAI0|Q4JAI0_SULAC Translation initiation factor 2 gamma subunit OS=Sulfolobus acidocaldarius (strain ATCC 33909 / DSM 639 / JCM 8929 / NBRC 15157 / NCIMB 11770) GN=Saci_0832 PE=4 SV=1	10	203	7	204	PF00009.24	GTP_EFTU	Domain	4	192	219	100.1	1e-28	1	CL0023
tr|Q4JA97|Q4JA97_SULAC GTP-binding protein 1 OS=Sulfolobus acidocaldarius (strain ATCC 33909 / DSM 639 / JCM 8929 / NBRC 15157 / NCIMB 11770) GN=Saci_0920 PE=4 SV=1	112	329	110	335	PF00009.24	GTP_EFTU	Domain	4	187	222	79.4	2.3e-22	1	CL0023
sp|P17196|EF1A_SULAC Elongation factor 1-alpha OS=Sulfolobus acidocaldarius (strain ATCC 33909 / DSM 639 / JCM 8929 / NBRC 15157 / NCIMB 11770) GN=tuf PE=3 SV=1	247	312	247	314	PF03144.22	GTP_EFTU_D2	Domain	1	72	72	60	2e-16	1	CL0575
sp|P23112|EF2_SULAC Elongation factor 2 OS=Sulfolobus acidocaldarius (strain ATCC 33909 / DSM 639 / JCM 8929 / NBRC 15157 / NCIMB 11770) GN=fusA PE=1 SV=3	308	373	308	374	PF03144.22	GTP_EFTU_D2	Domain	1	72	72	43.1	3.8e-11	1	CL0575
sp|P95691|IF2P_SULAC Probable translation initiation factor IF-2 OS=Sulfolobus acidocaldarius (strain ATCC 33909 / DSM 639 / JCM 8929 / NBRC 15157 / NCIMB 11770) GN=infB PE=3 SV=2	251	330	251	330	PF03144.22	GTP_EFTU_D2	Domain	1	74	85	39.3	6e-10	1	CL0575
tr|Q4JAI0|Q4JAI0_SULAC Translation initiation factor 2 gamma subunit OS=Sulfolobus acidocaldarius (strain ATCC 33909 / DSM 639 / JCM 8929 / NBRC 15157 / NCIMB 11770) GN=Saci_0832 PE=4 SV=1	235	304	235	309	PF03144.22	GTP_EFTU_D2	Domain	1	62	71	34	2.6e-08	1	CL0575
sp|P17196|EF1A_SULAC Elongation factor 1-alpha OS=Sulfolobus acidocaldarius (strain ATCC 33909 / DSM 639 / JCM 8929 / NBRC 15157 / NCIMB 11770) GN=tuf PE=3 SV=1	321	427	319	428	PF03143.14	GTP_EFTU_D3	Domain	3	110	109	120.5	3.6e-35	1	No_clan
tr|Q4JA97|Q4JA97_SULAC GTP-binding protein 1 OS=Sulfolobus acidocaldarius (strain ATCC 33909 / DSM 639 / JCM 8929 / NBRC 15157 / NCIMB 11770) GN=Saci_0920 PE=4 SV=1	437	521	436	525	PF03143.14	GTP_EFTU_D3	Domain	2	107	107	26.2	6.9e-06	1	No_clan
sp|P95691|IF2P_SULAC Probable translation initiation factor IF-2 OS=Sulfolobus acidocaldarius (strain ATCC 33909 / DSM 639 / JCM 8929 / NBRC 15157 / NCIMB 11770) GN=infB PE=3 SV=2	469	554	468	554	PF14578.3	GTP_EFTU_D4	Domain	2	86	86	123.3	2.7e-36	1	No_clan
tr|F2Z6G1|F2Z6G1_SULAC GTP-binding protein hflX OS=Sulfolobus acidocaldarius (strain ATCC 33909 / DSM 639 / JCM 8929 / NBRC 15157 / NCIMB 11770) GN=Saci_0654 PE=4 SV=1	97	171	97	174	PF16360.2	GTP-bdg_M	Family	1	76	78	61.6	7.2e-17	1	No_clan
tr|F2Z6G1|F2Z6G1_SULAC GTP-binding protein hflX OS=Sulfolobus acidocaldarius (strain ATCC 33909 / DSM 639 / JCM 8929 / NBRC 15157 / NCIMB 11770) GN=Saci_0654 PE=4 SV=1	11	95	10	95	PF13167.3	GTP-bdg_N	Family	2	89	89	40.4	3.2e-10	1	No_clan
tr|Q4JBG5|Q4JBG5_SULAC Conserved Archaeal GtrA-like protein OS=Sulfolobus acidocaldarius (strain ATCC 33909 / DSM 639 / JCM 8929 / NBRC 15157 / NCIMB 11770) GN=Saci_0453 PE=4 SV=1	7	142	7	142	PF04138.11	GtrA	Family	1	117	141	71.1	7.8e-20	1	No_clan
tr|Q4J6H5|Q4J6H5_SULAC Glutamine amidotransferase class-II domain protein OS=Sulfolobus acidocaldarius (strain ATCC 33909 / DSM 639 / JCM 8929 / NBRC 15157 / NCIMB 11770) GN=Saci_2321 PE=4 SV=1	391	543	370	557	PF01493.16	GXGXG	Family	13	163	166	80.1	1.4e-22	1	No_clan
tr|Q4J9X1|Q4J9X1_SULAC Uncharacterized protein OS=Sulfolobus acidocaldarius (strain ATCC 33909 / DSM 639 / JCM 8929 / NBRC 15157 / NCIMB 11770) GN=Saci_1052 PE=4 SV=1	7	95	7	96	PF08734.8	GYD	Domain	1	90	90	87.7	3.2e-25	1	No_clan
tr|Q4JCF8|Q4JCF8_SULAC Beta-phosphoglucomutase OS=Sulfolobus acidocaldarius (strain ATCC 33909 / DSM 639 / JCM 8929 / NBRC 15157 / NCIMB 11770) GN=pgmB PE=4 SV=1	14	180	14	185	PF13419.3	HAD_2	Family	1	173	173	104	8.4e-30	1	CL0137
tr|Q4JB35|Q4JB35_SULAC Haloacid dehalogenase-like hydrolase OS=Sulfolobus acidocaldarius (strain ATCC 33909 / DSM 639 / JCM 8929 / NBRC 15157 / NCIMB 11770) GN=Saci_0602 PE=4 SV=1	13	213	13	213	PF13419.3	HAD_2	Family	1	178	209	85.1	5.4e-24	1	CL0137
tr|Q4JBW1|Q4JBW1_SULAC Haloacid dehalogenase-like hydrolase OS=Sulfolobus acidocaldarius (strain ATCC 33909 / DSM 639 / JCM 8929 / NBRC 15157 / NCIMB 11770) GN=Saci_0302 PE=4 SV=1	10	172	8	172	PF13419.3	HAD_2	Family	3	178	176	44.1	2.1e-11	1	CL0137
tr|Q4JCN1|Q4JCN1_SULAC Conserved protein OS=Sulfolobus acidocaldarius (strain ATCC 33909 / DSM 639 / JCM 8929 / NBRC 15157 / NCIMB 11770) GN=Saci_0018 PE=4 SV=1	82	188	8	192	PF13419.3	HAD_2	Family	62	174	114	47.6	1.8e-12	1	CL0137
tr|Q4JC23|Q4JC23_SULAC Haloacid dehalogenase-like hydrolase OS=Sulfolobus acidocaldarius (strain ATCC 33909 / DSM 639 / JCM 8929 / NBRC 15157 / NCIMB 11770) GN=Saci_0239 PE=4 SV=1	64	186	7	189	PF13419.3	HAD_2	Family	54	174	127	48.5	9e-13	1	CL0137
tr|Q4JAG3|Q4JAG3_SULAC Non-canonical purine NTP pyrophosphatase OS=Sulfolobus acidocaldarius (strain ATCC 33909 / DSM 639 / JCM 8929 / NBRC 15157 / NCIMB 11770) GN=Saci_0849 PE=3 SV=1	9	184	9	185	PF01725.13	Ham1p_like	Domain	1	159	177	156.5	5.4e-46	1	CL0269
sp|F2Z5Z6|HERA_SULAC DNA double-strand break repair helicase HerA OS=Sulfolobus acidocaldarius (strain ATCC 33909 / DSM 639 / JCM 8929 / NBRC 15157 / NCIMB 11770) GN=herA PE=1 SV=1	3	87	3	89	PF09378.7	HAS-barrel	Domain	1	90	93	46.1	3.6e-12	1	CL0275
tr|Q4J979|Q4J979_SULAC Type 2 DNA topoisomerase 6 subunit B OS=Sulfolobus acidocaldarius (strain ATCC 33909 / DSM 639 / JCM 8929 / NBRC 15157 / NCIMB 11770) GN=top6B PE=3 SV=1	34	144	30	170	PF13589.3	HATPase_c_3	Domain	5	105	113	39.9	3e-10	1	CL0025
tr|Q4J789|Q4J789_SULAC Conserved protein OS=Sulfolobus acidocaldarius (strain ATCC 33909 / DSM 639 / JCM 8929 / NBRC 15157 / NCIMB 11770) GN=Saci_2046 PE=4 SV=1	181	243	161	265	PF01966.19	HD	Family	24	93	78	30.1	4.2e-07	1	CL0237
tr|Q4J9D8|Q4J9D8_SULAC Conserved protein OS=Sulfolobus acidocaldarius (strain ATCC 33909 / DSM 639 / JCM 8929 / NBRC 15157 / NCIMB 11770) GN=Saci_1246 PE=4 SV=1	50	150	50	189	PF01966.19	HD	Family	1	93	109	51.8	7.9e-14	1	CL0237
tr|Q4J8P5|Q4J8P5_SULAC Conserved protein OS=Sulfolobus acidocaldarius (strain ATCC 33909 / DSM 639 / JCM 8929 / NBRC 15157 / NCIMB 11770) GN=Saci_1517 PE=4 SV=1	50	168	50	169	PF01966.19	HD	Family	1	121	132	35.3	9.9e-09	1	CL0237
tr|Q4J764|Q4J764_SULAC Conserved HD domain protein OS=Sulfolobus acidocaldarius (strain ATCC 33909 / DSM 639 / JCM 8929 / NBRC 15157 / NCIMB 11770) GN=Saci_2074 PE=4 SV=1	51	185	51	186	PF01966.19	HD	Family	1	121	144	40.2	3e-10	1	CL0237
tr|Q4JA64|Q4JA64_SULAC Conserved Archaeal protein OS=Sulfolobus acidocaldarius (strain ATCC 33909 / DSM 639 / JCM 8929 / NBRC 15157 / NCIMB 11770) GN=Saci_0954 PE=4 SV=1	11	145	9	164	PF13023.3	HD_3	Domain	5	144	145	51.2	1.2e-13	1	CL0237
sp|Q4JC00|HELS_SULAC ATP-dependent DNA helicase Hel308 OS=Sulfolobus acidocaldarius (strain ATCC 33909 / DSM 639 / JCM 8929 / NBRC 15157 / NCIMB 11770) GN=hel308 PE=3 SV=1	273	390	236	390	PF00271.28	Helicase_C	Family	8	109	122	31.8	1.3e-07	1	CL0023
tr|Q4J975|Q4J975_SULAC Putative ATP-dependent helicase OS=Sulfolobus acidocaldarius (strain ATCC 33909 / DSM 639 / JCM 8929 / NBRC 15157 / NCIMB 11770) GN=Saci_1320 PE=4 SV=1	243	339	232	341	PF00271.28	Helicase_C	Family	13	106	97	54.1	1.6e-14	1	CL0023
tr|Q4JAJ8|Q4JAJ8_SULAC Hypothetical DEAD/DEAH box helicase OS=Sulfolobus acidocaldarius (strain ATCC 33909 / DSM 639 / JCM 8929 / NBRC 15157 / NCIMB 11770) GN=Saci_0814 PE=4 SV=1	242	345	237	347	PF00271.28	Helicase_C	Family	6	106	104	71.1	7.7e-20	1	CL0023
tr|Q4J8B5|Q4J8B5_SULAC Conserved Archaeal protein OS=Sulfolobus acidocaldarius (strain ATCC 33909 / DSM 639 / JCM 8929 / NBRC 15157 / NCIMB 11770) GN=Saci_1657 PE=4 SV=1	313	415	312	416	PF00271.28	Helicase_C	Family	2	108	107	61.4	8.4e-17	1	CL0023
tr|Q4J9T6|Q4J9T6_SULAC ATP-dependent helicase OS=Sulfolobus acidocaldarius (strain ATCC 33909 / DSM 639 / JCM 8929 / NBRC 15157 / NCIMB 11770) GN=Saci_1090 PE=3 SV=1	204	310	202	310	PF00271.28	Helicase_C	Family	2	109	110	104.2	4.2e-30	1	CL0023
tr|Q4JBY2|Q4JBY2_SULAC DEAD box helicase OS=Sulfolobus acidocaldarius (strain ATCC 33909 / DSM 639 / JCM 8929 / NBRC 15157 / NCIMB 11770) GN=Saci_0281 PE=4 SV=1	265	369	261	370	PF00271.28	Helicase_C	Family	5	108	107	65	6.2e-18	1	CL0023
tr|Q4J8R1|Q4J8R1_SULAC Putative ATP-dependent helicase OS=Sulfolobus acidocaldarius (strain ATCC 33909 / DSM 639 / JCM 8929 / NBRC 15157 / NCIMB 11770) GN=Saci_1500 PE=4 SV=1	268	376	263	378	PF00271.28	Helicase_C	Family	5	106	112	60.1	2.2e-16	1	CL0023
sp|Q4JC68|XPD_SULAC ATP-dependent DNA helicase Saci_0192 OS=Sulfolobus acidocaldarius (strain ATCC 33909 / DSM 639 / JCM 8929 / NBRC 15157 / NCIMB 11770) GN=Saci_0192 PE=1 SV=1	387	540	385	547	PF13307.3	Helicase_C_2	Domain	3	162	163	86.3	2.4e-24	1	CL0023
tr|Q4JBI8|Q4JBI8_SULAC tRNA(Met) cytidine acetyltransferase TmcA OS=Sulfolobus acidocaldarius (strain ATCC 33909 / DSM 639 / JCM 8929 / NBRC 15157 / NCIMB 11770) GN=tmcA PE=3 SV=1	231	411	231	411	PF05127.11	Helicase_RecD	Domain	1	177	184	164.6	1.8e-48	1	CL0023
tr|Q4JCC9|Q4JCC9_SULAC tRNA(Met) cytidine acetyltransferase TmcA OS=Sulfolobus acidocaldarius (strain ATCC 33909 / DSM 639 / JCM 8929 / NBRC 15157 / NCIMB 11770) GN=tmcA PE=3 SV=1	225	400	225	400	PF05127.11	Helicase_RecD	Domain	1	177	179	162.6	7.3e-48	1	CL0023
tr|Q4JAM5|Q4JAM5_SULAC Conserved protein OS=Sulfolobus acidocaldarius (strain ATCC 33909 / DSM 639 / JCM 8929 / NBRC 15157 / NCIMB 11770) GN=Saci_0781 PE=4 SV=1	8	177	2	178	PF02602.12	HEM4	Family	38	231	194	60.3	1.6e-16	1	No_clan
tr|Q4J770|Q4J770_SULAC Conserved protein OS=Sulfolobus acidocaldarius (strain ATCC 33909 / DSM 639 / JCM 8929 / NBRC 15157 / NCIMB 11770) GN=Saci_2067 PE=4 SV=1	6	112	3	112	PF01814.20	Hemerythrin	Domain	4	131	128	35.4	1.3e-08	1	No_clan
tr|Q4J7J9|Q4J7J9_SULAC Uncharacterized protein OS=Sulfolobus acidocaldarius (strain ATCC 33909 / DSM 639 / JCM 8929 / NBRC 15157 / NCIMB 11770) GN=Saci_1929 PE=4 SV=1	2	107	1	108	PF05168.11	HEPN	Family	6	117	112	36.7	3.5e-09	1	CL0291
tr|Q4J7F2|Q4J7F2_SULAC Conserved Archaeal protein OS=Sulfolobus acidocaldarius (strain ATCC 33909 / DSM 639 / JCM 8929 / NBRC 15157 / NCIMB 11770) GN=Saci_1977 PE=4 SV=1	6	133	6	134	PF05168.11	HEPN	Family	1	117	130	99.4	1.3e-28	1	CL0291
tr|Q4J872|Q4J872_SULAC Nucleotidyl transferase OS=Sulfolobus acidocaldarius (strain ATCC 33909 / DSM 639 / JCM 8929 / NBRC 15157 / NCIMB 11770) GN=Saci_1703 PE=4 SV=1	285	311	284	313	PF00132.21	Hexapep	Repeat	2	29	28	23.6	2.6e-05	1	CL0536
tr|Q4J8R5|Q4J8R5_SULAC Universally conserved protein OS=Sulfolobus acidocaldarius (strain ATCC 33909 / DSM 639 / JCM 8929 / NBRC 15157 / NCIMB 11770) GN=Saci_1488 PE=4 SV=1	12	44	10	45	PF00132.21	Hexapep	Repeat	3	35	33	21.8	9.6e-05	1	CL0536
tr|Q4J8R5|Q4J8R5_SULAC Universally conserved protein OS=Sulfolobus acidocaldarius (strain ATCC 33909 / DSM 639 / JCM 8929 / NBRC 15157 / NCIMB 11770) GN=Saci_1488 PE=4 SV=1	88	122	88	123	PF00132.21	Hexapep	Repeat	1	35	35	33.1	2.6e-08	1	CL0536
tr|Q4J6D5|Q4J6D5_SULAC Conserved protein OS=Sulfolobus acidocaldarius (strain ATCC 33909 / DSM 639 / JCM 8929 / NBRC 15157 / NCIMB 11770) GN=Saci_2366 PE=4 SV=1	235	268	228	269	PF00132.21	Hexapep	Repeat	2	35	34	28	1.1e-06	1	CL0536
tr|Q4JB18|Q4JB18_SULAC Nucleotidyl transferase OS=Sulfolobus acidocaldarius (strain ATCC 33909 / DSM 639 / JCM 8929 / NBRC 15157 / NCIMB 11770) GN=Saci_0619 PE=4 SV=1	249	282	248	283	PF00132.21	Hexapep	Repeat	2	35	34	31.7	7.3e-08	1	CL0536
tr|Q4JB18|Q4JB18_SULAC Nucleotidyl transferase OS=Sulfolobus acidocaldarius (strain ATCC 33909 / DSM 639 / JCM 8929 / NBRC 15157 / NCIMB 11770) GN=Saci_0619 PE=4 SV=1	303	335	301	335	PF00132.21	Hexapep	Repeat	3	36	34	20	0.00037	1	CL0536
tr|Q4JB18|Q4JB18_SULAC Nucleotidyl transferase OS=Sulfolobus acidocaldarius (strain ATCC 33909 / DSM 639 / JCM 8929 / NBRC 15157 / NCIMB 11770) GN=Saci_0619 PE=4 SV=1	360	395	360	395	PF00132.21	Hexapep	Repeat	1	36	36	30.3	2.1e-07	1	CL0536
sp|Q4J8L4|SYP_SULAC Proline--tRNA ligase OS=Sulfolobus acidocaldarius (strain ATCC 33909 / DSM 639 / JCM 8929 / NBRC 15157 / NCIMB 11770) GN=proS PE=3 SV=1	290	387	290	388	PF03129.17	HGTP_anticodon	Domain	1	93	98	66.3	1.8e-18	1	CL0458
sp|Q4JAY2|SYH_SULAC Histidine--tRNA ligase OS=Sulfolobus acidocaldarius (strain ATCC 33909 / DSM 639 / JCM 8929 / NBRC 15157 / NCIMB 11770) GN=hisS PE=3 SV=1	334	425	334	426	PF03129.17	HGTP_anticodon	Domain	1	93	93	40	3.1e-10	1	CL0458
sp|Q4J9C4|SYT_SULAC Threonine--tRNA ligase OS=Sulfolobus acidocaldarius (strain ATCC 33909 / DSM 639 / JCM 8929 / NBRC 15157 / NCIMB 11770) GN=thrS PE=3 SV=2	444	533	444	534	PF03129.17	HGTP_anticodon	Domain	1	93	93	66.7	1.4e-18	1	CL0458
tr|Q4J6E0|Q4J6E0_SULAC Threonyl-tRNA synthetase OS=Sulfolobus acidocaldarius (strain ATCC 33909 / DSM 639 / JCM 8929 / NBRC 15157 / NCIMB 11770) GN=Saci_2363 PE=4 SV=1	276	361	276	362	PF03129.17	HGTP_anticodon	Domain	1	92	92	54.5	9e-15	1	CL0458
tr|Q4JAF0|Q4JAF0_SULAC Glycyl-tRNA synthetase class II OS=Sulfolobus acidocaldarius (strain ATCC 33909 / DSM 639 / JCM 8929 / NBRC 15157 / NCIMB 11770) GN=glyRS PE=3 SV=1	468	555	467	557	PF03129.17	HGTP_anticodon	Domain	2	92	91	62.7	2.5e-17	1	CL0458
tr|Q4JB33|Q4JB33_SULAC XPF/RAD1 repair endonuclease OS=Sulfolobus acidocaldarius (strain ATCC 33909 / DSM 639 / JCM 8929 / NBRC 15157 / NCIMB 11770) GN=Saci_0604 PE=4 SV=1	161	193	155	212	PF12826.4	HHH_2	Motif	7	39	33	27.2	2.8e-06	1	CL0198
sp|Q4JAT5|RADA_SULAC DNA repair and recombination protein RadA OS=Sulfolobus acidocaldarius (strain ATCC 33909 / DSM 639 / JCM 8929 / NBRC 15157 / NCIMB 11770) GN=radA PE=3 SV=1	9	64	8	64	PF14520.3	HHH_5	Domain	2	57	56	43.4	3.7e-11	1	CL0198
tr|Q4J8R2|Q4J8R2_SULAC Endonuclease III OS=Sulfolobus acidocaldarius (strain ATCC 33909 / DSM 639 / JCM 8929 / NBRC 15157 / NCIMB 11770) GN=Saci_1497 PE=4 SV=1	40	176	39	180	PF00730.22	HhH-GPD	Domain	2	104	141	59.9	2.5e-16	1	CL0198
tr|Q4J9C2|Q4J9C2_SULAC Endonuclease III related protein OS=Sulfolobus acidocaldarius (strain ATCC 33909 / DSM 639 / JCM 8929 / NBRC 15157 / NCIMB 11770) GN=Saci_1264 PE=4 SV=1	56	176	56	188	PF00730.22	HhH-GPD	Domain	1	91	123	44.8	1.3e-11	1	CL0198
tr|Q4JAU0|Q4JAU0_SULAC Conserved Prokaryal protein OS=Sulfolobus acidocaldarius (strain ATCC 33909 / DSM 639 / JCM 8929 / NBRC 15157 / NCIMB 11770) GN=Saci_0710 PE=4 SV=1	3	43	3	47	PF03486.11	HI0933_like	Family	1	37	41	21.7	6.5e-05	1	CL0063
sp|Q4J8I9|HIS6_SULAC Imidazole glycerol phosphate synthase subunit HisF OS=Sulfolobus acidocaldarius (strain ATCC 33909 / DSM 639 / JCM 8929 / NBRC 15157 / NCIMB 11770) GN=hisF PE=3 SV=1	5	231	5	232	PF00977.18	His_biosynth	Family	1	228	231	277.5	6.9e-83	1	CL0036
tr|Q4J8J0|Q4J8J0_SULAC 1-(5-phosphoribosyl)-5-[(5-phosphoribosylamino)methylideneamino] imidazole-4-carboxamide isomerase OS=Sulfolobus acidocaldarius (strain ATCC 33909 / DSM 639 / JCM 8929 / NBRC 15157 / NCIMB 11770) GN=hisA PE=3 SV=1	3	220	2	221	PF00977.18	His_biosynth	Family	2	228	228	140.7	4.5e-41	1	CL0036
tr|Q4J7B8|Q4J7B8_SULAC Phosphohistidine phosphatase/mutase OS=Sulfolobus acidocaldarius (strain ATCC 33909 / DSM 639 / JCM 8929 / NBRC 15157 / NCIMB 11770) GN=Saci_2017 PE=4 SV=1	4	84	4	87	PF00300.19	His_Phos_1	Domain	1	81	83	45.5	6.1e-12	1	CL0071
tr|Q4JCK6|Q4JCK6_SULAC Phosphoglycerate mutase OS=Sulfolobus acidocaldarius (strain ATCC 33909 / DSM 639 / JCM 8929 / NBRC 15157 / NCIMB 11770) GN=Saci_0043 PE=4 SV=1	4	183	4	193	PF00300.19	His_Phos_1	Domain	1	184	188	121.1	4.3e-35	1	CL0071
sp|Q4J8J2|HIS1_SULAC ATP phosphoribosyltransferase OS=Sulfolobus acidocaldarius (strain ATCC 33909 / DSM 639 / JCM 8929 / NBRC 15157 / NCIMB 11770) GN=hisG PE=3 SV=1	49	205	49	206	PF01634.15	HisG	Family	1	159	161	162.1	8.9e-48	1	CL0177
sp|Q4J8J2|HIS1_SULAC ATP phosphoribosyltransferase OS=Sulfolobus acidocaldarius (strain ATCC 33909 / DSM 639 / JCM 8929 / NBRC 15157 / NCIMB 11770) GN=hisG PE=3 SV=1	210	282	210	282	PF08029.8	HisG_C	Domain	1	73	73	67.6	7.1e-19	1	CL0089
tr|Q4JA06|Q4JA06_SULAC Conserved protein OS=Sulfolobus acidocaldarius (strain ATCC 33909 / DSM 639 / JCM 8929 / NBRC 15157 / NCIMB 11770) GN=Saci_1016 PE=4 SV=1	19	276	19	289	PF00850.16	Hist_deacetyl	Domain	1	292	298	194	3.6e-57	1	CL0302
tr|Q4JC47|Q4JC47_SULAC Histone deacetylase OS=Sulfolobus acidocaldarius (strain ATCC 33909 / DSM 639 / JCM 8929 / NBRC 15157 / NCIMB 11770) GN=Saci_0213 PE=4 SV=1	25	305	20	306	PF00850.16	Hist_deacetyl	Domain	6	305	301	242.4	6.8e-72	1	CL0302
sp|Q4J8I8|HISX_SULAC Histidinol dehydrogenase OS=Sulfolobus acidocaldarius (strain ATCC 33909 / DSM 639 / JCM 8929 / NBRC 15157 / NCIMB 11770) GN=hisD PE=3 SV=1	12	391	8	392	PF00815.17	Histidinol_dh	Family	6	408	403	412.5	1.7e-123	1	CL0099
tr|Q4JA00|Q4JA00_SULAC HIT family protein OS=Sulfolobus acidocaldarius (strain ATCC 33909 / DSM 639 / JCM 8929 / NBRC 15157 / NCIMB 11770) GN=Saci_1032 PE=4 SV=1	3	96	2	99	PF01230.20	HIT	Domain	2	95	94	80.2	1.3e-22	1	CL0265
tr|Q4JAT6|Q4JAT6_SULAC HIT family protein OS=Sulfolobus acidocaldarius (strain ATCC 33909 / DSM 639 / JCM 8929 / NBRC 15157 / NCIMB 11770) GN=Saci_0714 PE=4 SV=1	39	131	36	134	PF01230.20	HIT	Domain	4	95	93	56.6	2.9e-15	1	CL0265
tr|Q4J8L0|Q4J8L0_SULAC Holliday junction resolvase Hjc OS=Sulfolobus acidocaldarius (strain ATCC 33909 / DSM 639 / JCM 8929 / NBRC 15157 / NCIMB 11770) GN=hjc PE=3 SV=1	10	100	9	102	PF01870.15	Hjc	Family	2	91	92	97	4.3e-28	1	CL0236
tr|Q4J834|Q4J834_SULAC Conserved Archaeal holliday junction resolvase OS=Sulfolobus acidocaldarius (strain ATCC 33909 / DSM 639 / JCM 8929 / NBRC 15157 / NCIMB 11770) GN=hjc PE=4 SV=1	9	102	8	103	PF01870.15	Hjc	Family	2	92	94	98.3	1.7e-28	1	CL0236
tr|Q4J881|Q4J881_SULAC Uncharacterized protein OS=Sulfolobus acidocaldarius (strain ATCC 33909 / DSM 639 / JCM 8929 / NBRC 15157 / NCIMB 11770) GN=Saci_1692 PE=4 SV=1	17	80	17	85	PF00403.23	HMA	Domain	1	58	64	50.3	2.3e-13	1	No_clan
sp|Q4J933|Y1362_SULAC UPF0219 protein Saci_1362 OS=Sulfolobus acidocaldarius (strain ATCC 33909 / DSM 639 / JCM 8929 / NBRC 15157 / NCIMB 11770) GN=Saci_1362 PE=3 SV=1	4	166	1	168	PF01154.14	HMG_CoA_synt_N	Domain	6	172	168	24.8	1.5e-05	1	CL0046
tr|Q4J936|Q4J936_SULAC 3-hydroxy-3-methylglutaryl coenzyme A reductase OS=Sulfolobus acidocaldarius (strain ATCC 33909 / DSM 639 / JCM 8929 / NBRC 15157 / NCIMB 11770) GN=Saci_1359 PE=3 SV=1	32	407	31	407	PF00368.15	HMG-CoA_red	Family	2	368	379	426.7	6.7e-128	1	No_clan
tr|Q4J6H1|Q4J6H1_SULAC (R)-citramalate synthase OS=Sulfolobus acidocaldarius (strain ATCC 33909 / DSM 639 / JCM 8929 / NBRC 15157 / NCIMB 11770) GN=cimA PE=3 SV=1	6	278	5	278	PF00682.16	HMGL-like	Domain	2	264	275	175	1.9e-51	1	CL0036
tr|Q4J989|Q4J989_SULAC Homocitrate synthase OS=Sulfolobus acidocaldarius (strain ATCC 33909 / DSM 639 / JCM 8929 / NBRC 15157 / NCIMB 11770) GN=Saci_1304 PE=4 SV=1	11	272	10	272	PF00682.16	HMGL-like	Domain	2	264	267	241.7	9e-72	1	CL0036
tr|Q4JA78|Q4JA78_SULAC 2-isopropylmalate synthase OS=Sulfolobus acidocaldarius (strain ATCC 33909 / DSM 639 / JCM 8929 / NBRC 15157 / NCIMB 11770) GN=Saci_0940 PE=3 SV=1	11	271	11	271	PF00682.16	HMGL-like	Domain	1	264	266	305.1	4.1e-91	1	CL0036
tr|Q4J8E3|Q4J8E3_SULAC Homoserine dehydrogenase OS=Sulfolobus acidocaldarius (strain ATCC 33909 / DSM 639 / JCM 8929 / NBRC 15157 / NCIMB 11770) GN=hdh PE=4 SV=1	94	254	88	254	PF00742.16	Homoserine_dh	Domain	8	173	168	161.9	1.2e-47	1	No_clan
tr|Q4J6K2|Q4J6K2_SULAC 4-hydroxyphenylacetate 3-monooxygenase, oxygenase component OS=Sulfolobus acidocaldarius (strain ATCC 33909 / DSM 639 / JCM 8929 / NBRC 15157 / NCIMB 11770) GN=hpaA PE=4 SV=1	283	476	281	482	PF03241.10	HpaB	Family	4	198	196	176.4	3.1e-52	1	CL0087
tr|Q4J6Z6|Q4J6Z6_SULAC Gamma-aminobutyrate metabolism dehydratase/isomerase OS=Sulfolobus acidocaldarius (strain ATCC 33909 / DSM 639 / JCM 8929 / NBRC 15157 / NCIMB 11770) GN=abfD PE=4 SV=1	282	477	281	477	PF03241.10	HpaB	Family	2	202	201	215.4	3.6e-64	1	CL0087
tr|Q4J9S5|Q4J9S5_SULAC Hydroxylase OS=Sulfolobus acidocaldarius (strain ATCC 33909 / DSM 639 / JCM 8929 / NBRC 15157 / NCIMB 11770) GN=Saci_1103 PE=4 SV=1	268	463	268	463	PF03241.10	HpaB	Family	1	202	202	175.7	5.3e-52	1	CL0087
tr|Q4J6K2|Q4J6K2_SULAC 4-hydroxyphenylacetate 3-monooxygenase, oxygenase component OS=Sulfolobus acidocaldarius (strain ATCC 33909 / DSM 639 / JCM 8929 / NBRC 15157 / NCIMB 11770) GN=hpaA PE=4 SV=1	5	271	4	272	PF11794.5	HpaB_N	Family	2	271	272	280.6	1.4e-83	1	No_clan
tr|Q4J6Z6|Q4J6Z6_SULAC Gamma-aminobutyrate metabolism dehydratase/isomerase OS=Sulfolobus acidocaldarius (strain ATCC 33909 / DSM 639 / JCM 8929 / NBRC 15157 / NCIMB 11770) GN=abfD PE=4 SV=1	5	274	5	274	PF11794.5	HpaB_N	Family	1	272	275	304.3	8.4e-91	1	No_clan
tr|Q4J9S5|Q4J9S5_SULAC Hydroxylase OS=Sulfolobus acidocaldarius (strain ATCC 33909 / DSM 639 / JCM 8929 / NBRC 15157 / NCIMB 11770) GN=Saci_1103 PE=4 SV=1	3	261	3	261	PF11794.5	HpaB_N	Family	1	272	275	283.6	1.6e-84	1	No_clan
tr|Q4JBV1|Q4JBV1_SULAC Citryl-CoA lyase beta subunit-like protein OS=Sulfolobus acidocaldarius (strain ATCC 33909 / DSM 639 / JCM 8929 / NBRC 15157 / NCIMB 11770) GN=citE PE=4 SV=1	4	208	4	208	PF03328.11	HpcH_HpaI	Family	1	221	223	105.6	1.8e-30	1	CL0151
tr|Q4J9S7|Q4J9S7_SULAC Bifunctional folate synthesis protein OS=Sulfolobus acidocaldarius (strain ATCC 33909 / DSM 639 / JCM 8929 / NBRC 15157 / NCIMB 11770) GN=Saci_1101 PE=4 SV=1	125	250	125	251	PF01288.17	HPPK	Domain	1	111	127	98.8	2.3e-28	1	No_clan
tr|Q4J8Q8|Q4J8Q8_SULAC CBS domain protein OS=Sulfolobus acidocaldarius (strain ATCC 33909 / DSM 639 / JCM 8929 / NBRC 15157 / NCIMB 11770) GN=Saci_1502 PE=4 SV=1	3	78	3	81	PF03444.12	HrcA_DNA-bdg	Family	1	76	76	120.6	1.5e-35	1	CL0123
tr|Q4JA95|Q4JA95_SULAC Small heat shock protein OS=Sulfolobus acidocaldarius (strain ATCC 33909 / DSM 639 / JCM 8929 / NBRC 15157 / NCIMB 11770) GN=Saci_0922 PE=3 SV=1	86	172	85	173	PF00011.18	HSP20	Family	2	100	101	36.3	4.4e-09	1	CL0190
tr|Q4J8A6|Q4J8A6_SULAC Conserved Hsp20/alpha crystallin family protein OS=Sulfolobus acidocaldarius (strain ATCC 33909 / DSM 639 / JCM 8929 / NBRC 15157 / NCIMB 11770) GN=Saci_1665 PE=3 SV=1	39	117	31	125	PF00011.18	HSP20	Family	9	87	81	35.7	6.9e-09	1	CL0190
tr|Q4J6J7|Q4J6J7_SULAC Conserved Archaeal HTH DNA-binding domain protein OS=Sulfolobus acidocaldarius (strain ATCC 33909 / DSM 639 / JCM 8929 / NBRC 15157 / NCIMB 11770) GN=Saci_2296 PE=4 SV=1	151	203	151	203	PF04967.9	HTH_10	Domain	1	53	53	70.1	8.9e-20	1	CL0123
tr|Q4JBG3|Q4JBG3_SULAC Conserved HTH domain protein OS=Sulfolobus acidocaldarius (strain ATCC 33909 / DSM 639 / JCM 8929 / NBRC 15157 / NCIMB 11770) GN=Saci_0455 PE=4 SV=1	118	170	118	170	PF04967.9	HTH_10	Domain	1	53	53	71.8	2.6e-20	1	CL0123
tr|Q4J6W2|Q4J6W2_SULAC Conserved Archaeal protein OS=Sulfolobus acidocaldarius (strain ATCC 33909 / DSM 639 / JCM 8929 / NBRC 15157 / NCIMB 11770) GN=Saci_2183 PE=4 SV=1	146	196	146	198	PF04967.9	HTH_10	Domain	1	51	51	75.2	2.3e-21	1	CL0123
tr|Q4J777|Q4J777_SULAC Conserved HTH domain protein OS=Sulfolobus acidocaldarius (strain ATCC 33909 / DSM 639 / JCM 8929 / NBRC 15157 / NCIMB 11770) GN=Saci_2061 PE=4 SV=1	153	204	153	205	PF04967.9	HTH_10	Domain	1	52	52	77.9	3.3e-22	1	CL0123
tr|Q4J721|Q4J721_SULAC Conserved Archaeal HTH DNA binding domain protein OS=Sulfolobus acidocaldarius (strain ATCC 33909 / DSM 639 / JCM 8929 / NBRC 15157 / NCIMB 11770) GN=Saci_2116 PE=4 SV=1	168	219	168	220	PF04967.9	HTH_10	Domain	1	52	52	67.1	8e-19	1	CL0123
tr|Q4J6X4|Q4J6X4_SULAC Conserved Archaeal HTH DNA binding domain protein OS=Sulfolobus acidocaldarius (strain ATCC 33909 / DSM 639 / JCM 8929 / NBRC 15157 / NCIMB 11770) GN=Saci_2167 PE=4 SV=1	147	197	147	199	PF04967.9	HTH_10	Domain	1	51	51	71.8	2.6e-20	1	CL0123
tr|Q4JAE0|Q4JAE0_SULAC Conserved Archaeal protein OS=Sulfolobus acidocaldarius (strain ATCC 33909 / DSM 639 / JCM 8929 / NBRC 15157 / NCIMB 11770) GN=Saci_0874 PE=4 SV=1	23	63	21	67	PF08279.9	HTH_11	Domain	4	45	42	30.5	2.4e-07	1	CL0123
tr|Q4J7B3|Q4J7B3_SULAC ISC1913-like resolvase OS=Sulfolobus acidocaldarius (strain ATCC 33909 / DSM 639 / JCM 8929 / NBRC 15157 / NCIMB 11770) GN=Saci_2022 PE=4 SV=1	4	53	4	55	PF12728.4	HTH_17	Domain	1	49	50	49	4.5e-13	1	CL0123
tr|Q4J7E9|Q4J7E9_SULAC Uncharacterized protein OS=Sulfolobus acidocaldarius (strain ATCC 33909 / DSM 639 / JCM 8929 / NBRC 15157 / NCIMB 11770) GN=Saci_1979 PE=4 SV=1	2	52	2	57	PF12840.4	HTH_20	Domain	2	56	55	39.1	5.5e-10	1	CL0123
tr|F2Z5Y7|F2Z5Y7_SULAC Transcriptional regulator OS=Sulfolobus acidocaldarius (strain ATCC 33909 / DSM 639 / JCM 8929 / NBRC 15157 / NCIMB 11770) GN=Saci_1588 PE=4 SV=1	10	56	9	56	PF13412.3	HTH_24	Domain	2	48	47	47.6	7.9e-13	1	CL0123
tr|Q4J723|Q4J723_SULAC Conserved protein OS=Sulfolobus acidocaldarius (strain ATCC 33909 / DSM 639 / JCM 8929 / NBRC 15157 / NCIMB 11770) GN=Saci_2114 PE=4 SV=1	1	48	1	48	PF13412.3	HTH_24	Domain	1	48	48	50.7	8.3e-14	1	CL0123
tr|Q4J717|Q4J717_SULAC Transcriptional regulator AsnC family OS=Sulfolobus acidocaldarius (strain ATCC 33909 / DSM 639 / JCM 8929 / NBRC 15157 / NCIMB 11770) GN=Saci_2136 PE=4 SV=1	25	72	25	72	PF13412.3	HTH_24	Domain	1	48	48	53.4	1.2e-14	1	CL0123
tr|Q4J8B3|Q4J8B3_SULAC Conserved protein OS=Sulfolobus acidocaldarius (strain ATCC 33909 / DSM 639 / JCM 8929 / NBRC 15157 / NCIMB 11770) GN=Saci_1658 PE=4 SV=1	2	49	2	49	PF13412.3	HTH_24	Domain	1	48	48	57.5	6.5e-16	1	CL0123
tr|Q4J8B3|Q4J8B3_SULAC Conserved protein OS=Sulfolobus acidocaldarius (strain ATCC 33909 / DSM 639 / JCM 8929 / NBRC 15157 / NCIMB 11770) GN=Saci_1658 PE=4 SV=1	133	177	131	177	PF13412.3	HTH_24	Domain	4	48	45	36.8	1.8e-09	1	CL0123
tr|Q4JA12|Q4JA12_SULAC Conserved protein OS=Sulfolobus acidocaldarius (strain ATCC 33909 / DSM 639 / JCM 8929 / NBRC 15157 / NCIMB 11770) GN=Saci_1012 PE=4 SV=1	8	51	3	51	PF13412.3	HTH_24	Domain	6	48	44	24.9	9.7e-06	1	CL0123
tr|Q4JBQ8|Q4JBQ8_SULAC Conserved protein OS=Sulfolobus acidocaldarius (strain ATCC 33909 / DSM 639 / JCM 8929 / NBRC 15157 / NCIMB 11770) GN=Saci_0355 PE=4 SV=1	1	48	1	48	PF13412.3	HTH_24	Domain	1	48	48	44.1	1e-11	1	CL0123
tr|Q4JBQ8|Q4JBQ8_SULAC Conserved protein OS=Sulfolobus acidocaldarius (strain ATCC 33909 / DSM 639 / JCM 8929 / NBRC 15157 / NCIMB 11770) GN=Saci_0355 PE=4 SV=1	132	169	130	175	PF13412.3	HTH_24	Domain	4	41	38	25.9	5e-06	1	CL0123
tr|Q4J7D7|Q4J7D7_SULAC Conserved protein OS=Sulfolobus acidocaldarius (strain ATCC 33909 / DSM 639 / JCM 8929 / NBRC 15157 / NCIMB 11770) GN=Saci_1992 PE=4 SV=1	53	94	53	95	PF13412.3	HTH_24	Domain	5	47	43	25.9	4.6e-06	1	CL0123
tr|Q4J8A1|Q4J8A1_SULAC Transcriptional regulator MarR family OS=Sulfolobus acidocaldarius (strain ATCC 33909 / DSM 639 / JCM 8929 / NBRC 15157 / NCIMB 11770) GN=Saci_1670 PE=4 SV=1	27	92	27	92	PF13463.3	HTH_27	Domain	1	68	68	51.6	8.7e-14	1	CL0123
sp|Q4J946|Y1344_SULAC Putative HTH-type transcriptional regulatory protein Saci_1344 OS=Sulfolobus acidocaldarius (strain ATCC 33909 / DSM 639 / JCM 8929 / NBRC 15157 / NCIMB 11770) GN=Saci_1344 PE=3 SV=1	128	176	128	178	PF01381.19	HTH_3	Domain	1	49	49	38.4	8.6e-10	1	CL0123
tr|Q4J8Q4|Q4J8Q4_SULAC Conserved Crenarchaeal protein OS=Sulfolobus acidocaldarius (strain ATCC 33909 / DSM 639 / JCM 8929 / NBRC 15157 / NCIMB 11770) GN=Saci_1505 PE=4 SV=1	21	58	15	61	PF01381.19	HTH_3	Domain	8	45	38	31.9	8.9e-08	1	CL0123
tr|Q4JAZ0|Q4JAZ0_SULAC Conserved Archaeal HTH domain protein OS=Sulfolobus acidocaldarius (strain ATCC 33909 / DSM 639 / JCM 8929 / NBRC 15157 / NCIMB 11770) GN=Saci_0655 PE=4 SV=1	81	132	81	134	PF01381.19	HTH_3	Domain	1	52	52	42.7	4e-11	1	CL0123
tr|Q4J6E2|Q4J6E2_SULAC Conserved Archaeal HTH-domain protein OS=Sulfolobus acidocaldarius (strain ATCC 33909 / DSM 639 / JCM 8929 / NBRC 15157 / NCIMB 11770) GN=Saci_2359 PE=4 SV=1	27	69	26	73	PF01381.19	HTH_3	Domain	2	44	43	34.7	1.3e-08	1	CL0123
tr|Q4JBA6|Q4JBA6_SULAC Conserved protein OS=Sulfolobus acidocaldarius (strain ATCC 33909 / DSM 639 / JCM 8929 / NBRC 15157 / NCIMB 11770) GN=Saci_0523 PE=4 SV=1	20	95	20	98	PF13601.3	HTH_34	Domain	1	76	76	40.3	2.5e-10	1	CL0123
tr|Q4J9V5|Q4J9V5_SULAC Transcriptional regulator ArsR family OS=Sulfolobus acidocaldarius (strain ATCC 33909 / DSM 639 / JCM 8929 / NBRC 15157 / NCIMB 11770) GN=Saci_1068 PE=4 SV=1	22	98	21	99	PF13601.3	HTH_34	Domain	2	78	77	52.2	4.6e-14	1	CL0123
tr|Q4JBG8|Q4JBG8_SULAC SRSR-binding protein OS=Sulfolobus acidocaldarius (strain ATCC 33909 / DSM 639 / JCM 8929 / NBRC 15157 / NCIMB 11770) GN=Saci_0449 PE=4 SV=1	111	153	111	154	PF13936.3	HTH_38	Domain	1	43	43	37.7	1.2e-09	1	CL0123
tr|Q4J9L2|Q4J9L2_SULAC Conserved protein OS=Sulfolobus acidocaldarius (strain ATCC 33909 / DSM 639 / JCM 8929 / NBRC 15157 / NCIMB 11770) GN=Saci_1171 PE=4 SV=1	23	94	22	97	PF14947.3	HTH_45	Domain	4	73	72	28.3	1.1e-06	1	CL0123
tr|Q4JAD3|Q4JAD3_SULAC Conserved Archaeal protein OS=Sulfolobus acidocaldarius (strain ATCC 33909 / DSM 639 / JCM 8929 / NBRC 15157 / NCIMB 11770) GN=Saci_0882 PE=4 SV=1	11	84	11	86	PF14947.3	HTH_45	Domain	1	75	75	97.5	2.9e-28	1	CL0123
tr|Q4J7Y2|Q4J7Y2_SULAC Conserved Archaeal protein OS=Sulfolobus acidocaldarius (strain ATCC 33909 / DSM 639 / JCM 8929 / NBRC 15157 / NCIMB 11770) GN=Saci_1793 PE=4 SV=1	8	82	7	85	PF14947.3	HTH_45	Domain	2	74	75	62.4	2.6e-17	1	CL0123
tr|Q4J865|Q4J865_SULAC Conserved protein OS=Sulfolobus acidocaldarius (strain ATCC 33909 / DSM 639 / JCM 8929 / NBRC 15157 / NCIMB 11770) GN=Saci_1710 PE=4 SV=1	17	63	17	64	PF01022.17	HTH_5	Domain	1	46	47	56.9	1.2e-15	1	CL0123
tr|Q4J7Y8|Q4J7Y8_SULAC Conserved Archaeal protein OS=Sulfolobus acidocaldarius (strain ATCC 33909 / DSM 639 / JCM 8929 / NBRC 15157 / NCIMB 11770) GN=Saci_1787 PE=4 SV=1	24	67	23	69	PF01022.17	HTH_5	Domain	2	45	44	41.7	6.8e-11	1	CL0123
tr|Q4JAK9|Q4JAK9_SULAC Conserved Archaeal protein OS=Sulfolobus acidocaldarius (strain ATCC 33909 / DSM 639 / JCM 8929 / NBRC 15157 / NCIMB 11770) GN=Saci_0800 PE=4 SV=1	23	65	21	65	PF01022.17	HTH_5	Domain	4	46	43	47.1	1.4e-12	1	CL0123
tr|Q4JCP3|Q4JCP3_SULAC Transcriptional regulator ArsR family OS=Sulfolobus acidocaldarius (strain ATCC 33909 / DSM 639 / JCM 8929 / NBRC 15157 / NCIMB 11770) GN=Saci_0006 PE=4 SV=1	17	60	16	61	PF01022.17	HTH_5	Domain	3	46	44	50.1	1.7e-13	1	CL0123
tr|Q4JBA7|Q4JBA7_SULAC Conserved Archaeal protein OS=Sulfolobus acidocaldarius (strain ATCC 33909 / DSM 639 / JCM 8929 / NBRC 15157 / NCIMB 11770) GN=Saci_0520 PE=4 SV=1	247	288	245	289	PF01022.17	HTH_5	Domain	5	46	42	21.4	0.00016	1	CL0123
tr|Q4JAQ1|Q4JAQ1_SULAC Lrp-like transcriptional regulator OS=Sulfolobus acidocaldarius (strain ATCC 33909 / DSM 639 / JCM 8929 / NBRC 15157 / NCIMB 11770) GN=lysM PE=4 SV=1	5	44	4	45	PF13404.3	HTH_AsnC-type	Domain	2	41	40	47.2	1.2e-12	1	CL0123
tr|Q4J796|Q4J796_SULAC Transcriptional regulator OS=Sulfolobus acidocaldarius (strain ATCC 33909 / DSM 639 / JCM 8929 / NBRC 15157 / NCIMB 11770) GN=Saci_2040 PE=4 SV=1	13	54	13	54	PF13404.3	HTH_AsnC-type	Domain	1	42	42	42.9	2.8e-11	1	CL0123
tr|Q4JAT9|Q4JAT9_SULAC Conserved Crenarchaeal protein OS=Sulfolobus acidocaldarius (strain ATCC 33909 / DSM 639 / JCM 8929 / NBRC 15157 / NCIMB 11770) GN=Saci_0711 PE=4 SV=1	3	47	3	47	PF13404.3	HTH_AsnC-type	Domain	1	42	45	34.8	9.5e-09	1	CL0123
tr|Q4J6R0|Q4J6R0_SULAC Conserved protein OS=Sulfolobus acidocaldarius (strain ATCC 33909 / DSM 639 / JCM 8929 / NBRC 15157 / NCIMB 11770) GN=Saci_2236 PE=4 SV=1	189	229	185	232	PF09339.7	HTH_IclR	Domain	7	49	43	38.9	5e-10	1	CL0123
tr|Q4J6I3|Q4J6I3_SULAC Transcriptional regulator OS=Sulfolobus acidocaldarius (strain ATCC 33909 / DSM 639 / JCM 8929 / NBRC 15157 / NCIMB 11770) GN=Saci_2313 PE=4 SV=1	22	104	22	105	PF01638.14	HxlR	Domain	1	84	84	64.9	3.9e-18	1	CL0123
tr|Q4J794|Q4J794_SULAC Hydantoin utilization protein OS=Sulfolobus acidocaldarius (strain ATCC 33909 / DSM 639 / JCM 8929 / NBRC 15157 / NCIMB 11770) GN=huyA PE=4 SV=1	3	177	3	178	PF05378.10	Hydant_A_N	Family	1	177	179	170.5	2.6e-50	1	CL0108
tr|Q4JBP4|Q4JBP4_SULAC 5-oxoprolinase OS=Sulfolobus acidocaldarius (strain ATCC 33909 / DSM 639 / JCM 8929 / NBRC 15157 / NCIMB 11770) GN=oplA PE=4 SV=1	3	173	2	174	PF05378.10	Hydant_A_N	Family	2	177	181	168.4	1.1e-49	1	CL0108
tr|Q4J799|Q4J799_SULAC Hydantoinase OS=Sulfolobus acidocaldarius (strain ATCC 33909 / DSM 639 / JCM 8929 / NBRC 15157 / NCIMB 11770) GN=Saci_2036 PE=4 SV=1	4	171	4	172	PF05378.10	Hydant_A_N	Family	1	177	183	123.6	6.2e-36	1	CL0108
tr|Q4J794|Q4J794_SULAC Hydantoin utilization protein OS=Sulfolobus acidocaldarius (strain ATCC 33909 / DSM 639 / JCM 8929 / NBRC 15157 / NCIMB 11770) GN=huyA PE=4 SV=1	199	492	199	493	PF01968.15	Hydantoinase_A	Family	1	290	297	314.9	4.3e-94	1	CL0108
tr|Q4JBP4|Q4JBP4_SULAC 5-oxoprolinase OS=Sulfolobus acidocaldarius (strain ATCC 33909 / DSM 639 / JCM 8929 / NBRC 15157 / NCIMB 11770) GN=oplA PE=4 SV=1	192	474	192	479	PF01968.15	Hydantoinase_A	Family	1	286	298	320.9	6.4e-96	1	CL0108
tr|Q4J799|Q4J799_SULAC Hydantoinase OS=Sulfolobus acidocaldarius (strain ATCC 33909 / DSM 639 / JCM 8929 / NBRC 15157 / NCIMB 11770) GN=Saci_2036 PE=4 SV=1	191	359	191	366	PF01968.15	Hydantoinase_A	Family	1	175	178	73.8	1.2e-20	1	CL0108
tr|Q4J791|Q4J791_SULAC Conserved protein OS=Sulfolobus acidocaldarius (strain ATCC 33909 / DSM 639 / JCM 8929 / NBRC 15157 / NCIMB 11770) GN=Saci_2042 PE=4 SV=1	2	523	2	523	PF02538.11	Hydantoinase_B	Family	1	502	524	512.3	1.1e-153	1	No_clan
tr|Q4JBP5|Q4JBP5_SULAC 5-oxoprolinase OS=Sulfolobus acidocaldarius (strain ATCC 33909 / DSM 639 / JCM 8929 / NBRC 15157 / NCIMB 11770) GN=oplA PE=4 SV=1	3	503	1	504	PF02538.11	Hydantoinase_B	Family	4	501	514	560	3.6e-168	1	No_clan
sp|Q4J8P4|PGP_SULAC Phosphoglycolate phosphatase OS=Sulfolobus acidocaldarius (strain ATCC 33909 / DSM 639 / JCM 8929 / NBRC 15157 / NCIMB 11770) GN=Saci_1518 PE=3 SV=1	5	77	5	97	PF08282.9	Hydrolase_3	Domain	1	72	75	38.8	7.9e-10	1	CL0137
sp|Q4J8P4|PGP_SULAC Phosphoglycolate phosphatase OS=Sulfolobus acidocaldarius (strain ATCC 33909 / DSM 639 / JCM 8929 / NBRC 15157 / NCIMB 11770) GN=Saci_1518 PE=3 SV=1	132	217	102	217	PF08282.9	Hydrolase_3	Domain	170	255	86	55.1	8.3e-15	1	CL0137
tr|Q4JCN3|Q4JCN3_SULAC Conserved protein OS=Sulfolobus acidocaldarius (strain ATCC 33909 / DSM 639 / JCM 8929 / NBRC 15157 / NCIMB 11770) GN=Saci_0016 PE=4 SV=1	8	116	7	136	PF08282.9	Hydrolase_3	Domain	2	111	113	29	7.7e-07	1	CL0137
tr|Q4JCN3|Q4JCN3_SULAC Conserved protein OS=Sulfolobus acidocaldarius (strain ATCC 33909 / DSM 639 / JCM 8929 / NBRC 15157 / NCIMB 11770) GN=Saci_0016 PE=4 SV=1	129	213	110	213	PF08282.9	Hydrolase_3	Domain	170	255	86	62.1	6.1e-17	1	CL0137
tr|Q4J9S3|Q4J9S3_SULAC Uncharacterized protein OS=Sulfolobus acidocaldarius (strain ATCC 33909 / DSM 639 / JCM 8929 / NBRC 15157 / NCIMB 11770) GN=Saci_1106 PE=4 SV=1	84	179	82	220	PF12146.5	Hydrolase_4	Family	27	114	97	31.9	7.2e-08	1	CL0028
tr|Q4J7U5|Q4J7U5_SULAC Conserved Archaeal protein OS=Sulfolobus acidocaldarius (strain ATCC 33909 / DSM 639 / JCM 8929 / NBRC 15157 / NCIMB 11770) GN=Saci_1830 PE=4 SV=1	29	125	27	138	PF12146.5	Hydrolase_4	Family	7	110	106	43.5	2e-11	1	CL0028
tr|Q4JA36|Q4JA36_SULAC Conserved Archaeal protein OS=Sulfolobus acidocaldarius (strain ATCC 33909 / DSM 639 / JCM 8929 / NBRC 15157 / NCIMB 11770) GN=Saci_0983 PE=4 SV=1	9	109	9	109	PF13344.3	Hydrolase_6	Domain	1	101	101	79.8	1.2e-22	1	CL0137
tr|Q4JA36|Q4JA36_SULAC Conserved Archaeal protein OS=Sulfolobus acidocaldarius (strain ATCC 33909 / DSM 639 / JCM 8929 / NBRC 15157 / NCIMB 11770) GN=Saci_0983 PE=4 SV=1	188	262	187	262	PF13242.3	Hydrolase_like	Domain	2	75	75	64	9.2e-18	1	CL0137
tr|Q4J6V4|Q4J6V4_SULAC Isocitrate lyase OS=Sulfolobus acidocaldarius (strain ATCC 33909 / DSM 639 / JCM 8929 / NBRC 15157 / NCIMB 11770) GN=aceA PE=4 SV=1	16	255	10	256	PF00463.18	ICL	Domain	6	257	254	212.5	8.2e-63	1	CL0151
sp|P95691|IF2P_SULAC Probable translation initiation factor IF-2 OS=Sulfolobus acidocaldarius (strain ATCC 33909 / DSM 639 / JCM 8929 / NBRC 15157 / NCIMB 11770) GN=infB PE=3 SV=2	358	448	342	448	PF11987.5	IF-2	Domain	13	105	99	52.3	4.4e-14	1	No_clan
sp|Q4JB92|MTNA_SULAC Putative methylthioribose-1-phosphate isomerase OS=Sulfolobus acidocaldarius (strain ATCC 33909 / DSM 639 / JCM 8929 / NBRC 15157 / NCIMB 11770) GN=Saci_0539 PE=3 SV=1	63	355	63	355	PF01008.14	IF-2B	Family	1	282	296	251	1.2e-74	1	CL0246
sp|Q4J8J1|HIS7_SULAC Imidazoleglycerol-phosphate dehydratase OS=Sulfolobus acidocaldarius (strain ATCC 33909 / DSM 639 / JCM 8929 / NBRC 15157 / NCIMB 11770) GN=hisB PE=3 SV=1	32	175	32	175	PF00475.15	IGPD	Family	1	144	144	167.4	2.1e-49	1	CL0329
sp|Q4J8X3|TRPC_SULAC Indole-3-glycerol phosphate synthase OS=Sulfolobus acidocaldarius (strain ATCC 33909 / DSM 639 / JCM 8929 / NBRC 15157 / NCIMB 11770) GN=trpC PE=3 SV=1	26	243	1	247	PF00218.18	IGPS	Domain	30	247	220	251.5	6.4e-75	1	CL0036
sp|Q4J8K9|ILVC_SULAC Ketol-acid reductoisomerase OS=Sulfolobus acidocaldarius (strain ATCC 33909 / DSM 639 / JCM 8929 / NBRC 15157 / NCIMB 11770) GN=ilvC PE=3 SV=1	184	324	184	326	PF01450.16	IlvC	Family	1	141	141	181.1	1.2e-53	1	CL0106
sp|Q4J860|ILVD_SULAC Dihydroxy-acid dehydratase OS=Sulfolobus acidocaldarius (strain ATCC 33909 / DSM 639 / JCM 8929 / NBRC 15157 / NCIMB 11770) GN=ilvD PE=3 SV=1	36	554	36	554	PF00920.18	ILVD_EDD	Family	1	516	522	688.5	4.8e-207	1	No_clan
sp|Q4J8K9|ILVC_SULAC Ketol-acid reductoisomerase OS=Sulfolobus acidocaldarius (strain ATCC 33909 / DSM 639 / JCM 8929 / NBRC 15157 / NCIMB 11770) GN=ilvC PE=3 SV=1	14	178	14	178	PF07991.9	IlvN	Family	1	165	165	236	1.4e-70	1	CL0063
sp|Q4JB80|DPO4_SULAC DNA polymerase IV OS=Sulfolobus acidocaldarius (strain ATCC 33909 / DSM 639 / JCM 8929 / NBRC 15157 / NCIMB 11770) GN=dbh PE=1 SV=1	6	156	6	157	PF00817.17	IMS	Family	1	149	152	148.7	1.1e-43	1	No_clan
sp|Q4JB80|DPO4_SULAC DNA polymerase IV OS=Sulfolobus acidocaldarius (strain ATCC 33909 / DSM 639 / JCM 8929 / NBRC 15157 / NCIMB 11770) GN=dbh PE=1 SV=1	169	200	169	200	PF11798.5	IMS_HHH	Motif	1	32	32	35.6	6e-09	1	CL0198
tr|Q4J8Y2|Q4J8Y2_SULAC Inositol-1-phosphate synthase OS=Sulfolobus acidocaldarius (strain ATCC 33909 / DSM 639 / JCM 8929 / NBRC 15157 / NCIMB 11770) GN=Saci_1419 PE=4 SV=1	191	300	191	301	PF01658.14	Inos-1-P_synth	Family	1	108	111	101.3	3.1e-29	1	No_clan
tr|Q4J6G2|Q4J6G2_SULAC Myo-inositol-1-phosphate synthase OS=Sulfolobus acidocaldarius (strain ATCC 33909 / DSM 639 / JCM 8929 / NBRC 15157 / NCIMB 11770) GN=mipS PE=4 SV=1	181	284	181	285	PF01658.14	Inos-1-P_synth	Family	1	108	108	72.1	3.5e-20	1	No_clan
tr|Q4JA88|Q4JA88_SULAC Inositol-1-monophosphatase OS=Sulfolobus acidocaldarius (strain ATCC 33909 / DSM 639 / JCM 8929 / NBRC 15157 / NCIMB 11770) GN=Saci_0930 PE=4 SV=1	8	217	3	237	PF00459.22	Inositol_P	Family	11	226	221	75.5	4.3e-21	1	CL0171
tr|Q4JB37|Q4JB37_SULAC 3-isopropylmalate dehydrogenase OS=Sulfolobus acidocaldarius (strain ATCC 33909 / DSM 639 / JCM 8929 / NBRC 15157 / NCIMB 11770) GN=leuB PE=3 SV=1	5	332	4	332	PF00180.17	Iso_dh	Domain	2	348	355	306.5	2.1e-91	1	CL0270
tr|Q4J6C9|Q4J6C9_SULAC Isocitrate dehydrogenase OS=Sulfolobus acidocaldarius (strain ATCC 33909 / DSM 639 / JCM 8929 / NBRC 15157 / NCIMB 11770) GN=icd PE=3 SV=1	29	403	28	404	PF00180.17	Iso_dh	Domain	2	347	383	349.4	2e-104	1	CL0270
tr|Q4JB90|Q4JB90_SULAC Isochorismatase OS=Sulfolobus acidocaldarius (strain ATCC 33909 / DSM 639 / JCM 8929 / NBRC 15157 / NCIMB 11770) GN=Saci_0543 PE=4 SV=1	21	178	21	185	PF00857.17	Isochorismatase	Family	1	161	162	132.6	1.5e-38	1	No_clan
tr|Q4J753|Q4J753_SULAC Isochorismatase family protein OS=Sulfolobus acidocaldarius (strain ATCC 33909 / DSM 639 / JCM 8929 / NBRC 15157 / NCIMB 11770) GN=Saci_2083 PE=4 SV=1	18	171	18	180	PF00857.17	Isochorismatase	Family	1	165	165	102.3	3e-29	1	No_clan
tr|Q4J9J6|Q4J9J6_SULAC Inosine-uridine preferring nucleoside hydrolase OS=Sulfolobus acidocaldarius (strain ATCC 33909 / DSM 639 / JCM 8929 / NBRC 15157 / NCIMB 11770) GN=iunH PE=4 SV=1	4	302	3	302	PF01156.16	IU_nuc_hydro	Domain	2	251	304	209.2	7.5e-62	1	No_clan
tr|Q4JCK2|Q4JCK2_SULAC Nucleoside hydrolase OS=Sulfolobus acidocaldarius (strain ATCC 33909 / DSM 639 / JCM 8929 / NBRC 15157 / NCIMB 11770) GN=Saci_0047 PE=4 SV=1	4	298	4	299	PF01156.16	IU_nuc_hydro	Domain	1	250	301	214.3	2.2e-63	1	No_clan
tr|Q4J997|Q4J997_SULAC Conserved membrane protein OS=Sulfolobus acidocaldarius (strain ATCC 33909 / DSM 639 / JCM 8929 / NBRC 15157 / NCIMB 11770) GN=Saci_1292 PE=4 SV=1	42	85	41	85	PF01344.22	Kelch_1	Repeat	2	46	46	24	2e-05	1	CL0186
tr|Q4J997|Q4J997_SULAC Conserved membrane protein OS=Sulfolobus acidocaldarius (strain ATCC 33909 / DSM 639 / JCM 8929 / NBRC 15157 / NCIMB 11770) GN=Saci_1292 PE=4 SV=1	195	230	193	231	PF01344.22	Kelch_1	Repeat	11	45	36	26.4	3.3e-06	1	CL0186
tr|Q4J997|Q4J997_SULAC Conserved membrane protein OS=Sulfolobus acidocaldarius (strain ATCC 33909 / DSM 639 / JCM 8929 / NBRC 15157 / NCIMB 11770) GN=Saci_1292 PE=4 SV=1	139	185	133	186	PF13964.3	Kelch_6	Repeat	7	49	47	26.4	5.1e-06	1	CL0186
sp|Q4JB26|RRP4_SULAC Exosome complex component Rrp4 OS=Sulfolobus acidocaldarius (strain ATCC 33909 / DSM 639 / JCM 8929 / NBRC 15157 / NCIMB 11770) GN=rrp4 PE=3 SV=1	160	205	154	220	PF00013.26	KH_1	Domain	7	51	48	20.5	0.00031	1	CL0007
sp|P11523|NUSA_SULAC Probable transcription termination protein NusA OS=Sulfolobus acidocaldarius (strain ATCC 33909 / DSM 639 / JCM 8929 / NBRC 15157 / NCIMB 11770) GN=nusA PE=3 SV=3	13	96	11	99	PF07650.14	KH_2	Domain	3	74	84	50.9	9.5e-14	1	CL0007
sp|Q4JB46|RS3_SULAC 30S ribosomal protein S3 OS=Sulfolobus acidocaldarius (strain ATCC 33909 / DSM 639 / JCM 8929 / NBRC 15157 / NCIMB 11770) GN=rps3 PE=3 SV=1	18	84	17	90	PF07650.14	KH_2	Domain	2	69	68	55	4.7e-15	1	CL0007
sp|O05633|RL24_SULAC 50S ribosomal protein L24P OS=Sulfolobus acidocaldarius (strain ATCC 33909 / DSM 639 / JCM 8929 / NBRC 15157 / NCIMB 11770) GN=rpl24p PE=3 SV=2	46	76	46	77	PF00467.26	KOW	Family	1	31	31	29	6.5e-07	1	CL0107
sp|P27341|SPT5_SULAC Transcription elongation factor Spt5 OS=Sulfolobus acidocaldarius (strain ATCC 33909 / DSM 639 / JCM 8929 / NBRC 15157 / NCIMB 11770) GN=spt5 PE=3 SV=1	100	128	99	142	PF00467.26	KOW	Family	2	30	29	29.9	3.3e-07	1	CL0107
sp|Q4J9A4|RNZ_SULAC Ribonuclease Z OS=Sulfolobus acidocaldarius (strain ATCC 33909 / DSM 639 / JCM 8929 / NBRC 15157 / NCIMB 11770) GN=rnz PE=3 SV=1	23	75	21	101	PF00753.24	Lactamase_B	Domain	10	67	58	25	1.5e-05	1	CL0381
tr|Q4J6W6|Q4J6W6_SULAC Conserved Archaeal protein OS=Sulfolobus acidocaldarius (strain ATCC 33909 / DSM 639 / JCM 8929 / NBRC 15157 / NCIMB 11770) GN=Saci_2177 PE=4 SV=1	31	226	29	226	PF00753.24	Lactamase_B	Domain	4	197	205	53.9	2.1e-14	1	CL0381
tr|Q4J9R8|Q4J9R8_SULAC Conserved protein OS=Sulfolobus acidocaldarius (strain ATCC 33909 / DSM 639 / JCM 8929 / NBRC 15157 / NCIMB 11770) GN=Saci_1110 PE=4 SV=1	15	215	11	215	PF00753.24	Lactamase_B	Domain	5	197	211	87.6	9.4e-25	1	CL0381
tr|Q4J7W8|Q4J7W8_SULAC Conserved Archaeal protein OS=Sulfolobus acidocaldarius (strain ATCC 33909 / DSM 639 / JCM 8929 / NBRC 15157 / NCIMB 11770) GN=Saci_1807 PE=4 SV=1	21	214	17	214	PF00753.24	Lactamase_B	Domain	5	197	201	93	2.2e-26	1	CL0381
tr|Q4J6Z0|Q4J6Z0_SULAC Conserved Archaeal protein OS=Sulfolobus acidocaldarius (strain ATCC 33909 / DSM 639 / JCM 8929 / NBRC 15157 / NCIMB 11770) GN=Saci_2150 PE=4 SV=1	23	210	21	210	PF00753.24	Lactamase_B	Domain	3	197	198	85.9	3.3e-24	1	CL0381
tr|Q4J9D1|Q4J9D1_SULAC Conserved Crenarchaeal protein OS=Sulfolobus acidocaldarius (strain ATCC 33909 / DSM 639 / JCM 8929 / NBRC 15157 / NCIMB 11770) GN=Saci_1253 PE=4 SV=1	40	174	39	178	PF00753.24	Lactamase_B	Domain	50	193	144	27.5	2.5e-06	1	CL0381
tr|Q4JCD2|Q4JCD2_SULAC Conserved protein OS=Sulfolobus acidocaldarius (strain ATCC 33909 / DSM 639 / JCM 8929 / NBRC 15157 / NCIMB 11770) GN=Saci_0123 PE=4 SV=1	10	176	9	176	PF00753.24	Lactamase_B	Domain	2	197	197	93.8	1.2e-26	1	CL0381
sp|Q4J9A4|RNZ_SULAC Ribonuclease Z OS=Sulfolobus acidocaldarius (strain ATCC 33909 / DSM 639 / JCM 8929 / NBRC 15157 / NCIMB 11770) GN=rnz PE=3 SV=1	191	257	185	257	PF12706.4	Lactamase_B_2	Domain	133	201	69	39.2	4.5e-10	1	CL0381
sp|Q4J8P8|Y1512_SULAC UPF0173 metal-dependent hydrolase Saci_1512 OS=Sulfolobus acidocaldarius (strain ATCC 33909 / DSM 639 / JCM 8929 / NBRC 15157 / NCIMB 11770) GN=Saci_1512 PE=3 SV=2	20	192	19	192	PF12706.4	Lactamase_B_2	Domain	2	201	203	68.2	6.3e-19	1	CL0381
tr|Q4JBZ2|Q4JBZ2_SULAC Conserved protein OS=Sulfolobus acidocaldarius (strain ATCC 33909 / DSM 639 / JCM 8929 / NBRC 15157 / NCIMB 11770) GN=Saci_0271 PE=4 SV=1	49	205	35	205	PF12706.4	Lactamase_B_2	Domain	28	201	179	57.2	1.4e-15	1	CL0381
sp|Q4JBY6|Y277_SULAC UPF0282 protein Saci_0277 OS=Sulfolobus acidocaldarius (strain ATCC 33909 / DSM 639 / JCM 8929 / NBRC 15157 / NCIMB 11770) GN=Saci_0277 PE=3 SV=1	17	190	13	212	PF13483.3	Lactamase_B_3	Domain	9	127	174	28.1	1.5e-06	1	CL0381
tr|Q4JA77|Q4JA77_SULAC Conserved thermophile protein OS=Sulfolobus acidocaldarius (strain ATCC 33909 / DSM 639 / JCM 8929 / NBRC 15157 / NCIMB 11770) GN=Saci_0941 PE=4 SV=1	2	157	1	157	PF13483.3	Lactamase_B_3	Domain	2	163	164	118.3	2.7e-34	1	CL0381
tr|Q4J6E1|Q4J6E1_SULAC Conserved Archaeal protein OS=Sulfolobus acidocaldarius (strain ATCC 33909 / DSM 639 / JCM 8929 / NBRC 15157 / NCIMB 11770) GN=Saci_2362 PE=4 SV=1	26	171	21	187	PF16661.2	Lactamase_B_6	Domain	6	168	163	36.7	2.5e-09	1	CL0381
tr|Q4JB02|Q4JB02_SULAC Hypothetical metallo-beta-lactamase superfamily protein OS=Sulfolobus acidocaldarius (strain ATCC 33909 / DSM 639 / JCM 8929 / NBRC 15157 / NCIMB 11770) GN=Saci_0639 PE=4 SV=1	194	361	193	374	PF16661.2	Lactamase_B_6	Domain	2	174	179	48.4	6.6e-13	1	CL0381
sp|P11386|MDH_SULAC Malate dehydrogenase OS=Sulfolobus acidocaldarius (strain ATCC 33909 / DSM 639 / JCM 8929 / NBRC 15157 / NCIMB 11770) GN=mdh PE=1 SV=3	146	298	143	301	PF02866.15	Ldh_1_C	Domain	5	164	168	28.4	1.2e-06	1	CL0341
sp|P11386|MDH_SULAC Malate dehydrogenase OS=Sulfolobus acidocaldarius (strain ATCC 33909 / DSM 639 / JCM 8929 / NBRC 15157 / NCIMB 11770) GN=mdh PE=1 SV=3	2	135	2	139	PF00056.20	Ldh_1_N	Family	1	134	135	114.8	2.9e-33	1	CL0063
tr|Q4J6H1|Q4J6H1_SULAC (R)-citramalate synthase OS=Sulfolobus acidocaldarius (strain ATCC 33909 / DSM 639 / JCM 8929 / NBRC 15157 / NCIMB 11770) GN=cimA PE=3 SV=1	384	509	377	510	PF08502.7	LeuA_dimer	Domain	8	132	132	75.3	3.7e-21	1	No_clan
tr|Q4J9C1|Q4J9C1_SULAC Succinyl-CoA synthetase beta chain OS=Sulfolobus acidocaldarius (strain ATCC 33909 / DSM 639 / JCM 8929 / NBRC 15157 / NCIMB 11770) GN=sucC PE=4 SV=1	221	326	219	331	PF00549.16	Ligase_CoA	Domain	3	142	140	56.6	2.2e-15	1	CL0506
tr|Q4J9C0|Q4J9C0_SULAC Succinyl-CoA ligase [ADP-forming] subunit alpha OS=Sulfolobus acidocaldarius (strain ATCC 33909 / DSM 639 / JCM 8929 / NBRC 15157 / NCIMB 11770) GN=Saci_1266 PE=4 SV=1	124	241	124	243	PF00549.16	Ligase_CoA	Domain	1	150	150	47	2.1e-12	1	CL0506
tr|Q4J9N5|Q4J9N5_SULAC Uncharacterized protein OS=Sulfolobus acidocaldarius (strain ATCC 33909 / DSM 639 / JCM 8929 / NBRC 15157 / NCIMB 11770) GN=Saci_1143 PE=4 SV=1	7	112	2	122	PF02900.15	LigB	Domain	151	264	116	63.9	1.1e-17	1	CL0283
tr|Q4J6Q2|Q4J6Q2_SULAC Conserved Archaeal protein OS=Sulfolobus acidocaldarius (strain ATCC 33909 / DSM 639 / JCM 8929 / NBRC 15157 / NCIMB 11770) GN=Saci_2241 PE=4 SV=1	6	256	4	257	PF02900.15	LigB	Domain	3	273	278	118.6	2.4e-34	1	CL0283
tr|Q4JC29|Q4JC29_SULAC Conserved protein OS=Sulfolobus acidocaldarius (strain ATCC 33909 / DSM 639 / JCM 8929 / NBRC 15157 / NCIMB 11770) GN=Saci_0231 PE=4 SV=1	198	313	157	339	PF04454.9	Linocin_M18	Family	101	227	128	53.4	1.9e-14	1	CL0373
tr|Q4JC82|Q4JC82_SULAC Conserved membrane protein OS=Sulfolobus acidocaldarius (strain ATCC 33909 / DSM 639 / JCM 8929 / NBRC 15157 / NCIMB 11770) GN=Saci_0178 PE=4 SV=1	8	260	6	282	PF03706.10	LPG_synthase_TM	Family	3	271	270	69.6	3e-19	1	No_clan
tr|Q4JAL0|Q4JAL0_SULAC Sm-like protein OS=Sulfolobus acidocaldarius (strain ATCC 33909 / DSM 639 / JCM 8929 / NBRC 15157 / NCIMB 11770) GN=Saci_0799 PE=4 SV=1	11	76	10	77	PF01423.19	LSM	Domain	2	66	66	77.7	3.6e-22	1	CL0527
tr|Q4J9G0|Q4J9G0_SULAC Uncharacterized protein OS=Sulfolobus acidocaldarius (strain ATCC 33909 / DSM 639 / JCM 8929 / NBRC 15157 / NCIMB 11770) GN=Saci_1224 PE=4 SV=1	14	78	13	78	PF01423.19	LSM	Domain	2	67	66	83.2	6.7e-24	1	CL0527
tr|Q4JAY5|Q4JAY5_SULAC Conserved Archaeal protein OS=Sulfolobus acidocaldarius (strain ATCC 33909 / DSM 639 / JCM 8929 / NBRC 15157 / NCIMB 11770) GN=Saci_0660 PE=4 SV=1	79	141	79	141	PF14894.3	Lsm_C	Domain	1	63	63	102.5	7e-30	1	No_clan
sp|Q4J8F0|ARLY_SULAC Argininosuccinate lyase OS=Sulfolobus acidocaldarius (strain ATCC 33909 / DSM 639 / JCM 8929 / NBRC 15157 / NCIMB 11770) GN=argH PE=3 SV=1	71	287	11	290	PF00206.17	Lyase_1	Domain	77	309	233	136.1	1.6e-39	1	No_clan
tr|Q4JCD3|Q4JCD3_SULAC Fumarate hydratase class II OS=Sulfolobus acidocaldarius (strain ATCC 33909 / DSM 639 / JCM 8929 / NBRC 15157 / NCIMB 11770) GN=fumC PE=4 SV=1	2	315	1	315	PF00206.17	Lyase_1	Domain	2	312	322	340.7	8e-102	1	No_clan
tr|Q4JAU4|Q4JAU4_SULAC Adenylosuccinate lyase OS=Sulfolobus acidocaldarius (strain ATCC 33909 / DSM 639 / JCM 8929 / NBRC 15157 / NCIMB 11770) GN=als PE=3 SV=1	18	294	11	297	PF00206.17	Lyase_1	Domain	11	309	300	163.1	9.2e-48	1	No_clan
tr|Q4JBG9|Q4JBG9_SULAC Conserved membrane protein OS=Sulfolobus acidocaldarius (strain ATCC 33909 / DSM 639 / JCM 8929 / NBRC 15157 / NCIMB 11770) GN=Saci_0448 PE=4 SV=1	15	181	15	185	PF01810.15	LysE	Family	1	192	192	44.1	1.4e-11	1	CL0292
tr|Q4J700|Q4J700_SULAC N-carbamoyl-L-amino acid amidohydrolase OS=Sulfolobus acidocaldarius (strain ATCC 33909 / DSM 639 / JCM 8929 / NBRC 15157 / NCIMB 11770) GN=amaB PE=4 SV=1	208	308	205	310	PF07687.11	M20_dimer	Domain	4	107	107	25.2	1.1e-05	1	No_clan
tr|Q4J8C5|Q4J8C5_SULAC Succinyl-diaminopimelate desuccinylase OS=Sulfolobus acidocaldarius (strain ATCC 33909 / DSM 639 / JCM 8929 / NBRC 15157 / NCIMB 11770) GN=dapE PE=4 SV=1	169	288	169	292	PF07687.11	M20_dimer	Domain	1	103	120	65.3	3.6e-18	1	No_clan
tr|Q4J819|Q4J819_SULAC Peptidase OS=Sulfolobus acidocaldarius (strain ATCC 33909 / DSM 639 / JCM 8929 / NBRC 15157 / NCIMB 11770) GN=Saci_1757 PE=4 SV=1	175	331	174	333	PF07687.11	M20_dimer	Domain	2	107	157	68.9	2.8e-19	1	No_clan
tr|Q4J701|Q4J701_SULAC Acetylornithine deacetylase OS=Sulfolobus acidocaldarius (strain ATCC 33909 / DSM 639 / JCM 8929 / NBRC 15157 / NCIMB 11770) GN=argE PE=4 SV=1	199	307	199	311	PF07687.11	M20_dimer	Domain	1	104	109	71.8	3.5e-20	1	No_clan
tr|Q4JAP7|Q4JAP7_SULAC Peptidase OS=Sulfolobus acidocaldarius (strain ATCC 33909 / DSM 639 / JCM 8929 / NBRC 15157 / NCIMB 11770) GN=Saci_0756 PE=4 SV=1	157	244	154	248	PF07687.11	M20_dimer	Domain	4	99	97	21.1	0.00019	1	No_clan
tr|Q4JBN8|Q4JBN8_SULAC Peptidase OS=Sulfolobus acidocaldarius (strain ATCC 33909 / DSM 639 / JCM 8929 / NBRC 15157 / NCIMB 11770) GN=Saci_0375 PE=4 SV=1	176	321	175	325	PF07687.11	M20_dimer	Domain	2	104	146	59.7	2e-16	1	No_clan
sp|Q4J9D2|Y1252_SULAC Uncharacterized protein Saci_1252 OS=Sulfolobus acidocaldarius (strain ATCC 33909 / DSM 639 / JCM 8929 / NBRC 15157 / NCIMB 11770) GN=Saci_1252 PE=3 SV=1	29	142	29	142	PF01661.18	Macro	Domain	1	118	118	123.1	5.3e-36	1	CL0223
tr|Q4JA79|Q4JA79_SULAC 6-hydroxymethyl-7,8-dihydropterin pyrophosphokinase OS=Sulfolobus acidocaldarius (strain ATCC 33909 / DSM 639 / JCM 8929 / NBRC 15157 / NCIMB 11770) GN=mptE PE=3 SV=1	24	162	18	165	PF01973.15	MAF_flag10	Family	5	167	166	83.1	1.7e-23	1	No_clan
tr|Q4J6V5|Q4J6V5_SULAC Malate synthase OS=Sulfolobus acidocaldarius (strain ATCC 33909 / DSM 639 / JCM 8929 / NBRC 15157 / NCIMB 11770) GN=mas PE=4 SV=1	35	380	18	416	PF01274.19	Malate_synthase	Family	23	332	351	130.3	5.8e-38	1	CL0151
tr|Q4J6Y3|Q4J6Y3_SULAC NAD-dependent malic enzyme OS=Sulfolobus acidocaldarius (strain ATCC 33909 / DSM 639 / JCM 8929 / NBRC 15157 / NCIMB 11770) GN=Saci_2154 PE=4 SV=1	13	145	12	145	PF00390.16	malic	Domain	2	182	182	87.1	1.1e-24	1	CL0603
tr|Q4J6Y3|Q4J6Y3_SULAC NAD-dependent malic enzyme OS=Sulfolobus acidocaldarius (strain ATCC 33909 / DSM 639 / JCM 8929 / NBRC 15157 / NCIMB 11770) GN=Saci_2154 PE=4 SV=1	158	388	157	389	PF03949.12	Malic_M	Domain	2	256	257	80	1.5e-22	1	CL0063
tr|Q4J9U0|Q4J9U0_SULAC Conserved Prokaryal protein OS=Sulfolobus acidocaldarius (strain ATCC 33909 / DSM 639 / JCM 8929 / NBRC 15157 / NCIMB 11770) GN=Saci_1085 PE=4 SV=1	13	119	9	131	PF01575.16	MaoC_dehydratas	Domain	6	108	108	55.9	2.6e-15	1	CL0050
tr|Q4J9V3|Q4J9V3_SULAC Conserved Prokaryal protein OS=Sulfolobus acidocaldarius (strain ATCC 33909 / DSM 639 / JCM 8929 / NBRC 15157 / NCIMB 11770) GN=Saci_1070 PE=4 SV=1	8	121	5	126	PF01575.16	MaoC_dehydratas	Domain	6	117	115	57.2	1e-15	1	CL0050
tr|Q4J8H9|Q4J8H9_SULAC UPF0056 membrane protein OS=Sulfolobus acidocaldarius (strain ATCC 33909 / DSM 639 / JCM 8929 / NBRC 15157 / NCIMB 11770) GN=marC PE=3 SV=1	9	199	6	201	PF01914.14	MarC	Family	4	201	203	105.4	2.3e-30	1	CL0292
tr|Q4J726|Q4J726_SULAC Transcriptional regulator MarR family OS=Sulfolobus acidocaldarius (strain ATCC 33909 / DSM 639 / JCM 8929 / NBRC 15157 / NCIMB 11770) GN=Saci_2112 PE=4 SV=1	49	92	35	92	PF01047.19	MarR	Family	16	59	44	43	2.9e-11	1	CL0123
tr|Q4J9J8|Q4J9J8_SULAC Transcriptional regulator MarR family OS=Sulfolobus acidocaldarius (strain ATCC 33909 / DSM 639 / JCM 8929 / NBRC 15157 / NCIMB 11770) GN=Saci_1186 PE=4 SV=1	5	47	2	48	PF01047.19	MarR	Family	5	47	43	30.1	3.1e-07	1	CL0123
tr|Q4J9J9|Q4J9J9_SULAC Conserved protein OS=Sulfolobus acidocaldarius (strain ATCC 33909 / DSM 639 / JCM 8929 / NBRC 15157 / NCIMB 11770) GN=Saci_1180 PE=4 SV=1	24	71	22	72	PF01047.19	MarR	Family	5	52	48	27.2	2.5e-06	1	CL0123
tr|Q4J7H2|Q4J7H2_SULAC Conserved Prokaryal protein OS=Sulfolobus acidocaldarius (strain ATCC 33909 / DSM 639 / JCM 8929 / NBRC 15157 / NCIMB 11770) GN=Saci_1956 PE=4 SV=1	53	90	44	91	PF01047.19	MarR	Family	21	58	38	38.3	8.5e-10	1	CL0123
tr|Q4J8S0|Q4J8S0_SULAC Transcriptional regulator MarR family OS=Sulfolobus acidocaldarius (strain ATCC 33909 / DSM 639 / JCM 8929 / NBRC 15157 / NCIMB 11770) GN=Saci_1482 PE=4 SV=1	7	51	1	52	PF01047.19	MarR	Family	7	51	45	34.1	1.7e-08	1	CL0123
tr|Q4JBD5|Q4JBD5_SULAC Conserved conjugative plasmid protein OS=Sulfolobus acidocaldarius (strain ATCC 33909 / DSM 639 / JCM 8929 / NBRC 15157 / NCIMB 11770) GN=Saci_0488 PE=4 SV=1	18	61	14	63	PF01047.19	MarR	Family	6	48	44	28.6	9.2e-07	1	CL0123
tr|Q4JBD4|Q4JBD4_SULAC Conserved conjugative plasmid protein OS=Sulfolobus acidocaldarius (strain ATCC 33909 / DSM 639 / JCM 8929 / NBRC 15157 / NCIMB 11770) GN=Saci_0489 PE=4 SV=1	19	66	14	73	PF12802.4	MarR_2	Family	7	56	50	31.6	9.9e-08	1	CL0123
tr|Q4J910|Q4J910_SULAC Conserved Archaeal protein OS=Sulfolobus acidocaldarius (strain ATCC 33909 / DSM 639 / JCM 8929 / NBRC 15157 / NCIMB 11770) GN=Saci_1387 PE=4 SV=1	21	59	19	66	PF04014.15	MazE_antitoxin	Domain	3	38	39	33.1	3.4e-08	1	CL0132
tr|Q4JCF3|Q4JCF3_SULAC Conserved protein OS=Sulfolobus acidocaldarius (strain ATCC 33909 / DSM 639 / JCM 8929 / NBRC 15157 / NCIMB 11770) GN=Saci_0101 PE=4 SV=1	6	44	6	50	PF04014.15	MazE_antitoxin	Domain	1	39	39	40.4	1.8e-10	1	CL0132
tr|Q4J7E3|Q4J7E3_SULAC Uncharacterized protein OS=Sulfolobus acidocaldarius (strain ATCC 33909 / DSM 639 / JCM 8929 / NBRC 15157 / NCIMB 11770) GN=Saci_1984 PE=4 SV=1	16	52	13	56	PF04014.15	MazE_antitoxin	Domain	6	37	38	26.1	5.4e-06	1	CL0132
tr|Q4J6V3|Q4J6V3_SULAC Uncharacterized protein OS=Sulfolobus acidocaldarius (strain ATCC 33909 / DSM 639 / JCM 8929 / NBRC 15157 / NCIMB 11770) GN=Saci_2193 PE=4 SV=1	17	59	16	61	PF04014.15	MazE_antitoxin	Domain	2	44	43	45.6	4e-12	1	CL0132
tr|Q4J8T8|Q4J8T8_SULAC Conserved Archaeal protein OS=Sulfolobus acidocaldarius (strain ATCC 33909 / DSM 639 / JCM 8929 / NBRC 15157 / NCIMB 11770) GN=Saci_1471 PE=4 SV=1	12	49	9	52	PF04014.15	MazE_antitoxin	Domain	5	41	38	30.3	2.6e-07	1	CL0132
tr|Q4J9H2|Q4J9H2_SULAC Conserved protein OS=Sulfolobus acidocaldarius (strain ATCC 33909 / DSM 639 / JCM 8929 / NBRC 15157 / NCIMB 11770) GN=Saci_1212 PE=4 SV=1	6	44	6	52	PF04014.15	MazE_antitoxin	Domain	1	39	39	32.5	5.3e-08	1	CL0132
tr|Q4J7F7|Q4J7F7_SULAC Conserved protein OS=Sulfolobus acidocaldarius (strain ATCC 33909 / DSM 639 / JCM 8929 / NBRC 15157 / NCIMB 11770) GN=Saci_1970 PE=4 SV=1	6	47	5	49	PF04014.15	MazE_antitoxin	Domain	2	43	42	53.5	1.4e-14	1	CL0132
tr|Q4J7H3|Q4J7H3_SULAC Conserved protein OS=Sulfolobus acidocaldarius (strain ATCC 33909 / DSM 639 / JCM 8929 / NBRC 15157 / NCIMB 11770) GN=Saci_1955 PE=4 SV=1	4	48	4	49	PF04014.15	MazE_antitoxin	Domain	1	45	45	53.8	1.1e-14	1	CL0132
tr|Q4J8G9|Q4J8G9_SULAC Conserved Archaeal protein OS=Sulfolobus acidocaldarius (strain ATCC 33909 / DSM 639 / JCM 8929 / NBRC 15157 / NCIMB 11770) GN=Saci_1600 PE=4 SV=1	12	54	11	57	PF04014.15	MazE_antitoxin	Domain	2	43	43	38.9	5e-10	1	CL0132
tr|Q4JBI9|Q4JBI9_SULAC Conserved Archaeal protein OS=Sulfolobus acidocaldarius (strain ATCC 33909 / DSM 639 / JCM 8929 / NBRC 15157 / NCIMB 11770) GN=Saci_0427 PE=4 SV=1	27	79	23	82	PF03819.14	MazG	Domain	5	61	57	51	1.1e-13	1	CL0231
tr|Q4JAB7|Q4JAB7_SULAC Replication and repair minichromosome maintenance protein MCM OS=Sulfolobus acidocaldarius (strain ATCC 33909 / DSM 639 / JCM 8929 / NBRC 15157 / NCIMB 11770) GN=Saci_0900 PE=3 SV=1	277	596	277	600	PF00493.20	MCM	Domain	1	327	328	448.8	9.6e-135	1	CL0023
tr|Q4JAB7|Q4JAB7_SULAC Replication and repair minichromosome maintenance protein MCM OS=Sulfolobus acidocaldarius (strain ATCC 33909 / DSM 639 / JCM 8929 / NBRC 15157 / NCIMB 11770) GN=Saci_0900 PE=3 SV=1	11	124	10	124	PF14551.3	MCM_N	Family	2	124	123	89.4	2.3e-25	1	No_clan
sp|Q4JCG3|Y089_SULAC MEMO1 family protein Saci_0089 OS=Sulfolobus acidocaldarius (strain ATCC 33909 / DSM 639 / JCM 8929 / NBRC 15157 / NCIMB 11770) GN=Saci_0089 PE=3 SV=1	5	280	4	281	PF01875.14	Memo	Family	2	270	284	291.8	3.7e-87	1	CL0283
tr|Q4JB75|Q4JB75_SULAC Conserved Archaeal protein OS=Sulfolobus acidocaldarius (strain ATCC 33909 / DSM 639 / JCM 8929 / NBRC 15157 / NCIMB 11770) GN=Saci_0559 PE=4 SV=1	16	212	13	213	PF02475.13	Met_10	Family	4	198	198	155.6	1.2e-45	1	CL0063
tr|Q4J7L0|Q4J7L0_SULAC Conserved Archaeal protein OS=Sulfolobus acidocaldarius (strain ATCC 33909 / DSM 639 / JCM 8929 / NBRC 15157 / NCIMB 11770) GN=Saci_1918 PE=4 SV=1	118	169	111	192	PF02475.13	Met_10	Family	102	154	53	27.1	2.7e-06	1	CL0063
tr|Q4JCL9|Q4JCL9_SULAC Conserved protein OS=Sulfolobus acidocaldarius (strain ATCC 33909 / DSM 639 / JCM 8929 / NBRC 15157 / NCIMB 11770) GN=Saci_0030 PE=4 SV=1	67	254	66	262	PF02475.13	Met_10	Family	2	193	194	106.4	1.4e-30	1	CL0063
sp|Q4JAH5|APGM_SULAC 2,3-bisphosphoglycerate-independent phosphoglycerate mutase OS=Sulfolobus acidocaldarius (strain ATCC 33909 / DSM 639 / JCM 8929 / NBRC 15157 / NCIMB 11770) GN=apgM PE=3 SV=1	5	395	4	404	PF01676.15	Metalloenzyme	Family	2	236	404	127.5	5e-37	1	CL0088
sp|Q8NKQ0|MRE11_SULAC DNA double-strand break repair protein Mre11 OS=Sulfolobus acidocaldarius (strain ATCC 33909 / DSM 639 / JCM 8929 / NBRC 15157 / NCIMB 11770) GN=mre11 PE=1 SV=1	1	190	1	191	PF00149.25	Metallophos	Domain	1	202	214	51.7	1.4e-13	1	CL0163
tr|Q4JBZ5|Q4JBZ5_SULAC Conserved protein OS=Sulfolobus acidocaldarius (strain ATCC 33909 / DSM 639 / JCM 8929 / NBRC 15157 / NCIMB 11770) GN=Saci_0268 PE=4 SV=1	2	191	1	192	PF00149.25	Metallophos	Domain	2	202	213	37.7	2.6e-09	1	CL0163
tr|Q4J960|Q4J960_SULAC Conserved Archaeal protein OS=Sulfolobus acidocaldarius (strain ATCC 33909 / DSM 639 / JCM 8929 / NBRC 15157 / NCIMB 11770) GN=Saci_1335 PE=4 SV=1	25	155	22	232	PF00149.25	Metallophos	Domain	4	140	153	29.4	9.2e-07	1	CL0163
tr|Q4J9P6|Q4J9P6_SULAC Uncharacterized protein OS=Sulfolobus acidocaldarius (strain ATCC 33909 / DSM 639 / JCM 8929 / NBRC 15157 / NCIMB 11770) GN=Saci_1132 PE=4 SV=1	1	176	1	180	PF00149.25	Metallophos	Domain	1	199	207	38.2	1.9e-09	1	CL0163
tr|Q4JAD1|Q4JAD1_SULAC Serine/threonine protein phosphatase catalytic subunit OS=Sulfolobus acidocaldarius (strain ATCC 33909 / DSM 639 / JCM 8929 / NBRC 15157 / NCIMB 11770) GN=Saci_0884 PE=4 SV=1	31	240	31	241	PF00149.25	Metallophos	Domain	2	202	225	90.1	2.4e-25	1	CL0163
tr|Q4JAI5|Q4JAI5_SULAC Methionine synthase OS=Sulfolobus acidocaldarius (strain ATCC 33909 / DSM 639 / JCM 8929 / NBRC 15157 / NCIMB 11770) GN=Saci_0827 PE=4 SV=1	83	285	76	288	PF08267.9	Meth_synt_1	Domain	108	310	208	73.3	2.2e-20	1	CL0160
sp|Q4JAI4|METE_SULAC Methionine synthase OS=Sulfolobus acidocaldarius (strain ATCC 33909 / DSM 639 / JCM 8929 / NBRC 15157 / NCIMB 11770) GN=metE PE=3 SV=1	8	314	8	316	PF01717.15	Meth_synt_2	Domain	1	320	321	216.7	4.2e-64	1	CL0160
tr|Q4J9Y1|Q4J9Y1_SULAC NOL1/NOP2/sun family protein OS=Sulfolobus acidocaldarius (strain ATCC 33909 / DSM 639 / JCM 8929 / NBRC 15157 / NCIMB 11770) GN=Saci_1042 PE=4 SV=1	168	355	167	356	PF01189.14	Methyltr_RsmB-F	Family	2	199	198	116.7	9.3e-34	1	CL0063
tr|Q4JAT3|Q4JAT3_SULAC NOL1/NOP2/sun family protein OS=Sulfolobus acidocaldarius (strain ATCC 33909 / DSM 639 / JCM 8929 / NBRC 15157 / NCIMB 11770) GN=Saci_0717 PE=4 SV=1	128	332	128	332	PF01189.14	Methyltr_RsmB-F	Family	1	200	207	180.3	3.1e-53	1	CL0063
tr|Q4J8R6|Q4J8R6_SULAC Conserved Archaeal SUN family protein OS=Sulfolobus acidocaldarius (strain ATCC 33909 / DSM 639 / JCM 8929 / NBRC 15157 / NCIMB 11770) GN=Saci_1487 PE=4 SV=1	174	319	173	346	PF01189.14	Methyltr_RsmB-F	Family	2	152	151	118	3.7e-34	1	CL0063
tr|Q4J6I1|Q4J6I1_SULAC tRNA and rRNA cytosine-C5-methylase OS=Sulfolobus acidocaldarius (strain ATCC 33909 / DSM 639 / JCM 8929 / NBRC 15157 / NCIMB 11770) GN=Saci_2312 PE=4 SV=1	169	348	167	349	PF01189.14	Methyltr_RsmB-F	Family	3	199	199	106.5	1.2e-30	1	CL0063
tr|Q4JAT3|Q4JAT3_SULAC NOL1/NOP2/sun family protein OS=Sulfolobus acidocaldarius (strain ATCC 33909 / DSM 639 / JCM 8929 / NBRC 15157 / NCIMB 11770) GN=Saci_0717 PE=4 SV=1	35	125	31	125	PF17125.2	Methyltr_RsmF_N	Domain	7	90	91	50.3	2.3e-13	1	No_clan
tr|Q4J8C1|Q4J8C1_SULAC Conserved Archaeal protein OS=Sulfolobus acidocaldarius (strain ATCC 33909 / DSM 639 / JCM 8929 / NBRC 15157 / NCIMB 11770) GN=Saci_1651 PE=4 SV=1	34	120	33	121	PF08241.9	Methyltransf_11	Domain	2	94	93	57	2e-15	1	CL0063
tr|Q4J8A8|Q4J8A8_SULAC Conserved Archaeal protein OS=Sulfolobus acidocaldarius (strain ATCC 33909 / DSM 639 / JCM 8929 / NBRC 15157 / NCIMB 11770) GN=Saci_1663 PE=4 SV=1	40	118	39	121	PF08241.9	Methyltransf_11	Domain	2	89	88	44.7	1.4e-11	1	CL0063
tr|Q4JA03|Q4JA03_SULAC Conserved Archaeal protein OS=Sulfolobus acidocaldarius (strain ATCC 33909 / DSM 639 / JCM 8929 / NBRC 15157 / NCIMB 11770) GN=Saci_1030 PE=4 SV=1	26	116	25	117	PF08241.9	Methyltransf_11	Domain	2	94	93	69.1	3.6e-19	1	CL0063
tr|Q4JCE6|Q4JCE6_SULAC Conserved protein OS=Sulfolobus acidocaldarius (strain ATCC 33909 / DSM 639 / JCM 8929 / NBRC 15157 / NCIMB 11770) GN=Saci_0108 PE=4 SV=1	88	175	87	176	PF08241.9	Methyltransf_11	Domain	2	94	93	59.2	4.4e-16	1	CL0063
tr|Q4J7L0|Q4J7L0_SULAC Conserved Archaeal protein OS=Sulfolobus acidocaldarius (strain ATCC 33909 / DSM 639 / JCM 8929 / NBRC 15157 / NCIMB 11770) GN=Saci_1918 PE=4 SV=1	178	240	166	241	PF05050.9	Methyltransf_21	Family	95	172	78	23.7	3.6e-05	1	CL0063
tr|Q4J9M5|Q4J9M5_SULAC Uncharacterized protein OS=Sulfolobus acidocaldarius (strain ATCC 33909 / DSM 639 / JCM 8929 / NBRC 15157 / NCIMB 11770) GN=Saci_1158 PE=4 SV=1	55	162	55	162	PF13578.3	Methyltransf_24	Domain	1	106	111	44	3.3e-11	1	CL0063
tr|Q4J6D3|Q4J6D3_SULAC Conserved protein OS=Sulfolobus acidocaldarius (strain ATCC 33909 / DSM 639 / JCM 8929 / NBRC 15157 / NCIMB 11770) GN=Saci_2371 PE=4 SV=1	46	138	46	138	PF13649.3	Methyltransf_25	Domain	1	97	99	64.2	1.2e-17	1	CL0063
sp|Q4JBL7|CBIT_SULAC Probable cobalt-precorrin-6B C(15)-methyltransferase (decarboxylating) OS=Sulfolobus acidocaldarius (strain ATCC 33909 / DSM 639 / JCM 8929 / NBRC 15157 / NCIMB 11770) GN=cbiT PE=3 SV=1	38	141	36	179	PF13847.3	Methyltransf_31	Domain	5	113	110	38.8	6.6e-10	1	CL0063
tr|Q4JBP3|Q4JBP3_SULAC Uncharacterized protein OS=Sulfolobus acidocaldarius (strain ATCC 33909 / DSM 639 / JCM 8929 / NBRC 15157 / NCIMB 11770) GN=Saci_0370 PE=4 SV=1	39	151	38	188	PF13847.3	Methyltransf_31	Domain	2	109	116	51.6	7.5e-14	1	CL0063
tr|Q4J808|Q4J808_SULAC Methyltransferase OS=Sulfolobus acidocaldarius (strain ATCC 33909 / DSM 639 / JCM 8929 / NBRC 15157 / NCIMB 11770) GN=Saci_1768 PE=4 SV=1	34	136	32	164	PF13847.3	Methyltransf_31	Domain	3	108	107	62.2	4.1e-17	1	CL0063
tr|Q4JB39|Q4JB39_SULAC Conserved Archaeal protein OS=Sulfolobus acidocaldarius (strain ATCC 33909 / DSM 639 / JCM 8929 / NBRC 15157 / NCIMB 11770) GN=Saci_0598 PE=4 SV=1	10	114	9	142	PF02598.14	Methyltrn_RNA_3	Family	2	109	110	58.8	5.6e-16	1	CL0098
tr|Q4JB39|Q4JB39_SULAC Conserved Archaeal protein OS=Sulfolobus acidocaldarius (strain ATCC 33909 / DSM 639 / JCM 8929 / NBRC 15157 / NCIMB 11770) GN=Saci_0598 PE=4 SV=1	148	245	121	245	PF02598.14	Methyltrn_RNA_3	Family	172	286	116	22	9.1e-05	1	CL0098
tr|Q4J8C3|Q4J8C3_SULAC Conserved membrane protein OS=Sulfolobus acidocaldarius (strain ATCC 33909 / DSM 639 / JCM 8929 / NBRC 15157 / NCIMB 11770) GN=Saci_1647 PE=4 SV=1	10	400	10	401	PF07690.13	MFS_1	Family	1	352	401	191.8	1.4e-56	1	CL0015
tr|Q4J9K2|Q4J9K2_SULAC Multidrug resistance protein OS=Sulfolobus acidocaldarius (strain ATCC 33909 / DSM 639 / JCM 8929 / NBRC 15157 / NCIMB 11770) GN=Saci_1182 PE=4 SV=1	1	381	1	381	PF07690.13	MFS_1	Family	14	353	392	160.7	4e-47	1	CL0015
tr|Q4J762|Q4J762_SULAC Conserved membrane protein OS=Sulfolobus acidocaldarius (strain ATCC 33909 / DSM 639 / JCM 8929 / NBRC 15157 / NCIMB 11770) GN=Saci_2073 PE=4 SV=1	8	333	7	334	PF07690.13	MFS_1	Family	2	352	353	109.6	1.3e-31	1	CL0015
tr|Q4J9W5|Q4J9W5_SULAC Universally conserved protein OS=Sulfolobus acidocaldarius (strain ATCC 33909 / DSM 639 / JCM 8929 / NBRC 15157 / NCIMB 11770) GN=Saci_1059 PE=4 SV=1	13	351	7	395	PF07690.13	MFS_1	Family	3	351	353	110.3	8.7e-32	1	CL0015
tr|Q4JBP2|Q4JBP2_SULAC Conserved Archaeal membrane protein OS=Sulfolobus acidocaldarius (strain ATCC 33909 / DSM 639 / JCM 8929 / NBRC 15157 / NCIMB 11770) GN=Saci_0371 PE=4 SV=1	13	276	6	276	PF07690.13	MFS_1	Family	8	293	291	74.9	5.1e-21	1	CL0015
tr|Q4J7M5|Q4J7M5_SULAC Conserved protein OS=Sulfolobus acidocaldarius (strain ATCC 33909 / DSM 639 / JCM 8929 / NBRC 15157 / NCIMB 11770) GN=Saci_1903 PE=4 SV=1	13	335	13	337	PF07690.13	MFS_1	Family	1	351	356	61	8.5e-17	1	CL0015
tr|Q4J7Y6|Q4J7Y6_SULAC Conserved membrane protein OS=Sulfolobus acidocaldarius (strain ATCC 33909 / DSM 639 / JCM 8929 / NBRC 15157 / NCIMB 11770) GN=Saci_1789 PE=4 SV=1	20	355	11	360	PF07690.13	MFS_1	Family	10	348	354	86.1	1.9e-24	1	CL0015
tr|Q4J7V7|Q4J7V7_SULAC Conserved membrane protein OS=Sulfolobus acidocaldarius (strain ATCC 33909 / DSM 639 / JCM 8929 / NBRC 15157 / NCIMB 11770) GN=Saci_1818 PE=4 SV=1	12	256	12	261	PF07690.13	MFS_1	Family	1	267	269	46.6	2e-12	1	CL0015
tr|Q4J724|Q4J724_SULAC Drug transporter OS=Sulfolobus acidocaldarius (strain ATCC 33909 / DSM 639 / JCM 8929 / NBRC 15157 / NCIMB 11770) GN=Saci_2113 PE=4 SV=1	18	227	18	232	PF07690.13	MFS_1	Family	1	228	231	106.4	1.3e-30	1	CL0015
tr|Q4J7U1|Q4J7U1_SULAC Proline/betaine transporter OS=Sulfolobus acidocaldarius (strain ATCC 33909 / DSM 639 / JCM 8929 / NBRC 15157 / NCIMB 11770) GN=proP PE=4 SV=1	236	413	235	418	PF07690.13	MFS_1	Family	2	174	179	44.1	1.1e-11	1	CL0015
tr|Q4JAX1|Q4JAX1_SULAC Conserved membrane protein OS=Sulfolobus acidocaldarius (strain ATCC 33909 / DSM 639 / JCM 8929 / NBRC 15157 / NCIMB 11770) GN=Saci_0675 PE=4 SV=1	27	368	27	374	PF07690.13	MFS_1	Family	5	334	354	74.8	5.2e-21	1	CL0015
tr|Q4JAS6|Q4JAS6_SULAC Conserved membrane protein OS=Sulfolobus acidocaldarius (strain ATCC 33909 / DSM 639 / JCM 8929 / NBRC 15157 / NCIMB 11770) GN=Saci_0725 PE=4 SV=1	17	252	8	263	PF07690.13	MFS_1	Family	4	260	258	59.1	3.2e-16	1	CL0015
tr|Q4J874|Q4J874_SULAC Conserved Archaeal membrane protein OS=Sulfolobus acidocaldarius (strain ATCC 33909 / DSM 639 / JCM 8929 / NBRC 15157 / NCIMB 11770) GN=Saci_1697 PE=4 SV=1	19	211	6	222	PF07690.13	MFS_1	Family	14	224	216	73.8	1.1e-20	1	CL0015
tr|Q4J725|Q4J725_SULAC Sugar transporter OS=Sulfolobus acidocaldarius (strain ATCC 33909 / DSM 639 / JCM 8929 / NBRC 15157 / NCIMB 11770) GN=Saci_2111 PE=4 SV=1	19	193	17	212	PF07690.13	MFS_1	Family	3	173	180	96.5	1.4e-27	1	CL0015
tr|Q4J725|Q4J725_SULAC Sugar transporter OS=Sulfolobus acidocaldarius (strain ATCC 33909 / DSM 639 / JCM 8929 / NBRC 15157 / NCIMB 11770) GN=Saci_2111 PE=4 SV=1	216	429	208	432	PF07690.13	MFS_1	Family	126	350	228	62.8	2.3e-17	1	CL0015
tr|Q4J9C7|Q4J9C7_SULAC Membrane protein OS=Sulfolobus acidocaldarius (strain ATCC 33909 / DSM 639 / JCM 8929 / NBRC 15157 / NCIMB 11770) GN=Saci_1256 PE=4 SV=1	10	249	9	258	PF07690.13	MFS_1	Family	2	242	253	73.9	9.9e-21	1	CL0015
tr|Q4J9C7|Q4J9C7_SULAC Membrane protein OS=Sulfolobus acidocaldarius (strain ATCC 33909 / DSM 639 / JCM 8929 / NBRC 15157 / NCIMB 11770) GN=Saci_1256 PE=4 SV=1	252	390	246	394	PF07690.13	MFS_1	Family	38	180	145	54.1	1e-14	1	CL0015
tr|Q4J8A2|Q4J8A2_SULAC Multidrug efflux protein OS=Sulfolobus acidocaldarius (strain ATCC 33909 / DSM 639 / JCM 8929 / NBRC 15157 / NCIMB 11770) GN=Saci_1669 PE=4 SV=1	12	189	11	204	PF07690.13	MFS_1	Family	2	173	183	97.2	8.4e-28	1	CL0015
tr|Q4J8A2|Q4J8A2_SULAC Multidrug efflux protein OS=Sulfolobus acidocaldarius (strain ATCC 33909 / DSM 639 / JCM 8929 / NBRC 15157 / NCIMB 11770) GN=Saci_1669 PE=4 SV=1	220	426	204	427	PF07690.13	MFS_1	Family	135	352	221	43.2	2.1e-11	1	CL0015
tr|Q4J703|Q4J703_SULAC Sugar transporter OS=Sulfolobus acidocaldarius (strain ATCC 33909 / DSM 639 / JCM 8929 / NBRC 15157 / NCIMB 11770) GN=Saci_2129 PE=4 SV=1	39	380	12	382	PF07690.13	MFS_1	Family	28	351	355	69.5	2.1e-19	1	CL0015
tr|Q4J742|Q4J742_SULAC Conserved membrane protein OS=Sulfolobus acidocaldarius (strain ATCC 33909 / DSM 639 / JCM 8929 / NBRC 15157 / NCIMB 11770) GN=Saci_2097 PE=4 SV=1	190	358	186	361	PF07690.13	MFS_1	Family	6	174	172	57	1.3e-15	1	CL0015
tr|Q4J6Z9|Q4J6Z9_SULAC Conserved membrane protein OS=Sulfolobus acidocaldarius (strain ATCC 33909 / DSM 639 / JCM 8929 / NBRC 15157 / NCIMB 11770) GN=Saci_2133 PE=4 SV=1	14	338	9	338	PF07690.13	MFS_1	Family	4	353	352	96	1.8e-27	1	CL0015
tr|Q4J754|Q4J754_SULAC Conserved membrane transporter OS=Sulfolobus acidocaldarius (strain ATCC 33909 / DSM 639 / JCM 8929 / NBRC 15157 / NCIMB 11770) GN=Saci_2084 PE=4 SV=1	12	401	11	402	PF07690.13	MFS_1	Family	2	352	396	198.6	1.2e-58	1	CL0015
tr|Q4J7S7|Q4J7S7_SULAC Proline/betaine transporter OS=Sulfolobus acidocaldarius (strain ATCC 33909 / DSM 639 / JCM 8929 / NBRC 15157 / NCIMB 11770) GN=Saci_1848 PE=4 SV=1	38	351	6	356	PF07690.13	MFS_1	Family	30	347	338	80.1	1.3e-22	1	CL0015
tr|Q4J705|Q4J705_SULAC Transporter OS=Sulfolobus acidocaldarius (strain ATCC 33909 / DSM 639 / JCM 8929 / NBRC 15157 / NCIMB 11770) GN=Saci_2127 PE=4 SV=1	23	364	17	367	PF07690.13	MFS_1	Family	5	351	361	84.6	5.7e-24	1	CL0015
tr|Q4J779|Q4J779_SULAC Conserved transport protein OS=Sulfolobus acidocaldarius (strain ATCC 33909 / DSM 639 / JCM 8929 / NBRC 15157 / NCIMB 11770) GN=Saci_2058 PE=4 SV=1	28	386	14	387	PF07690.13	MFS_1	Family	11	351	383	70.1	1.4e-19	1	CL0015
tr|Q4JCB4|Q4JCB4_SULAC Conserved membrane protein OS=Sulfolobus acidocaldarius (strain ATCC 33909 / DSM 639 / JCM 8929 / NBRC 15157 / NCIMB 11770) GN=Saci_0144 PE=4 SV=1	10	240	10	263	PF07690.13	MFS_1	Family	1	238	243	46.3	2.4e-12	1	CL0015
tr|Q4JBW8|Q4JBW8_SULAC Conserved membrane protein OS=Sulfolobus acidocaldarius (strain ATCC 33909 / DSM 639 / JCM 8929 / NBRC 15157 / NCIMB 11770) GN=Saci_0295 PE=4 SV=1	22	333	8	337	PF07690.13	MFS_1	Family	15	299	319	74.2	7.8e-21	1	CL0015
tr|Q4J716|Q4J716_SULAC Conserved Archaeal membrane protein OS=Sulfolobus acidocaldarius (strain ATCC 33909 / DSM 639 / JCM 8929 / NBRC 15157 / NCIMB 11770) GN=Saci_2118 PE=4 SV=1	8	332	6	333	PF07690.13	MFS_1	Family	5	352	350	41.9	5.2e-11	1	CL0015
tr|Q4J7H1|Q4J7H1_SULAC Sugar transporter OS=Sulfolobus acidocaldarius (strain ATCC 33909 / DSM 639 / JCM 8929 / NBRC 15157 / NCIMB 11770) GN=Saci_1957 PE=4 SV=1	14	425	12	429	PF07690.13	MFS_1	Family	3	349	425	143.4	7.6e-42	1	CL0015
tr|Q4J727|Q4J727_SULAC Sugar transporter OS=Sulfolobus acidocaldarius (strain ATCC 33909 / DSM 639 / JCM 8929 / NBRC 15157 / NCIMB 11770) GN=Saci_2110 PE=4 SV=1	21	378	20	388	PF07690.13	MFS_1	Family	2	343	369	61.1	7.7e-17	1	CL0015
tr|Q4JBW0|Q4JBW0_SULAC Conserved MIase like protein OS=Sulfolobus acidocaldarius (strain ATCC 33909 / DSM 639 / JCM 8929 / NBRC 15157 / NCIMB 11770) GN=Saci_0303 PE=4 SV=1	1	91	1	93	PF02426.13	MIase	Domain	1	87	91	63.8	1.1e-17	1	CL0032
tr|Q4J7A1|Q4J7A1_SULAC Glycerol uptake facilitator protein OS=Sulfolobus acidocaldarius (strain ATCC 33909 / DSM 639 / JCM 8929 / NBRC 15157 / NCIMB 11770) GN=Saci_2034 PE=4 SV=1	11	275	4	276	PF00230.17	MIP	Family	9	226	271	134.7	3.6e-39	1	No_clan
tr|F2Z6D2|F2Z6D2_SULAC AAA family ATPase OS=Sulfolobus acidocaldarius (strain ATCC 33909 / DSM 639 / JCM 8929 / NBRC 15157 / NCIMB 11770) GN=Saci_1372 PE=4 SV=1	11	73	9	73	PF04212.15	MIT	Domain	4	65	63	39.7	3.5e-10	1	No_clan
tr|Q4JA93|Q4JA93_SULAC Methylmalonyl-CoA mutase OS=Sulfolobus acidocaldarius (strain ATCC 33909 / DSM 639 / JCM 8929 / NBRC 15157 / NCIMB 11770) GN=Saci_0924 PE=4 SV=1	37	551	36	551	PF01642.19	MM_CoA_mutase	Family	2	513	515	703.9	9.9e-212	1	No_clan
tr|Q4JC17|Q4JC17_SULAC MmgE family protein OS=Sulfolobus acidocaldarius (strain ATCC 33909 / DSM 639 / JCM 8929 / NBRC 15157 / NCIMB 11770) GN=Saci_0245 PE=4 SV=1	6	403	4	411	PF03972.11	MmgE_PrpD	Family	3	415	416	314.6	7.5e-94	1	No_clan
tr|Q4JCD0|Q4JCD0_SULAC Conserved membrane protein OS=Sulfolobus acidocaldarius (strain ATCC 33909 / DSM 639 / JCM 8929 / NBRC 15157 / NCIMB 11770) GN=Saci_0125 PE=4 SV=1	289	458	276	483	PF03176.12	MMPL	Family	124	302	179	76.8	1.2e-21	1	CL0322
tr|Q4JCD0|Q4JCD0_SULAC Conserved membrane protein OS=Sulfolobus acidocaldarius (strain ATCC 33909 / DSM 639 / JCM 8929 / NBRC 15157 / NCIMB 11770) GN=Saci_0125 PE=4 SV=1	656	815	634	819	PF03176.12	MMPL	Family	146	322	178	99.5	1.6e-28	1	CL0322
tr|Q4J7F5|Q4J7F5_SULAC Conserved Prokaryal membrane protein OS=Sulfolobus acidocaldarius (strain ATCC 33909 / DSM 639 / JCM 8929 / NBRC 15157 / NCIMB 11770) GN=Saci_1973 PE=4 SV=1	46	405	39	409	PF03176.12	MMPL	Family	9	329	371	113.6	8e-33	1	CL0322
tr|Q4J7F5|Q4J7F5_SULAC Conserved Prokaryal membrane protein OS=Sulfolobus acidocaldarius (strain ATCC 33909 / DSM 639 / JCM 8929 / NBRC 15157 / NCIMB 11770) GN=Saci_1973 PE=4 SV=1	438	733	435	746	PF03176.12	MMPL	Family	4	302	308	110.5	7.2e-32	1	CL0322
tr|Q4J8A9|Q4J8A9_SULAC Conserved membrane protein OS=Sulfolobus acidocaldarius (strain ATCC 33909 / DSM 639 / JCM 8929 / NBRC 15157 / NCIMB 11770) GN=Saci_1662 PE=4 SV=1	598	789	573	804	PF03176.12	MMPL	Family	121	312	193	114.9	3.3e-33	1	CL0322
tr|Q4J8A9|Q4J8A9_SULAC Conserved membrane protein OS=Sulfolobus acidocaldarius (strain ATCC 33909 / DSM 639 / JCM 8929 / NBRC 15157 / NCIMB 11770) GN=Saci_1662 PE=4 SV=1	932	1143	916	1151	PF03176.12	MMPL	Family	89	305	219	119.8	1.1e-34	1	CL0322
tr|Q4J8G1|Q4J8G1_SULAC Conserved GTP-binding protein OS=Sulfolobus acidocaldarius (strain ATCC 33909 / DSM 639 / JCM 8929 / NBRC 15157 / NCIMB 11770) GN=Saci_1605 PE=4 SV=1	159	276	158	298	PF01926.20	MMR_HSR1	Family	2	114	119	62.3	3.8e-17	1	CL0023
tr|F2Z6G1|F2Z6G1_SULAC GTP-binding protein hflX OS=Sulfolobus acidocaldarius (strain ATCC 33909 / DSM 639 / JCM 8929 / NBRC 15157 / NCIMB 11770) GN=Saci_0654 PE=4 SV=1	179	298	178	298	PF01926.20	MMR_HSR1	Family	2	114	124	67.7	8.2e-19	1	CL0023
tr|Q4JB19|Q4JB19_SULAC GTPase OS=Sulfolobus acidocaldarius (strain ATCC 33909 / DSM 639 / JCM 8929 / NBRC 15157 / NCIMB 11770) GN=Saci_0618 PE=4 SV=1	4	143	3	165	PF01926.20	MMR_HSR1	Family	2	99	141	71.4	5.6e-20	1	CL0023
tr|Q4JB19|Q4JB19_SULAC GTPase OS=Sulfolobus acidocaldarius (strain ATCC 33909 / DSM 639 / JCM 8929 / NBRC 15157 / NCIMB 11770) GN=Saci_0618 PE=4 SV=1	224	328	224	328	PF08438.7	MMR_HSR1_C	Family	1	112	112	122.3	1.3e-35	1	No_clan
sp|Q4JAB2|MOAC_SULAC Probable cyclic pyranopterin monophosphate synthase accessory protein OS=Sulfolobus acidocaldarius (strain ATCC 33909 / DSM 639 / JCM 8929 / NBRC 15157 / NCIMB 11770) GN=moaC PE=3 SV=1	1	139	1	141	PF01967.18	MoaC	Family	1	127	139	160.8	1.5e-47	1	No_clan
tr|Q4JA66|Q4JA66_SULAC Molybdenum cofactor biosynthesis protein D/E OS=Sulfolobus acidocaldarius (strain ATCC 33909 / DSM 639 / JCM 8929 / NBRC 15157 / NCIMB 11770) GN=Saci_0952 PE=4 SV=1	103	202	90	203	PF02391.14	MoaE	Family	16	112	100	66.8	1.6e-18	1	No_clan
sp|Q4J8T0|MOAA_SULAC Probable cyclic pyranopterin monophosphate synthase OS=Sulfolobus acidocaldarius (strain ATCC 33909 / DSM 639 / JCM 8929 / NBRC 15157 / NCIMB 11770) GN=moaA PE=3 SV=1	178	303	177	305	PF06463.10	Mob_synth_C	Domain	2	126	131	86.9	9.1e-25	1	No_clan
tr|Q4JCE7|Q4JCE7_SULAC Uncharacterized protein OS=Sulfolobus acidocaldarius (strain ATCC 33909 / DSM 639 / JCM 8929 / NBRC 15157 / NCIMB 11770) GN=Saci_0107 PE=4 SV=1	4	107	4	119	PF03205.11	MobB	Domain	1	113	114	74.8	5.1e-21	1	CL0023
sp|Q4J8Q2|Y1508_SULAC Protein Saci_1508 OS=Sulfolobus acidocaldarius (strain ATCC 33909 / DSM 639 / JCM 8929 / NBRC 15157 / NCIMB 11770) GN=Saci_1508 PE=3 SV=1	7	172	7	174	PF00994.21	MoCF_biosynth	Domain	1	142	168	95.8	1.6e-27	1	No_clan
tr|Q4JCE8|Q4JCE8_SULAC Molybdopterin biosynthesis protein OS=Sulfolobus acidocaldarius (strain ATCC 33909 / DSM 639 / JCM 8929 / NBRC 15157 / NCIMB 11770) GN=moeA PE=4 SV=1	177	305	176	311	PF00994.21	MoCF_biosynth	Domain	2	138	143	63.5	1.5e-17	1	No_clan
tr|Q4JA45|Q4JA45_SULAC Molybdopterin biosynthesis protein OS=Sulfolobus acidocaldarius (strain ATCC 33909 / DSM 639 / JCM 8929 / NBRC 15157 / NCIMB 11770) GN=Saci_0973 PE=4 SV=1	184	315	183	319	PF00994.21	MoCF_biosynth	Domain	2	139	145	90.1	9.2e-26	1	No_clan
tr|Q4JC39|Q4JC39_SULAC Molybdopterin-binding domain protein OS=Sulfolobus acidocaldarius (strain ATCC 33909 / DSM 639 / JCM 8929 / NBRC 15157 / NCIMB 11770) GN=moaB PE=4 SV=1	19	170	18	170	PF00994.21	MoCF_biosynth	Domain	2	144	155	111.5	2.3e-32	1	No_clan
tr|Q4JA45|Q4JA45_SULAC Molybdopterin biosynthesis protein OS=Sulfolobus acidocaldarius (strain ATCC 33909 / DSM 639 / JCM 8929 / NBRC 15157 / NCIMB 11770) GN=Saci_0973 PE=4 SV=1	332	400	332	400	PF03454.12	MoeA_C	Domain	1	71	71	49.9	2.4e-13	1	No_clan
tr|Q4JCE8|Q4JCE8_SULAC Molybdopterin biosynthesis protein OS=Sulfolobus acidocaldarius (strain ATCC 33909 / DSM 639 / JCM 8929 / NBRC 15157 / NCIMB 11770) GN=moeA PE=4 SV=1	3	161	3	163	PF03453.14	MoeA_N	Family	1	112	159	99.8	9e-29	1	No_clan
tr|Q4JA45|Q4JA45_SULAC Molybdopterin biosynthesis protein OS=Sulfolobus acidocaldarius (strain ATCC 33909 / DSM 639 / JCM 8929 / NBRC 15157 / NCIMB 11770) GN=Saci_0973 PE=4 SV=1	15	170	11	170	PF03453.14	MoeA_N	Family	5	115	156	106.8	5.8e-31	1	No_clan
tr|Q4JCE1|Q4JCE1_SULAC MOFRL family protein OS=Sulfolobus acidocaldarius (strain ATCC 33909 / DSM 639 / JCM 8929 / NBRC 15157 / NCIMB 11770) GN=Saci_0113 PE=4 SV=1	288	385	287	385	PF05161.10	MOFRL	Family	2	107	107	78.6	3.4e-22	1	No_clan
tr|Q4JBU3|Q4JBU3_SULAC Formate dehydrogenase alpha chain OS=Sulfolobus acidocaldarius (strain ATCC 33909 / DSM 639 / JCM 8929 / NBRC 15157 / NCIMB 11770) GN=fdhF PE=4 SV=1	256	309	255	309	PF04879.13	Molybdop_Fe4S4	Domain	2	55	54	67.3	8e-19	1	CL0344
tr|Q4JBU3|Q4JBU3_SULAC Formate dehydrogenase alpha chain OS=Sulfolobus acidocaldarius (strain ATCC 33909 / DSM 639 / JCM 8929 / NBRC 15157 / NCIMB 11770) GN=fdhF PE=4 SV=1	312	734	312	735	PF00384.19	Molybdopterin	Family	1	431	437	293.9	1.9e-87	1	No_clan
tr|Q4JBQ0|Q4JBQ0_SULAC Molybdopterin oxidoreductase OS=Sulfolobus acidocaldarius (strain ATCC 33909 / DSM 639 / JCM 8929 / NBRC 15157 / NCIMB 11770) GN=Saci_0363 PE=4 SV=1	321	389	312	406	PF00384.19	Molybdopterin	Family	334	401	69	20.7	0.00016	1	No_clan
tr|Q4JBU3|Q4JBU3_SULAC Formate dehydrogenase alpha chain OS=Sulfolobus acidocaldarius (strain ATCC 33909 / DSM 639 / JCM 8929 / NBRC 15157 / NCIMB 11770) GN=fdhF PE=4 SV=1	818	926	817	926	PF01568.18	Molydop_binding	Domain	2	111	112	71	6.8e-20	1	CL0332
tr|Q4J7G1|Q4J7G1_SULAC Mandelate racemase/muconate lactonizing enzyme OS=Sulfolobus acidocaldarius (strain ATCC 33909 / DSM 639 / JCM 8929 / NBRC 15157 / NCIMB 11770) GN=Saci_1967 PE=4 SV=1	152	364	151	365	PF13378.3	MR_MLE_C	Domain	2	218	219	202.3	6.6e-60	1	CL0256
tr|Q4JAD0|Q4JAD0_SULAC Conserved Prokaryal protein OS=Sulfolobus acidocaldarius (strain ATCC 33909 / DSM 639 / JCM 8929 / NBRC 15157 / NCIMB 11770) GN=Saci_0885 PE=4 SV=1	143	365	142	367	PF13378.3	MR_MLE_C	Domain	2	218	227	183.4	4e-54	1	CL0256
tr|Q4J6U9|Q4J6U9_SULAC Mandelate racemase OS=Sulfolobus acidocaldarius (strain ATCC 33909 / DSM 639 / JCM 8929 / NBRC 15157 / NCIMB 11770) GN=Saci_2196 PE=4 SV=1	145	364	137	366	PF13378.3	MR_MLE_C	Domain	9	218	225	185.8	7.4e-55	1	CL0256
tr|Q4J7G1|Q4J7G1_SULAC Mandelate racemase/muconate lactonizing enzyme OS=Sulfolobus acidocaldarius (strain ATCC 33909 / DSM 639 / JCM 8929 / NBRC 15157 / NCIMB 11770) GN=Saci_1967 PE=4 SV=1	32	128	16	128	PF02746.13	MR_MLE_N	Domain	26	117	98	59.3	3.6e-16	1	CL0227
tr|Q4JAD0|Q4JAD0_SULAC Conserved Prokaryal protein OS=Sulfolobus acidocaldarius (strain ATCC 33909 / DSM 639 / JCM 8929 / NBRC 15157 / NCIMB 11770) GN=Saci_0885 PE=4 SV=1	8	119	2	119	PF02746.13	MR_MLE_N	Domain	14	117	114	54.8	8.8e-15	1	CL0227
tr|Q4J6U9|Q4J6U9_SULAC Mandelate racemase OS=Sulfolobus acidocaldarius (strain ATCC 33909 / DSM 639 / JCM 8929 / NBRC 15157 / NCIMB 11770) GN=Saci_2196 PE=4 SV=1	7	117	5	117	PF02746.13	MR_MLE_N	Domain	3	117	117	38.4	1.1e-09	1	CL0227
tr|Q4JAZ6|Q4JAZ6_SULAC Conserved membrane protein OS=Sulfolobus acidocaldarius (strain ATCC 33909 / DSM 639 / JCM 8929 / NBRC 15157 / NCIMB 11770) GN=Saci_0647 PE=4 SV=1	127	205	102	214	PF00924.15	MS_channel	Family	26	106	81	61.8	5.6e-17	1	No_clan
tr|Q4J7X0|Q4J7X0_SULAC Conserved Archaeal membrane protein OS=Sulfolobus acidocaldarius (strain ATCC 33909 / DSM 639 / JCM 8929 / NBRC 15157 / NCIMB 11770) GN=Saci_1805 PE=4 SV=1	88	282	86	290	PF00924.15	MS_channel	Family	3	193	198	85.5	3.2e-24	1	No_clan
tr|Q4JC30|Q4JC30_SULAC Conserved Archaeal protein OS=Sulfolobus acidocaldarius (strain ATCC 33909 / DSM 639 / JCM 8929 / NBRC 15157 / NCIMB 11770) GN=Saci_0230 PE=4 SV=1	80	294	78	299	PF00924.15	MS_channel	Family	3	201	224	93.8	9.1e-27	1	No_clan
tr|Q4JAK1|Q4JAK1_SULAC Conserved protein OS=Sulfolobus acidocaldarius (strain ATCC 33909 / DSM 639 / JCM 8929 / NBRC 15157 / NCIMB 11770) GN=Saci_0810 PE=4 SV=1	17	181	15	183	PF05175.11	MTS	Domain	3	167	169	112.9	1e-32	1	CL0063
tr|Q4JB15|Q4JB15_SULAC Conserved Archaeal protein OS=Sulfolobus acidocaldarius (strain ATCC 33909 / DSM 639 / JCM 8929 / NBRC 15157 / NCIMB 11770) GN=Saci_0622 PE=4 SV=1	27	113	24	121	PF05175.11	MTS	Domain	20	107	88	46.5	2.6e-12	1	CL0063
tr|Q4JC06|Q4JC06_SULAC Conserved Archaeal protein OS=Sulfolobus acidocaldarius (strain ATCC 33909 / DSM 639 / JCM 8929 / NBRC 15157 / NCIMB 11770) GN=Saci_0256 PE=4 SV=1	10	61	6	95	PF02416.13	MttA_Hcf106	Family	5	47	52	39.9	1.7e-10	1	No_clan
tr|Q4JAL6|Q4JAL6_SULAC Conserved Archaeal protein OS=Sulfolobus acidocaldarius (strain ATCC 33909 / DSM 639 / JCM 8929 / NBRC 15157 / NCIMB 11770) GN=Saci_0793 PE=4 SV=1	4	135	4	136	PF01927.13	Mut7-C	Domain	1	145	148	111.4	3.6e-32	1	CL0280
tr|Q4J7F3|Q4J7F3_SULAC Modification methylase OS=Sulfolobus acidocaldarius (strain ATCC 33909 / DSM 639 / JCM 8929 / NBRC 15157 / NCIMB 11770) GN=Saci_1975 PE=3 SV=1	21	243	20	245	PF01555.15	N6_N4_Mtase	Family	2	229	246	143.9	5.5e-42	1	CL0063
tr|Q4J848|Q4J848_SULAC Conserved membrane protein OS=Sulfolobus acidocaldarius (strain ATCC 33909 / DSM 639 / JCM 8929 / NBRC 15157 / NCIMB 11770) GN=Saci_1723 PE=4 SV=1	12	149	6	153	PF01699.21	Na_Ca_ex	Family	7	147	143	58.2	8e-16	1	No_clan
tr|Q4J848|Q4J848_SULAC Conserved membrane protein OS=Sulfolobus acidocaldarius (strain ATCC 33909 / DSM 639 / JCM 8929 / NBRC 15157 / NCIMB 11770) GN=Saci_1723 PE=4 SV=1	170	308	167	309	PF01699.21	Na_Ca_ex	Family	4	150	149	39.7	4.2e-10	1	No_clan
tr|Q4J880|Q4J880_SULAC Sodium/calcium exchanger protein OS=Sulfolobus acidocaldarius (strain ATCC 33909 / DSM 639 / JCM 8929 / NBRC 15157 / NCIMB 11770) GN=Saci_1693 PE=4 SV=1	5	146	3	148	PF01699.21	Na_Ca_ex	Family	3	149	154	58.4	7.3e-16	1	No_clan
tr|Q4J880|Q4J880_SULAC Sodium/calcium exchanger protein OS=Sulfolobus acidocaldarius (strain ATCC 33909 / DSM 639 / JCM 8929 / NBRC 15157 / NCIMB 11770) GN=Saci_1693 PE=4 SV=1	168	305	166	307	PF01699.21	Na_Ca_ex	Family	4	149	149	47.1	2.1e-12	1	No_clan
tr|Q4JBP9|Q4JBP9_SULAC Transporter protein OS=Sulfolobus acidocaldarius (strain ATCC 33909 / DSM 639 / JCM 8929 / NBRC 15157 / NCIMB 11770) GN=Saci_0364 PE=4 SV=1	17	389	8	391	PF00999.18	Na_H_Exchanger	Family	10	379	385	152.4	1.4e-44	1	CL0064
tr|Q4J7T5|Q4J7T5_SULAC Conserved protein OS=Sulfolobus acidocaldarius (strain ATCC 33909 / DSM 639 / JCM 8929 / NBRC 15157 / NCIMB 11770) GN=Saci_1841 PE=4 SV=1	13	364	10	367	PF00999.18	Na_H_Exchanger	Family	5	379	379	110.5	7.3e-32	1	CL0064
tr|Q4JCD6|Q4JCD6_SULAC Conserved protein OS=Sulfolobus acidocaldarius (strain ATCC 33909 / DSM 639 / JCM 8929 / NBRC 15157 / NCIMB 11770) GN=Saci_0119 PE=4 SV=1	9	357	6	358	PF00999.18	Na_H_Exchanger	Family	2	376	376	89.9	1.2e-25	1	CL0064
sp|Q4J6D8|NAC_SULAC Nascent polypeptide-associated complex protein OS=Sulfolobus acidocaldarius (strain ATCC 33909 / DSM 639 / JCM 8929 / NBRC 15157 / NCIMB 11770) GN=nac PE=3 SV=1	6	64	6	64	PF01849.15	NAC	Family	1	57	61	36.7	2.8e-09	1	No_clan
tr|Q4JBM8|Q4JBM8_SULAC 3-hydroxyisobutyrate dehydrogenase OS=Sulfolobus acidocaldarius (strain ATCC 33909 / DSM 639 / JCM 8929 / NBRC 15157 / NCIMB 11770) GN=Saci_0385 PE=4 SV=1	157	278	157	278	PF14833.3	NAD_binding_11	Domain	1	122	123	92.2	2.5e-26	1	CL0106
tr|Q4JBM8|Q4JBM8_SULAC 3-hydroxyisobutyrate dehydrogenase OS=Sulfolobus acidocaldarius (strain ATCC 33909 / DSM 639 / JCM 8929 / NBRC 15157 / NCIMB 11770) GN=Saci_0385 PE=4 SV=1	2	154	1	154	PF03446.12	NAD_binding_2	Domain	5	158	155	118.1	3.6e-34	1	CL0063
tr|Q4JAN0|Q4JAN0_SULAC Conserved Archaeal protein OS=Sulfolobus acidocaldarius (strain ATCC 33909 / DSM 639 / JCM 8929 / NBRC 15157 / NCIMB 11770) GN=Saci_0776 PE=4 SV=1	10	120	10	121	PF13241.3	NAD_binding_7	Domain	1	104	111	88.5	3.1e-25	1	CL0063
tr|Q4J9E4|Q4J9E4_SULAC Conserved protein OS=Sulfolobus acidocaldarius (strain ATCC 33909 / DSM 639 / JCM 8929 / NBRC 15157 / NCIMB 11770) GN=Saci_1240 PE=4 SV=1	8	52	8	63	PF13450.3	NAD_binding_8	Domain	1	45	45	35.4	8.6e-09	1	CL0063
tr|Q4J6J5|Q4J6J5_SULAC Flavin oxidoreductase/NADH oxidase OS=Sulfolobus acidocaldarius (strain ATCC 33909 / DSM 639 / JCM 8929 / NBRC 15157 / NCIMB 11770) GN=Saci_2300 PE=4 SV=1	362	402	362	414	PF13450.3	NAD_binding_8	Domain	1	41	41	34.9	1.2e-08	1	CL0063
tr|Q4JCM2|Q4JCM2_SULAC Conserved protein OS=Sulfolobus acidocaldarius (strain ATCC 33909 / DSM 639 / JCM 8929 / NBRC 15157 / NCIMB 11770) GN=Saci_0027 PE=4 SV=1	32	237	4	238	PF01513.18	NAD_kinase	Family	74	291	223	70.3	1.4e-19	1	CL0240
tr|Q4J8Z6|Q4J8Z6_SULAC Conserved Archaeal protein OS=Sulfolobus acidocaldarius (strain ATCC 33909 / DSM 639 / JCM 8929 / NBRC 15157 / NCIMB 11770) GN=Saci_1406 PE=4 SV=1	33	355	4	356	PF01513.18	NAD_kinase	Family	15	291	337	178	2.1e-52	1	CL0240
sp|Q4JCP0|NADE_SULAC NH(3)-dependent NAD(+) synthetase OS=Sulfolobus acidocaldarius (strain ATCC 33909 / DSM 639 / JCM 8929 / NBRC 15157 / NCIMB 11770) GN=nadE PE=3 SV=1	17	258	16	258	PF02540.14	NAD_synthase	Domain	2	242	245	254.2	7.8e-76	1	CL0039
tr|Q4JBK0|Q4JBK0_SULAC GMP synthase OS=Sulfolobus acidocaldarius (strain ATCC 33909 / DSM 639 / JCM 8929 / NBRC 15157 / NCIMB 11770) GN=Saci_0414 PE=4 SV=1	10	191	6	194	PF02540.14	NAD_synthase	Domain	7	177	186	46.5	2.2e-12	1	CL0039
tr|Q4JCM6|Q4JCM6_SULAC Quinolinate synthase A OS=Sulfolobus acidocaldarius (strain ATCC 33909 / DSM 639 / JCM 8929 / NBRC 15157 / NCIMB 11770) GN=nadA PE=3 SV=1	11	308	10	309	PF02445.13	NadA	Family	2	294	301	330.9	5.4e-99	1	No_clan
tr|Q4J6F6|Q4J6F6_SULAC NADH-plastoquinone oxidoreductase chain 1 OS=Sulfolobus acidocaldarius (strain ATCC 33909 / DSM 639 / JCM 8929 / NBRC 15157 / NCIMB 11770) GN=ndhA PE=4 SV=1	26	342	19	344	PF00146.18	NADHdh	Family	8	297	320	259.4	3.8e-77	1	No_clan
tr|Q4JBU3|Q4JBU3_SULAC Formate dehydrogenase alpha chain OS=Sulfolobus acidocaldarius (strain ATCC 33909 / DSM 639 / JCM 8929 / NBRC 15157 / NCIMB 11770) GN=fdhF PE=4 SV=1	83	122	83	123	PF10588.6	NADH-G_4Fe-4S_3	Domain	1	39	40	38.4	5.9e-10	1	No_clan
sp|Q4JAV3|NDK_SULAC Nucleoside diphosphate kinase OS=Sulfolobus acidocaldarius (strain ATCC 33909 / DSM 639 / JCM 8929 / NBRC 15157 / NCIMB 11770) GN=ndk PE=3 SV=1	4	135	4	137	PF00334.16	NDK	Domain	1	132	132	193.2	1.6e-57	1	No_clan
tr|Q4J6G7|Q4J6G7_SULAC Conserved Archaeal membrane protein OS=Sulfolobus acidocaldarius (strain ATCC 33909 / DSM 639 / JCM 8929 / NBRC 15157 / NCIMB 11770) GN=Saci_2330 PE=4 SV=1	11	114	6	116	PF01957.15	NfeD	Family	29	142	115	62.2	6.1e-17	1	CL0252
tr|Q4J7A7|Q4J7A7_SULAC Nickel/cobalt efflux system OS=Sulfolobus acidocaldarius (strain ATCC 33909 / DSM 639 / JCM 8929 / NBRC 15157 / NCIMB 11770) GN=Saci_2028 PE=3 SV=1	50	341	49	342	PF03824.13	NicO	Family	2	282	293	296.3	1.9e-88	1	CL0292
tr|Q4J6U2|Q4J6U2_SULAC Sulfite reductase OS=Sulfolobus acidocaldarius (strain ATCC 33909 / DSM 639 / JCM 8929 / NBRC 15157 / NCIMB 11770) GN=sir PE=4 SV=1	117	309	115	311	PF01077.19	NIR_SIR	Family	3	157	193	120.7	3.5e-35	1	No_clan
tr|Q4J6U2|Q4J6U2_SULAC Sulfite reductase OS=Sulfolobus acidocaldarius (strain ATCC 33909 / DSM 639 / JCM 8929 / NBRC 15157 / NCIMB 11770) GN=sir PE=4 SV=1	37	106	31	107	PF03460.14	NIR_SIR_ferr	Repeat	9	68	70	37.3	1.7e-09	1	No_clan
tr|Q4J6U2|Q4J6U2_SULAC Sulfite reductase OS=Sulfolobus acidocaldarius (strain ATCC 33909 / DSM 639 / JCM 8929 / NBRC 15157 / NCIMB 11770) GN=sir PE=4 SV=1	333	396	328	397	PF03460.14	NIR_SIR_ferr	Repeat	7	68	66	41.4	8.4e-11	1	No_clan
tr|Q4J736|Q4J736_SULAC Conserved protein OS=Sulfolobus acidocaldarius (strain ATCC 33909 / DSM 639 / JCM 8929 / NBRC 15157 / NCIMB 11770) GN=Saci_2100 PE=4 SV=1	54	181	27	182	PF02613.12	Nitrate_red_del	Family	19	136	132	57.8	1e-15	1	No_clan
tr|Q4JBA4|Q4JBA4_SULAC Conserved Archaeal membrane protein OS=Sulfolobus acidocaldarius (strain ATCC 33909 / DSM 639 / JCM 8929 / NBRC 15157 / NCIMB 11770) GN=Saci_0525 PE=4 SV=1	49	229	49	230	PF00881.21	Nitroreductase	Domain	1	169	190	74.9	6.8e-21	1	CL0529
tr|Q4JC12|Q4JC12_SULAC NADH dehydrogenase OS=Sulfolobus acidocaldarius (strain ATCC 33909 / DSM 639 / JCM 8929 / NBRC 15157 / NCIMB 11770) GN=Saci_0250 PE=4 SV=1	7	174	7	174	PF00881.21	Nitroreductase	Domain	1	170	175	103.3	1.3e-29	1	CL0529
tr|Q4JA59|Q4JA59_SULAC Conserved Archaeal protein OS=Sulfolobus acidocaldarius (strain ATCC 33909 / DSM 639 / JCM 8929 / NBRC 15157 / NCIMB 11770) GN=Saci_0959 PE=4 SV=1	2	228	1	228	PF04981.10	NMD3	Family	3	242	242	147	5.8e-43	1	No_clan
tr|F2Z5Z2|F2Z5Z2_SULAC NOP56/58-like protein OS=Sulfolobus acidocaldarius (strain ATCC 33909 / DSM 639 / JCM 8929 / NBRC 15157 / NCIMB 11770) GN=Saci_1347 PE=4 SV=1	146	371	145	372	PF01798.15	Nop	Family	2	229	230	251	8.6e-75	1	No_clan
tr|Q4J7V4|Q4J7V4_SULAC Mn2+ and Fe2+ transporter OS=Sulfolobus acidocaldarius (strain ATCC 33909 / DSM 639 / JCM 8929 / NBRC 15157 / NCIMB 11770) GN=Saci_1820 PE=4 SV=1	32	375	28	376	PF01566.15	Nramp	Family	7	357	363	111.8	3.2e-32	1	CL0062
tr|Q4J740|Q4J740_SULAC Manganese transporter OS=Sulfolobus acidocaldarius (strain ATCC 33909 / DSM 639 / JCM 8929 / NBRC 15157 / NCIMB 11770) GN=Saci_2094 PE=4 SV=1	29	371	26	372	PF01566.15	Nramp	Family	4	357	357	134.3	4.6e-39	1	CL0062
tr|Q4J729|Q4J729_SULAC Polysulphide reductase OS=Sulfolobus acidocaldarius (strain ATCC 33909 / DSM 639 / JCM 8929 / NBRC 15157 / NCIMB 11770) GN=nrfD PE=4 SV=1	28	263	20	281	PF03916.11	NrfD	Family	11	270	266	45.5	6.9e-12	1	CL0308
sp|Q4J9A0|CCA_SULAC CCA-adding enzyme OS=Sulfolobus acidocaldarius (strain ATCC 33909 / DSM 639 / JCM 8929 / NBRC 15157 / NCIMB 11770) GN=cca PE=3 SV=1	22	129	21	130	PF01909.20	NTP_transf_2	Family	2	94	108	57.2	1.4e-15	1	CL0260
tr|Q4J7F0|Q4J7F0_SULAC Conserved protein OS=Sulfolobus acidocaldarius (strain ATCC 33909 / DSM 639 / JCM 8929 / NBRC 15157 / NCIMB 11770) GN=Saci_1978 PE=4 SV=1	23	81	19	111	PF01909.20	NTP_transf_2	Family	5	73	69	32.1	9.4e-08	1	CL0260
tr|Q4JBF7|Q4JBF7_SULAC Conserved Archaeal protein OS=Sulfolobus acidocaldarius (strain ATCC 33909 / DSM 639 / JCM 8929 / NBRC 15157 / NCIMB 11770) GN=Saci_0462 PE=4 SV=1	121	190	110	209	PF01909.20	NTP_transf_2	Family	14	80	71	33.2	4.5e-08	1	CL0260
tr|Q4JCI3|Q4JCI3_SULAC Conserved Archaeal protein OS=Sulfolobus acidocaldarius (strain ATCC 33909 / DSM 639 / JCM 8929 / NBRC 15157 / NCIMB 11770) GN=Saci_0069 PE=4 SV=1	32	71	18	175	PF01909.20	NTP_transf_2	Family	15	61	47	29	8.7e-07	1	CL0260
tr|Q4JCE9|Q4JCE9_SULAC Conserved protein OS=Sulfolobus acidocaldarius (strain ATCC 33909 / DSM 639 / JCM 8929 / NBRC 15157 / NCIMB 11770) GN=Saci_0105 PE=4 SV=1	10	127	10	143	PF12804.4	NTP_transf_3	Domain	1	136	137	52.4	6.9e-14	1	CL0110
tr|Q4JA99|Q4JA99_SULAC Universally conserved protein OS=Sulfolobus acidocaldarius (strain ATCC 33909 / DSM 639 / JCM 8929 / NBRC 15157 / NCIMB 11770) GN=Saci_0918 PE=4 SV=1	5	157	5	161	PF12804.4	NTP_transf_3	Domain	1	157	158	117.1	8.2e-34	1	CL0110
tr|Q4JBM2|Q4JBM2_SULAC Conserved Archaeal protein OS=Sulfolobus acidocaldarius (strain ATCC 33909 / DSM 639 / JCM 8929 / NBRC 15157 / NCIMB 11770) GN=Saci_0391 PE=4 SV=1	3	109	3	119	PF12804.4	NTP_transf_3	Domain	1	115	116	37.2	3.1e-09	1	CL0110
sp|P37820|MPG1_SULAC Putative mannose-1-phosphate guanyltransferase OS=Sulfolobus acidocaldarius (strain ATCC 33909 / DSM 639 / JCM 8929 / NBRC 15157 / NCIMB 11770) GN=mpg1 PE=3 SV=2	4	227	3	229	PF00483.20	NTP_transferase	Family	2	245	244	122.4	2e-35	1	CL0110
tr|Q4J9C5|Q4J9C5_SULAC Nucleotidyl transferase OS=Sulfolobus acidocaldarius (strain ATCC 33909 / DSM 639 / JCM 8929 / NBRC 15157 / NCIMB 11770) GN=Saci_1259 PE=4 SV=1	2	224	2	227	PF00483.20	NTP_transferase	Family	1	245	245	115.2	3.2e-33	1	CL0110
tr|Q4J9I2|Q4J9I2_SULAC Glucose-1-phosphate adenylyltransferase OS=Sulfolobus acidocaldarius (strain ATCC 33909 / DSM 639 / JCM 8929 / NBRC 15157 / NCIMB 11770) GN=Saci_1199 PE=4 SV=1	9	256	8	260	PF00483.20	NTP_transferase	Family	2	244	256	141.5	3.1e-41	1	CL0110
tr|Q4J872|Q4J872_SULAC Nucleotidyl transferase OS=Sulfolobus acidocaldarius (strain ATCC 33909 / DSM 639 / JCM 8929 / NBRC 15157 / NCIMB 11770) GN=Saci_1703 PE=4 SV=1	17	247	17	249	PF00483.20	NTP_transferase	Family	1	246	246	180	5.3e-53	1	CL0110
tr|Q4J6D5|Q4J6D5_SULAC Conserved protein OS=Sulfolobus acidocaldarius (strain ATCC 33909 / DSM 639 / JCM 8929 / NBRC 15157 / NCIMB 11770) GN=Saci_2366 PE=4 SV=1	3	181	2	214	PF00483.20	NTP_transferase	Family	2	196	198	54.8	8.7e-15	1	CL0110
tr|Q4JBJ4|Q4JBJ4_SULAC Nucleotidyl transferase OS=Sulfolobus acidocaldarius (strain ATCC 33909 / DSM 639 / JCM 8929 / NBRC 15157 / NCIMB 11770) GN=Saci_0422 PE=4 SV=1	4	245	4	250	PF00483.20	NTP_transferase	Family	1	242	257	97.8	6.6e-28	1	CL0110
tr|Q4JB18|Q4JB18_SULAC Nucleotidyl transferase OS=Sulfolobus acidocaldarius (strain ATCC 33909 / DSM 639 / JCM 8929 / NBRC 15157 / NCIMB 11770) GN=Saci_0619 PE=4 SV=1	2	224	2	229	PF00483.20	NTP_transferase	Family	1	243	243	128.9	2.2e-37	1	CL0110
sp|Q4JCN8|NTPTH_SULAC Nucleoside-triphosphatase THEP1 OS=Sulfolobus acidocaldarius (strain ATCC 33909 / DSM 639 / JCM 8929 / NBRC 15157 / NCIMB 11770) GN=Saci_0011 PE=3 SV=1	6	162	6	162	PF03266.12	NTPase_1	Domain	1	168	169	171.1	1.6e-50	1	CL0023
tr|Q4JCL0|Q4JCL0_SULAC Probable non-canonical purine NTP phosphatase OS=Sulfolobus acidocaldarius (strain ATCC 33909 / DSM 639 / JCM 8929 / NBRC 15157 / NCIMB 11770) GN=Saci_0039 PE=3 SV=1	6	164	6	165	PF01931.15	NTPase_I-T	Family	1	162	162	161	1.8e-47	1	CL0269
tr|Q4JB83|Q4JB83_SULAC NUDIX domain protein OS=Sulfolobus acidocaldarius (strain ATCC 33909 / DSM 639 / JCM 8929 / NBRC 15157 / NCIMB 11770) GN=Saci_0550 PE=4 SV=1	6	121	3	128	PF00293.25	NUDIX	Domain	5	123	130	52.9	3.5e-14	1	CL0261
tr|Q4JCA5|Q4JCA5_SULAC ADP-ribose pyrophosphatase OS=Sulfolobus acidocaldarius (strain ATCC 33909 / DSM 639 / JCM 8929 / NBRC 15157 / NCIMB 11770) GN=Saci_0153 PE=4 SV=1	6	122	3	126	PF00293.25	NUDIX	Domain	4	127	128	67.9	7.9e-19	1	CL0261
tr|Q4JCN6|Q4JCN6_SULAC ADP-ribose pyrophosphatase OS=Sulfolobus acidocaldarius (strain ATCC 33909 / DSM 639 / JCM 8929 / NBRC 15157 / NCIMB 11770) GN=nudF PE=4 SV=1	33	145	29	158	PF00293.25	NUDIX	Domain	4	120	122	53.8	1.8e-14	1	CL0261
tr|Q4JCD4|Q4JCD4_SULAC 7,8-dihydro-8-oxoguanine triphosphatase OS=Sulfolobus acidocaldarius (strain ATCC 33909 / DSM 639 / JCM 8929 / NBRC 15157 / NCIMB 11770) GN=nudT PE=4 SV=1	17	100	7	124	PF00293.25	NUDIX	Domain	17	105	92	37.8	1.6e-09	1	CL0261
sp|F2Z6F6|NURA_SULAC DNA double-strand break repair nuclease NurA OS=Sulfolobus acidocaldarius (strain ATCC 33909 / DSM 639 / JCM 8929 / NBRC 15157 / NCIMB 11770) GN=nurA PE=1 SV=1	52	305	51	305	PF09376.7	NurA	Domain	2	242	271	128.4	3.2e-37	1	CL0219
tr|Q4JBI1|Q4JBI1_SULAC Conserved protein OS=Sulfolobus acidocaldarius (strain ATCC 33909 / DSM 639 / JCM 8929 / NBRC 15157 / NCIMB 11770) GN=Saci_0436 PE=4 SV=1	117	193	105	194	PF09376.7	NurA	Domain	166	241	80	21.5	0.00014	1	CL0219
tr|Q4JCB0|Q4JCB0_SULAC Conserved Archaeal protein OS=Sulfolobus acidocaldarius (strain ATCC 33909 / DSM 639 / JCM 8929 / NBRC 15157 / NCIMB 11770) GN=Saci_0148 PE=4 SV=1	56	329	55	330	PF09376.7	NurA	Domain	2	241	294	77.9	8.2e-22	1	CL0219
tr|Q4J9P9|Q4J9P9_SULAC Conserved Crenarchaeal protein OS=Sulfolobus acidocaldarius (strain ATCC 33909 / DSM 639 / JCM 8929 / NBRC 15157 / NCIMB 11770) GN=Saci_1129 PE=4 SV=1	145	369	43	370	PF09376.7	NurA	Domain	54	241	238	40.4	2.4e-10	1	CL0219
tr|Q4J6K1|Q4J6K1_SULAC Conserved Archaeal protein OS=Sulfolobus acidocaldarius (strain ATCC 33909 / DSM 639 / JCM 8929 / NBRC 15157 / NCIMB 11770) GN=Saci_2291 PE=4 SV=1	58	115	58	117	PF01796.14	OB_aCoA_assoc	Domain	1	63	63	50.8	1.1e-13	1	CL0021
tr|Q4J6T5|Q4J6T5_SULAC Conserved Archaeal protein OS=Sulfolobus acidocaldarius (strain ATCC 33909 / DSM 639 / JCM 8929 / NBRC 15157 / NCIMB 11770) GN=Saci_2210 PE=4 SV=1	103	163	102	165	PF01796.14	OB_aCoA_assoc	Domain	2	63	62	49.2	3.5e-13	1	CL0021
tr|Q4J935|Q4J935_SULAC Conserved Archaeal protein OS=Sulfolobus acidocaldarius (strain ATCC 33909 / DSM 639 / JCM 8929 / NBRC 15157 / NCIMB 11770) GN=Saci_1360 PE=4 SV=1	50	111	48	111	PF01796.14	OB_aCoA_assoc	Domain	4	65	62	61.3	5.6e-17	1	CL0021
tr|Q4J9Q9|Q4J9Q9_SULAC Conserved Archaeal protein OS=Sulfolobus acidocaldarius (strain ATCC 33909 / DSM 639 / JCM 8929 / NBRC 15157 / NCIMB 11770) GN=Saci_1120 PE=4 SV=1	99	159	99	160	PF01796.14	OB_aCoA_assoc	Domain	1	64	64	47.4	1.3e-12	1	CL0021
tr|Q4J6D1|Q4J6D1_SULAC Ornithine cyclodeaminase/mu-crystallin OS=Sulfolobus acidocaldarius (strain ATCC 33909 / DSM 639 / JCM 8929 / NBRC 15157 / NCIMB 11770) GN=Saci_2372 PE=4 SV=1	3	301	1	302	PF02423.12	OCD_Mu_crystall	Family	5	317	317	144.8	2.5e-42	1	CL0063
tr|Q4JA11|Q4JA11_SULAC Ornithine cyclodeaminase/mu-crystallin family protein OS=Sulfolobus acidocaldarius (strain ATCC 33909 / DSM 639 / JCM 8929 / NBRC 15157 / NCIMB 11770) GN=Saci_1013 PE=4 SV=1	5	297	1	299	PF02423.12	OCD_Mu_crystall	Family	6	316	314	158.3	2e-46	1	CL0063
tr|Q4J7V8|Q4J7V8_SULAC Conserved Archaeal membrane protein OS=Sulfolobus acidocaldarius (strain ATCC 33909 / DSM 639 / JCM 8929 / NBRC 15157 / NCIMB 11770) GN=Saci_1817 PE=4 SV=1	1	206	1	206	PF16955.2	OFeT_1	Family	1	207	207	352	9.2e-106	1	CL0292
tr|Q4J9Y9|Q4J9Y9_SULAC ABC transporter OS=Sulfolobus acidocaldarius (strain ATCC 33909 / DSM 639 / JCM 8929 / NBRC 15157 / NCIMB 11770) GN=Saci_1034 PE=3 SV=1	252	315	252	315	PF08352.9	oligo_HPY	Family	1	65	65	59.8	2.5e-16	1	No_clan
tr|Q4J810|Q4J810_SULAC ABC transporter OS=Sulfolobus acidocaldarius (strain ATCC 33909 / DSM 639 / JCM 8929 / NBRC 15157 / NCIMB 11770) GN=Saci_1765 PE=3 SV=1	227	292	227	292	PF08352.9	oligo_HPY	Family	1	65	67	62.1	4.9e-17	1	No_clan
tr|Q4J9Y8|Q4J9Y8_SULAC ABC transporter OS=Sulfolobus acidocaldarius (strain ATCC 33909 / DSM 639 / JCM 8929 / NBRC 15157 / NCIMB 11770) GN=Saci_1035 PE=3 SV=1	364	426	364	426	PF08352.9	oligo_HPY	Family	1	65	65	69.4	2.6e-19	1	No_clan
tr|Q4J811|Q4J811_SULAC ABC transporter OS=Sulfolobus acidocaldarius (strain ATCC 33909 / DSM 639 / JCM 8929 / NBRC 15157 / NCIMB 11770) GN=Saci_1764 PE=3 SV=1	239	304	239	304	PF08352.9	oligo_HPY	Family	1	65	66	82	3e-23	1	No_clan
tr|F2Z6G3|F2Z6G3_SULAC Orotidine 5'-phosphate decarboxylase OS=Sulfolobus acidocaldarius (strain ATCC 33909 / DSM 639 / JCM 8929 / NBRC 15157 / NCIMB 11770) GN=pyrF PE=3 SV=1	16	199	4	203	PF00215.21	OMPdecase	Domain	16	222	213	74.9	6.1e-21	1	CL0036
tr|Q4JAK7|Q4JAK7_SULAC Conserved protein OS=Sulfolobus acidocaldarius (strain ATCC 33909 / DSM 639 / JCM 8929 / NBRC 15157 / NCIMB 11770) GN=Saci_0802 PE=4 SV=1	19	222	17	222	PF00215.21	OMPdecase	Domain	3	226	229	67.5	1.1e-18	1	CL0036
tr|Q4J9Y7|Q4J9Y7_SULAC Peptide transport system permease protein OS=Sulfolobus acidocaldarius (strain ATCC 33909 / DSM 639 / JCM 8929 / NBRC 15157 / NCIMB 11770) GN=Saci_1036 PE=3 SV=1	6	41	6	79	PF12911.4	OppC_N	Domain	1	36	36	29	7.1e-07	1	No_clan
tr|Q4JBD6|Q4JBD6_SULAC Transposase OS=Sulfolobus acidocaldarius (strain ATCC 33909 / DSM 639 / JCM 8929 / NBRC 15157 / NCIMB 11770) GN=Saci_0487 PE=4 SV=1	169	284	169	285	PF01385.16	OrfB_IS605	Family	1	119	119	104.8	3e-30	1	CL0219
tr|Q4JBB9|Q4JBB9_SULAC C-terminal of inactivated transposase (ISC1476-like) OS=Sulfolobus acidocaldarius (strain ATCC 33909 / DSM 639 / JCM 8929 / NBRC 15157 / NCIMB 11770) GN=Saci_0504 PE=4 SV=1	152	265	120	268	PF01385.16	OrfB_IS605	Family	10	117	114	99	1.9e-28	1	CL0219
tr|Q4J7B2|Q4J7B2_SULAC ISC1913-like transposase OS=Sulfolobus acidocaldarius (strain ATCC 33909 / DSM 639 / JCM 8929 / NBRC 15157 / NCIMB 11770) GN=Saci_2023 PE=4 SV=1	301	373	301	373	PF07282.8	OrfB_Zn_ribbon	Family	1	69	73	63.8	9.2e-18	1	CL0167
tr|Q4JBZ4|Q4JBZ4_SULAC Putative inactivated transposase OS=Sulfolobus acidocaldarius (strain ATCC 33909 / DSM 639 / JCM 8929 / NBRC 15157 / NCIMB 11770) GN=Saci_0269 PE=4 SV=1	203	266	201	268	PF07282.8	OrfB_Zn_ribbon	Family	3	67	65	69	2.2e-19	1	CL0167
tr|Q4J7I9|Q4J7I9_SULAC ISC1913-like transposase OS=Sulfolobus acidocaldarius (strain ATCC 33909 / DSM 639 / JCM 8929 / NBRC 15157 / NCIMB 11770) GN=Saci_1941 PE=4 SV=1	300	372	300	372	PF07282.8	OrfB_Zn_ribbon	Family	1	69	73	64.6	5.2e-18	1	CL0167
tr|Q4JBD6|Q4JBD6_SULAC Transposase OS=Sulfolobus acidocaldarius (strain ATCC 33909 / DSM 639 / JCM 8929 / NBRC 15157 / NCIMB 11770) GN=Saci_0487 PE=4 SV=1	299	367	299	368	PF07282.8	OrfB_Zn_ribbon	Family	1	68	69	72	2.5e-20	1	CL0167
tr|Q4JBB9|Q4JBB9_SULAC C-terminal of inactivated transposase (ISC1476-like) OS=Sulfolobus acidocaldarius (strain ATCC 33909 / DSM 639 / JCM 8929 / NBRC 15157 / NCIMB 11770) GN=Saci_0504 PE=4 SV=1	282	321	282	329	PF07282.8	OrfB_Zn_ribbon	Family	1	40	40	26.4	4.2e-06	1	CL0167
tr|Q4JBR0|Q4JBR0_SULAC Conserved Archaeal protein OS=Sulfolobus acidocaldarius (strain ATCC 33909 / DSM 639 / JCM 8929 / NBRC 15157 / NCIMB 11770) GN=Saci_0353 PE=4 SV=1	36	133	32	134	PF02566.16	OsmC	Family	5	99	102	71.7	5e-20	1	No_clan
sp|Q4J8Z2|OTC_SULAC Ornithine carbamoyltransferase OS=Sulfolobus acidocaldarius (strain ATCC 33909 / DSM 639 / JCM 8929 / NBRC 15157 / NCIMB 11770) GN=argF PE=3 SV=1	152	304	150	305	PF00185.21	OTCace	Domain	4	156	153	190.6	1.6e-56	1	No_clan
sp|Q55338|PYRB_SULAC Aspartate carbamoyltransferase OS=Sulfolobus acidocaldarius (strain ATCC 33909 / DSM 639 / JCM 8929 / NBRC 15157 / NCIMB 11770) GN=pyrB PE=1 SV=1	149	294	148	296	PF00185.21	OTCace	Domain	2	155	160	87.5	8.8e-25	1	No_clan
sp|Q4J8Z2|OTC_SULAC Ornithine carbamoyltransferase OS=Sulfolobus acidocaldarius (strain ATCC 33909 / DSM 639 / JCM 8929 / NBRC 15157 / NCIMB 11770) GN=argF PE=3 SV=1	5	145	5	145	PF02729.18	OTCace_N	Domain	1	135	143	148.7	8.7e-44	1	No_clan
sp|Q55338|PYRB_SULAC Aspartate carbamoyltransferase OS=Sulfolobus acidocaldarius (strain ATCC 33909 / DSM 639 / JCM 8929 / NBRC 15157 / NCIMB 11770) GN=pyrB PE=1 SV=1	2	141	2	142	PF02729.18	OTCace_N	Domain	1	134	142	131.8	1.5e-38	1	No_clan
tr|Q4J6J5|Q4J6J5_SULAC Flavin oxidoreductase/NADH oxidase OS=Sulfolobus acidocaldarius (strain ATCC 33909 / DSM 639 / JCM 8929 / NBRC 15157 / NCIMB 11770) GN=Saci_2300 PE=4 SV=1	3	317	2	320	PF00724.17	Oxidored_FMN	Domain	2	337	342	195.3	1.5e-57	1	CL0036
tr|Q4J9I1|Q4J9I1_SULAC Conserved protein OS=Sulfolobus acidocaldarius (strain ATCC 33909 / DSM 639 / JCM 8929 / NBRC 15157 / NCIMB 11770) GN=Saci_1202 PE=4 SV=1	22	167	20	167	PF00174.16	Oxidored_molyb	Domain	3	165	163	129.1	1.1e-37	1	No_clan
tr|Q4J6F9|Q4J6F9_SULAC Membrane linked NAD(P)H-quinone oxidoreductase chain 4L OS=Sulfolobus acidocaldarius (strain ATCC 33909 / DSM 639 / JCM 8929 / NBRC 15157 / NCIMB 11770) GN=ndhE PE=4 SV=1	8	94	6	94	PF00420.21	Oxidored_q2	Family	3	101	99	40.8	1.2e-10	1	No_clan
tr|Q4J6F8|Q4J6F8_SULAC Conserved protein OS=Sulfolobus acidocaldarius (strain ATCC 33909 / DSM 639 / JCM 8929 / NBRC 15157 / NCIMB 11770) GN=Saci_2341 PE=4 SV=1	22	162	22	163	PF00499.17	Oxidored_q3	Family	1	136	141	48.8	5.6e-13	1	No_clan
tr|Q4J6F4|Q4J6F4_SULAC Membrane linked NADH dehydrogenase chain 3 OS=Sulfolobus acidocaldarius (strain ATCC 33909 / DSM 639 / JCM 8929 / NBRC 15157 / NCIMB 11770) GN=nou3 PE=4 SV=1	34	111	21	121	PF00507.16	Oxidored_q4	Family	14	92	79	30.1	3.7e-07	1	No_clan
tr|Q4J8C7|Q4J8C7_SULAC NADH:ubiquinone oxidoreductase, B subunit OS=Sulfolobus acidocaldarius (strain ATCC 33909 / DSM 639 / JCM 8929 / NBRC 15157 / NCIMB 11770) GN=Saci_1644 PE=3 SV=1	51	156	48	158	PF01058.19	Oxidored_q6	Family	5	129	125	74.7	5.1e-21	1	No_clan
sp|Q55080|CP119_SULAC Cytochrome P450 119 OS=Sulfolobus acidocaldarius (strain ATCC 33909 / DSM 639 / JCM 8929 / NBRC 15157 / NCIMB 11770) GN=cyp119 PE=1 SV=1	239	350	202	365	PF00067.19	p450	Domain	323	445	123	68.5	4.3e-19	1	No_clan
tr|Q4J805|Q4J805_SULAC Phenylacetic acid catabolic protein OS=Sulfolobus acidocaldarius (strain ATCC 33909 / DSM 639 / JCM 8929 / NBRC 15157 / NCIMB 11770) GN=Saci_1770 PE=4 SV=1	7	185	3	226	PF05138.9	PaaA_PaaC	Domain	5	189	185	74.9	4.8e-21	1	CL0044
tr|Q4J804|Q4J804_SULAC Phenylacetic acid catabolic protein OS=Sulfolobus acidocaldarius (strain ATCC 33909 / DSM 639 / JCM 8929 / NBRC 15157 / NCIMB 11770) GN=Saci_1771 PE=4 SV=1	31	249	25	254	PF05138.9	PaaA_PaaC	Domain	8	227	225	101.9	2.8e-29	1	CL0044
tr|Q4J800|Q4J800_SULAC Phenylacetic acid degradation operon negative regulatory protein OS=Sulfolobus acidocaldarius (strain ATCC 33909 / DSM 639 / JCM 8929 / NBRC 15157 / NCIMB 11770) GN=paaX PE=4 SV=1	4	61	2	74	PF07848.9	PaaX	Family	3	60	58	58.4	5.6e-16	1	CL0123
tr|Q4J800|Q4J800_SULAC Phenylacetic acid degradation operon negative regulatory protein OS=Sulfolobus acidocaldarius (strain ATCC 33909 / DSM 639 / JCM 8929 / NBRC 15157 / NCIMB 11770) GN=paaX PE=4 SV=1	86	249	85	251	PF08223.8	PaaX_C	Family	2	170	169	198.5	6.3e-59	1	No_clan
tr|Q4J913|Q4J913_SULAC Conserved Archaeal protein OS=Sulfolobus acidocaldarius (strain ATCC 33909 / DSM 639 / JCM 8929 / NBRC 15157 / NCIMB 11770) GN=Saci_1385 PE=4 SV=1	20	226	20	229	PF09754.6	PAC2	Family	1	200	214	128.8	2.5e-37	1	No_clan
tr|Q4JAY7|Q4JAY7_SULAC Conserved Archaeal protein OS=Sulfolobus acidocaldarius (strain ATCC 33909 / DSM 639 / JCM 8929 / NBRC 15157 / NCIMB 11770) GN=Saci_0658 PE=4 SV=1	20	222	20	223	PF09754.6	PAC2	Family	1	202	214	120.4	9.5e-35	1	No_clan
tr|Q4J6E8|Q4J6E8_SULAC Transcriptional regulator PadR-like family OS=Sulfolobus acidocaldarius (strain ATCC 33909 / DSM 639 / JCM 8929 / NBRC 15157 / NCIMB 11770) GN=Saci_2352 PE=4 SV=1	20	88	20	89	PF03551.11	PadR	Family	1	74	74	61.9	3.7e-17	1	CL0123
tr|Q4JA17|Q4JA17_SULAC Transcriptional regulator PadR-like family OS=Sulfolobus acidocaldarius (strain ATCC 33909 / DSM 639 / JCM 8929 / NBRC 15157 / NCIMB 11770) GN=Saci_1005 PE=4 SV=1	16	81	16	82	PF03551.11	PadR	Family	1	74	74	40.7	1.5e-10	1	CL0123
tr|Q4J8Y0|Q4J8Y0_SULAC Tryptophan synthase beta chain OS=Sulfolobus acidocaldarius (strain ATCC 33909 / DSM 639 / JCM 8929 / NBRC 15157 / NCIMB 11770) GN=trpB1 PE=3 SV=1	73	405	71	405	PF00291.22	PALP	Family	5	293	339	145.9	1.5e-42	1	No_clan
tr|Q4JAT7|Q4JAT7_SULAC Threonine dehydratase OS=Sulfolobus acidocaldarius (strain ATCC 33909 / DSM 639 / JCM 8929 / NBRC 15157 / NCIMB 11770) GN=Saci_0713 PE=4 SV=1	19	305	17	305	PF00291.22	PALP	Family	3	293	292	256.5	2.9e-76	1	No_clan
tr|Q4J8Y7|Q4J8Y7_SULAC Threonine synthase OS=Sulfolobus acidocaldarius (strain ATCC 33909 / DSM 639 / JCM 8929 / NBRC 15157 / NCIMB 11770) GN=Saci_1413 PE=3 SV=1	62	359	62	359	PF00291.22	PALP	Family	1	293	307	250.3	2.4e-74	1	No_clan
tr|Q4J8T4|Q4J8T4_SULAC Cysteine synthase B OS=Sulfolobus acidocaldarius (strain ATCC 33909 / DSM 639 / JCM 8929 / NBRC 15157 / NCIMB 11770) GN=cysM PE=4 SV=1	18	278	15	282	PF00291.22	PALP	Family	4	288	291	172.3	1.4e-50	1	No_clan
tr|Q4J9Z2|Q4J9Z2_SULAC Threonine synthase OS=Sulfolobus acidocaldarius (strain ATCC 33909 / DSM 639 / JCM 8929 / NBRC 15157 / NCIMB 11770) GN=Saci_1023 PE=4 SV=1	60	329	60	339	PF00291.22	PALP	Family	1	280	289	196.3	6.8e-58	1	No_clan
sp|Q4JA70|PANB_SULAC 3-methyl-2-oxobutanoate hydroxymethyltransferase OS=Sulfolobus acidocaldarius (strain ATCC 33909 / DSM 639 / JCM 8929 / NBRC 15157 / NCIMB 11770) GN=panB PE=3 SV=1	5	259	5	260	PF02548.12	Pantoate_transf	Family	1	258	258	355.5	1.4e-106	1	CL0151
sp|P80143|UDDP_SULAC Undecaprenyl-diphosphatase OS=Sulfolobus acidocaldarius (strain ATCC 33909 / DSM 639 / JCM 8929 / NBRC 15157 / NCIMB 11770) GN=sepP PE=1 SV=2	82	191	79	195	PF01569.18	PAP2	Family	4	130	127	76.9	1.1e-21	1	CL0525
tr|Q4J6U4|Q4J6U4_SULAC 5'-adenylylsulfate sulfotransferase 3 OS=Sulfolobus acidocaldarius (strain ATCC 33909 / DSM 639 / JCM 8929 / NBRC 15157 / NCIMB 11770) GN=Saci_2202 PE=3 SV=1	34	210	33	210	PF01507.16	PAPS_reduct	Family	2	174	180	156.3	6.8e-46	1	CL0039
tr|Q4JBE9|Q4JBE9_SULAC Conserved Archaeal protein OS=Sulfolobus acidocaldarius (strain ATCC 33909 / DSM 639 / JCM 8929 / NBRC 15157 / NCIMB 11770) GN=Saci_0474 PE=4 SV=1	28	187	25	190	PF01507.16	PAPS_reduct	Family	6	151	163	59.9	2.8e-16	1	CL0039
tr|Q4J7K3|Q4J7K3_SULAC Phosphoadenosine phosphosulfate reductase OS=Sulfolobus acidocaldarius (strain ATCC 33909 / DSM 639 / JCM 8929 / NBRC 15157 / NCIMB 11770) GN=cysH PE=4 SV=1	3	166	1	174	PF01507.16	PAPS_reduct	Family	24	166	165	80.9	1e-22	1	CL0039
tr|Q4JBH3|Q4JBH3_SULAC Iron-sulfur cluster carrier protein OS=Sulfolobus acidocaldarius (strain ATCC 33909 / DSM 639 / JCM 8929 / NBRC 15157 / NCIMB 11770) GN=Saci_0444 PE=3 SV=1	43	288	42	289	PF10609.6	ParA	Family	2	245	246	325.5	1.8e-97	1	CL0023
tr|Q4J8R0|Q4J8R0_SULAC Conserved protein OS=Sulfolobus acidocaldarius (strain ATCC 33909 / DSM 639 / JCM 8929 / NBRC 15157 / NCIMB 11770) GN=Saci_1498 PE=4 SV=1	11	79	4	85	PF02195.15	ParBc	Family	5	80	77	30.8	2.4e-07	1	CL0248
tr|Q4J7H8|Q4J7H8_SULAC Conserved Crenarchaeal protein OS=Sulfolobus acidocaldarius (strain ATCC 33909 / DSM 639 / JCM 8929 / NBRC 15157 / NCIMB 11770) GN=Saci_1949 PE=4 SV=1	19	138	18	138	PF05942.8	PaREP1	Family	2	115	123	87.9	3.9e-25	1	CL0291
tr|Q4JC37|Q4JC37_SULAC Conserved Archaeal protein OS=Sulfolobus acidocaldarius (strain ATCC 33909 / DSM 639 / JCM 8929 / NBRC 15157 / NCIMB 11770) GN=Saci_0223 PE=4 SV=1	8	115	5	115	PF05942.8	PaREP1	Family	4	115	113	102.1	1.5e-29	1	CL0291
tr|Q4J6E3|Q4J6E3_SULAC Conserved Crenarchaeal protein OS=Sulfolobus acidocaldarius (strain ATCC 33909 / DSM 639 / JCM 8929 / NBRC 15157 / NCIMB 11770) GN=Saci_2357 PE=4 SV=1	25	133	22	134	PF05942.8	PaREP1	Family	4	114	111	107.2	4e-31	1	CL0291
tr|Q4JC36|Q4JC36_SULAC Conserved Archaeal protein OS=Sulfolobus acidocaldarius (strain ATCC 33909 / DSM 639 / JCM 8929 / NBRC 15157 / NCIMB 11770) GN=Saci_0224 PE=4 SV=1	7	93	5	116	PF05942.8	PaREP1	Family	3	88	87	89.8	9.8e-26	1	CL0291
tr|Q4J6V0|Q4J6V0_SULAC Conserved protein OS=Sulfolobus acidocaldarius (strain ATCC 33909 / DSM 639 / JCM 8929 / NBRC 15157 / NCIMB 11770) GN=Saci_2195 PE=4 SV=1	6	110	3	110	PF05942.8	PaREP1	Family	4	115	112	83.7	7.5e-24	1	CL0291
tr|Q4JAA9|Q4JAA9_SULAC Universally conserved protein OS=Sulfolobus acidocaldarius (strain ATCC 33909 / DSM 639 / JCM 8929 / NBRC 15157 / NCIMB 11770) GN=Saci_0908 PE=4 SV=1	14	146	13	146	PF01161.17	PBP	Domain	2	132	142	116.9	6.5e-34	1	No_clan
tr|Q4JBI3|Q4JBI3_SULAC Protein-L-isoaspartate O-methyltransferase OS=Sulfolobus acidocaldarius (strain ATCC 33909 / DSM 639 / JCM 8929 / NBRC 15157 / NCIMB 11770) GN=Saci_0434 PE=3 SV=1	8	208	4	211	PF01135.16	PCMT	Family	5	205	206	147.7	3.4e-43	1	CL0063
sp|Q4JAI6|PCNA1_SULAC DNA polymerase sliding clamp 1 OS=Sulfolobus acidocaldarius (strain ATCC 33909 / DSM 639 / JCM 8929 / NBRC 15157 / NCIMB 11770) GN=pcn1 PE=3 SV=2	126	245	120	245	PF02747.12	PCNA_C	Domain	5	128	124	40.2	3.1e-10	1	CL0060
tr|Q4JAJ5|Q4JAJ5_SULAC DNA polymerase sliding clamp OS=Sulfolobus acidocaldarius (strain ATCC 33909 / DSM 639 / JCM 8929 / NBRC 15157 / NCIMB 11770) GN=pcnB PE=3 SV=1	191	247	182	248	PF02747.12	PCNA_C	Domain	71	127	57	21.5	0.00019	1	CL0060
sp|Q4J9A8|PCNA2_SULAC DNA polymerase sliding clamp 2 OS=Sulfolobus acidocaldarius (strain ATCC 33909 / DSM 639 / JCM 8929 / NBRC 15157 / NCIMB 11770) GN=pcn2 PE=3 SV=1	7	98	1	108	PF00705.15	PCNA_N	Domain	8	101	94	37.9	1.1e-09	1	CL0060
sp|Q4JAI6|PCNA1_SULAC DNA polymerase sliding clamp 1 OS=Sulfolobus acidocaldarius (strain ATCC 33909 / DSM 639 / JCM 8929 / NBRC 15157 / NCIMB 11770) GN=pcn1 PE=3 SV=2	11	95	5	108	PF00705.15	PCNA_N	Domain	12	97	86	53.4	1.8e-14	1	CL0060
tr|Q4JAJ5|Q4JAJ5_SULAC DNA polymerase sliding clamp OS=Sulfolobus acidocaldarius (strain ATCC 33909 / DSM 639 / JCM 8929 / NBRC 15157 / NCIMB 11770) GN=pcnB PE=3 SV=1	4	108	1	125	PF00705.15	PCNA_N	Domain	4	109	106	23.5	3.1e-05	1	CL0060
sp|Q4JAS3|GGGPS_SULAC Geranylgeranylglyceryl phosphate synthase OS=Sulfolobus acidocaldarius (strain ATCC 33909 / DSM 639 / JCM 8929 / NBRC 15157 / NCIMB 11770) GN=Saci_0728 PE=3 SV=1	18	246	12	247	PF01884.14	PcrB	Domain	7	225	231	172.4	8.5e-51	1	CL0036
tr|Q4J6J4|Q4J6J4_SULAC Tricorn protease homolog OS=Sulfolobus acidocaldarius (strain ATCC 33909 / DSM 639 / JCM 8929 / NBRC 15157 / NCIMB 11770) GN=Saci_2301 PE=3 SV=1	30	53	28	54	PF07676.9	PD40	Repeat	3	26	24	17.4	0.0029	1	CL0186
tr|Q4J6J4|Q4J6J4_SULAC Tricorn protease homolog OS=Sulfolobus acidocaldarius (strain ATCC 33909 / DSM 639 / JCM 8929 / NBRC 15157 / NCIMB 11770) GN=Saci_2301 PE=3 SV=1	437	470	435	474	PF07676.9	PD40	Repeat	3	35	34	24.1	2.2e-05	1	CL0186
tr|Q4JBY9|Q4JBY9_SULAC Conserved protein OS=Sulfolobus acidocaldarius (strain ATCC 33909 / DSM 639 / JCM 8929 / NBRC 15157 / NCIMB 11770) GN=Saci_0274 PE=4 SV=1	79	198	71	198	PF12705.4	PDDEXK_1	Domain	118	255	142	40.8	2.2e-10	1	CL0236
tr|Q4J7T4|Q4J7T4_SULAC Conserved Crenarchaeal protein OS=Sulfolobus acidocaldarius (strain ATCC 33909 / DSM 639 / JCM 8929 / NBRC 15157 / NCIMB 11770) GN=Saci_1842 PE=4 SV=1	188	261	188	261	PF07788.8	PDDEXK_10	Family	1	74	74	104.9	1.4e-30	1	CL0236
tr|Q4JC78|Q4JC78_SULAC Chorismate mutase/prephenate dehydrogenase OS=Sulfolobus acidocaldarius (strain ATCC 33909 / DSM 639 / JCM 8929 / NBRC 15157 / NCIMB 11770) GN=Saci_0182 PE=4 SV=1	113	326	106	339	PF02153.14	PDH	Family	8	231	233	70.1	1.3e-19	1	CL0063
tr|Q4JAT8|Q4JAT8_SULAC Prephenate dehydratase OS=Sulfolobus acidocaldarius (strain ATCC 33909 / DSM 639 / JCM 8929 / NBRC 15157 / NCIMB 11770) GN=Saci_0712 PE=4 SV=1	2	81	1	83	PF00800.15	PDT	Family	98	181	84	63.2	2.4e-17	1	No_clan
tr|Q4J9Z4|Q4J9Z4_SULAC Protease OS=Sulfolobus acidocaldarius (strain ATCC 33909 / DSM 639 / JCM 8929 / NBRC 15157 / NCIMB 11770) GN=Saci_1024 PE=4 SV=1	203	291	203	292	PF13180.3	PDZ_2	Domain	1	80	90	50.8	1.4e-13	1	CL0466
tr|Q4J7Z8|Q4J7Z8_SULAC Penicillin amidase OS=Sulfolobus acidocaldarius (strain ATCC 33909 / DSM 639 / JCM 8929 / NBRC 15157 / NCIMB 11770) GN=Saci_1777 PE=4 SV=1	44	800	43	804	PF01804.15	Penicil_amidase	Family	2	665	784	504.7	5.5e-151	1	CL0052
tr|Q4JC18|Q4JC18_SULAC 2-methylisocitrate lyase OS=Sulfolobus acidocaldarius (strain ATCC 33909 / DSM 639 / JCM 8929 / NBRC 15157 / NCIMB 11770) GN=prpB PE=3 SV=1	3	239	1	242	PF13714.3	PEP_mutase	Domain	3	236	243	188.1	1.5e-55	1	CL0151
sp|Q4JCJ1|CAPPA_SULAC Phosphoenolpyruvate carboxylase OS=Sulfolobus acidocaldarius (strain ATCC 33909 / DSM 639 / JCM 8929 / NBRC 15157 / NCIMB 11770) GN=ppcA PE=1 SV=2	4	511	4	511	PF14010.3	PEPcase_2	Family	1	494	508	714	7.3e-215	1	CL0151
sp|Q4J9S8|PCKG_SULAC Phosphoenolpyruvate carboxykinase [GTP] OS=Sulfolobus acidocaldarius (strain ATCC 33909 / DSM 639 / JCM 8929 / NBRC 15157 / NCIMB 11770) GN=pckG PE=3 SV=1	31	585	30	585	PF00821.15	PEPCK	Family	2	578	590	565.3	1.1e-169	1	CL0374
tr|Q4J7Z5|Q4J7Z5_SULAC Pyrrolidone-carboxylate peptidase OS=Sulfolobus acidocaldarius (strain ATCC 33909 / DSM 639 / JCM 8929 / NBRC 15157 / NCIMB 11770) GN=pcp PE=4 SV=1	1	198	1	201	PF01470.14	Peptidase_C15	Domain	1	199	200	177	4.2e-52	1	CL0379
tr|Q4JBP1|Q4JBP1_SULAC Leucyl aminopeptidase OS=Sulfolobus acidocaldarius (strain ATCC 33909 / DSM 639 / JCM 8929 / NBRC 15157 / NCIMB 11770) GN=ape2 PE=4 SV=1	3	362	1	362	PF01433.17	Peptidase_M1	Family	8	389	383	381.1	6.5e-114	1	CL0126
tr|Q4J882|Q4J882_SULAC Microsomal dipeptidase OS=Sulfolobus acidocaldarius (strain ATCC 33909 / DSM 639 / JCM 8929 / NBRC 15157 / NCIMB 11770) GN=Saci_1691 PE=4 SV=1	2	306	1	308	PF01244.18	Peptidase_M19	Domain	7	317	328	249.5	3.9e-74	1	CL0034
tr|Q4J700|Q4J700_SULAC N-carbamoyl-L-amino acid amidohydrolase OS=Sulfolobus acidocaldarius (strain ATCC 33909 / DSM 639 / JCM 8929 / NBRC 15157 / NCIMB 11770) GN=amaB PE=4 SV=1	74	401	74	402	PF01546.25	Peptidase_M20	Family	1	206	353	112.9	1.4e-32	1	CL0035
tr|Q4J8C5|Q4J8C5_SULAC Succinyl-diaminopimelate desuccinylase OS=Sulfolobus acidocaldarius (strain ATCC 33909 / DSM 639 / JCM 8929 / NBRC 15157 / NCIMB 11770) GN=dapE PE=4 SV=1	68	380	68	381	PF01546.25	Peptidase_M20	Family	1	206	329	130.7	5.1e-38	1	CL0035
tr|Q4J819|Q4J819_SULAC Peptidase OS=Sulfolobus acidocaldarius (strain ATCC 33909 / DSM 639 / JCM 8929 / NBRC 15157 / NCIMB 11770) GN=Saci_1757 PE=4 SV=1	68	425	68	428	PF01546.25	Peptidase_M20	Family	1	204	369	123	1.2e-35	1	CL0035
tr|Q4J701|Q4J701_SULAC Acetylornithine deacetylase OS=Sulfolobus acidocaldarius (strain ATCC 33909 / DSM 639 / JCM 8929 / NBRC 15157 / NCIMB 11770) GN=argE PE=4 SV=1	89	406	89	407	PF01546.25	Peptidase_M20	Family	1	206	331	125.4	2.1e-36	1	CL0035
tr|Q4JAP7|Q4JAP7_SULAC Peptidase OS=Sulfolobus acidocaldarius (strain ATCC 33909 / DSM 639 / JCM 8929 / NBRC 15157 / NCIMB 11770) GN=Saci_0756 PE=4 SV=1	63	340	63	341	PF01546.25	Peptidase_M20	Family	1	206	305	91.3	5.8e-26	1	CL0035
tr|Q4JBN8|Q4JBN8_SULAC Peptidase OS=Sulfolobus acidocaldarius (strain ATCC 33909 / DSM 639 / JCM 8929 / NBRC 15157 / NCIMB 11770) GN=Saci_0375 PE=4 SV=1	65	419	65	420	PF01546.25	Peptidase_M20	Family	1	206	363	123.1	1.1e-35	1	CL0035
sp|Q4JAG1|KAE1_SULAC tRNA N6-adenosine threonylcarbamoyltransferase OS=Sulfolobus acidocaldarius (strain ATCC 33909 / DSM 639 / JCM 8929 / NBRC 15157 / NCIMB 11770) GN=kae1 PE=3 SV=1	27	299	26	299	PF00814.22	Peptidase_M22	Family	2	271	276	261.3	1.1e-77	1	CL0108
tr|Q4JBS1|Q4JBS1_SULAC Conserved protein OS=Sulfolobus acidocaldarius (strain ATCC 33909 / DSM 639 / JCM 8929 / NBRC 15157 / NCIMB 11770) GN=Saci_0342 PE=4 SV=1	25	118	23	123	PF01551.19	Peptidase_M23	Family	4	86	95	24.8	1.7e-05	1	CL0105
tr|Q4JA08|Q4JA08_SULAC X-prodipeptidase OS=Sulfolobus acidocaldarius (strain ATCC 33909 / DSM 639 / JCM 8929 / NBRC 15157 / NCIMB 11770) GN=Saci_1015 PE=3 SV=1	134	334	133	335	PF00557.21	Peptidase_M24	Domain	2	208	207	199.1	6e-59	1	No_clan
tr|Q4J8P6|Q4J8P6_SULAC Methionine aminopeptidase OS=Sulfolobus acidocaldarius (strain ATCC 33909 / DSM 639 / JCM 8929 / NBRC 15157 / NCIMB 11770) GN=map PE=3 SV=1	7	289	7	291	PF00557.21	Peptidase_M24	Domain	1	207	294	146.7	6.8e-43	1	No_clan
tr|Q4J8S7|Q4J8S7_SULAC Xaa-Pro dipeptidase OS=Sulfolobus acidocaldarius (strain ATCC 33909 / DSM 639 / JCM 8929 / NBRC 15157 / NCIMB 11770) GN=pepQ PE=3 SV=1	149	352	149	352	PF00557.21	Peptidase_M24	Domain	1	209	210	214.7	1.1e-63	1	No_clan
tr|Q4J8B0|Q4J8B0_SULAC Thermostable carboxypeptidase OS=Sulfolobus acidocaldarius (strain ATCC 33909 / DSM 639 / JCM 8929 / NBRC 15157 / NCIMB 11770) GN=taq PE=4 SV=1	8	487	1	487	PF02074.12	Peptidase_M32	Family	8	495	489	346.9	2e-103	1	CL0126
sp|Q4JAE2|HTPX1_SULAC Protease HtpX homolog 1 OS=Sulfolobus acidocaldarius (strain ATCC 33909 / DSM 639 / JCM 8929 / NBRC 15157 / NCIMB 11770) GN=htpX1 PE=3 SV=1	72	301	69	304	PF01435.15	Peptidase_M48	Domain	7	193	240	100.9	7e-29	1	CL0126
sp|Q4JBJ9|HTPX2_SULAC Protease HtpX homolog 2 OS=Sulfolobus acidocaldarius (strain ATCC 33909 / DSM 639 / JCM 8929 / NBRC 15157 / NCIMB 11770) GN=htpX2 PE=3 SV=1	72	310	68	312	PF01435.15	Peptidase_M48	Domain	5	194	243	87.2	1.1e-24	1	CL0126
tr|Q4J896|Q4J896_SULAC Conserved membrane protein OS=Sulfolobus acidocaldarius (strain ATCC 33909 / DSM 639 / JCM 8929 / NBRC 15157 / NCIMB 11770) GN=Saci_1675 PE=3 SV=1	63	257	60	259	PF01435.15	Peptidase_M48	Domain	4	194	219	73.9	1.3e-20	1	CL0126
tr|Q4JCI4|Q4JCI4_SULAC Conserved protein OS=Sulfolobus acidocaldarius (strain ATCC 33909 / DSM 639 / JCM 8929 / NBRC 15157 / NCIMB 11770) GN=Saci_0068 PE=4 SV=1	114	347	114	349	PF02163.19	Peptidase_M50	Family	1	248	272	78	5.9e-22	1	CL0126
sp|Q4JB73|AMZA_SULAC Archaemetzincin OS=Sulfolobus acidocaldarius (strain ATCC 33909 / DSM 639 / JCM 8929 / NBRC 15157 / NCIMB 11770) GN=amzA PE=3 SV=1	16	172	3	173	PF07998.8	Peptidase_M54	Family	21	193	178	126.4	1.2e-36	1	CL0126
tr|Q4J847|Q4J847_SULAC Trypsin-like serine protease OS=Sulfolobus acidocaldarius (strain ATCC 33909 / DSM 639 / JCM 8929 / NBRC 15157 / NCIMB 11770) GN=Saci_1724 PE=4 SV=1	212	321	208	323	PF05299.9	Peptidase_M61	Family	5	116	112	110.3	6.2e-32	1	CL0126
tr|Q4J7Y0|Q4J7Y0_SULAC Membrane protein OS=Sulfolobus acidocaldarius (strain ATCC 33909 / DSM 639 / JCM 8929 / NBRC 15157 / NCIMB 11770) GN=Saci_1795 PE=4 SV=1	50	126	49	128	PF00717.20	Peptidase_S24	Domain	4	68	77	22	0.0001	1	CL0299
tr|Q4J6J4|Q4J6J4_SULAC Tricorn protease homolog OS=Sulfolobus acidocaldarius (strain ATCC 33909 / DSM 639 / JCM 8929 / NBRC 15157 / NCIMB 11770) GN=Saci_2301 PE=3 SV=1	824	979	824	979	PF03572.15	Peptidase_S41	Family	1	166	169	76.8	1.3e-21	1	CL0127
tr|Q4J704|Q4J704_SULAC Peptidase OS=Sulfolobus acidocaldarius (strain ATCC 33909 / DSM 639 / JCM 8929 / NBRC 15157 / NCIMB 11770) GN=Saci_2128 PE=4 SV=1	7	278	5	283	PF03576.11	Peptidase_S58	Family	6	282	297	110.3	1.1e-31	1	No_clan
tr|Q4J6C8|Q4J6C8_SULAC Conserved Archaeal membrane protein OS=Sulfolobus acidocaldarius (strain ATCC 33909 / DSM 639 / JCM 8929 / NBRC 15157 / NCIMB 11770) GN=Saci_2374 PE=4 SV=1	250	454	238	462	PF00082.19	Peptidase_S8	Domain	80	265	229	24.6	1.2e-05	1	No_clan
tr|Q4J9N4|Q4J9N4_SULAC Conserved protein OS=Sulfolobus acidocaldarius (strain ATCC 33909 / DSM 639 / JCM 8929 / NBRC 15157 / NCIMB 11770) GN=Saci_1147 PE=4 SV=1	282	483	250	499	PF00082.19	Peptidase_S8	Domain	104	265	221	27.4	1.6e-06	1	No_clan
tr|Q4J6Y4|Q4J6Y4_SULAC Dipeptidyl aminopeptidases/acylaminoacyl-peptidase OS=Sulfolobus acidocaldarius (strain ATCC 33909 / DSM 639 / JCM 8929 / NBRC 15157 / NCIMB 11770) GN=Saci_2155 PE=4 SV=1	373	546	365	567	PF00326.18	Peptidase_S9	Domain	10	187	179	130.3	6e-38	1	CL0028
tr|Q4J892|Q4J892_SULAC Conserved Prokaryal protein OS=Sulfolobus acidocaldarius (strain ATCC 33909 / DSM 639 / JCM 8929 / NBRC 15157 / NCIMB 11770) GN=Saci_1679 PE=4 SV=1	375	584	371	585	PF00326.18	Peptidase_S9	Domain	5	210	214	167.3	3e-49	1	CL0028
tr|Q4J8Y3|Q4J8Y3_SULAC Phosphoenolpyruvate synthase OS=Sulfolobus acidocaldarius (strain ATCC 33909 / DSM 639 / JCM 8929 / NBRC 15157 / NCIMB 11770) GN=Saci_1417 PE=3 SV=1	378	449	377	449	PF00391.20	PEP-utilizers	Family	2	73	72	99.8	4.6e-29	1	No_clan
tr|Q4J8Y3|Q4J8Y3_SULAC Phosphoenolpyruvate synthase OS=Sulfolobus acidocaldarius (strain ATCC 33909 / DSM 639 / JCM 8929 / NBRC 15157 / NCIMB 11770) GN=Saci_1417 PE=3 SV=1	475	777	471	778	PF02896.15	PEP-utilizers_C	Domain	7	293	310	273.8	1.4e-81	1	CL0151
tr|Q4J9G4|Q4J9G4_SULAC Conserved periplasmic binding protein OS=Sulfolobus acidocaldarius (strain ATCC 33909 / DSM 639 / JCM 8929 / NBRC 15157 / NCIMB 11770) GN=Saci_1220 PE=4 SV=1	49	277	49	279	PF01497.15	Peripla_BP_2	Domain	1	234	241	71.2	8.4e-20	1	CL0553
tr|Q4J6H3|Q4J6H3_SULAC Vitamin B12 transport protein OS=Sulfolobus acidocaldarius (strain ATCC 33909 / DSM 639 / JCM 8929 / NBRC 15157 / NCIMB 11770) GN=btuF PE=4 SV=1	22	213	22	234	PF01497.15	Peripla_BP_2	Domain	1	202	202	48.2	8.8e-13	1	CL0553
tr|Q4J710|Q4J710_SULAC Uncharacterized protein OS=Sulfolobus acidocaldarius (strain ATCC 33909 / DSM 639 / JCM 8929 / NBRC 15157 / NCIMB 11770) GN=Saci_2122 PE=4 SV=1	87	350	87	353	PF13407.3	Peripla_BP_4	Family	1	254	270	157.1	5.5e-46	1	CL0144
tr|Q4JBZ1|Q4JBZ1_SULAC Ribokinase OS=Sulfolobus acidocaldarius (strain ATCC 33909 / DSM 639 / JCM 8929 / NBRC 15157 / NCIMB 11770) GN=rbsK PE=4 SV=1	2	273	1	279	PF00294.21	PfkB	Family	4	295	294	176.6	6.2e-52	1	CL0118
tr|Q4JC34|Q4JC34_SULAC 2-keto-3-deoxygluconate kinase OS=Sulfolobus acidocaldarius (strain ATCC 33909 / DSM 639 / JCM 8929 / NBRC 15157 / NCIMB 11770) GN=kdgK PE=4 SV=1	3	297	1	299	PF00294.21	PfkB	Family	3	300	306	139.8	9.9e-41	1	CL0118
tr|Q4JB81|Q4JB81_SULAC Carbohydrate kinase OS=Sulfolobus acidocaldarius (strain ATCC 33909 / DSM 639 / JCM 8929 / NBRC 15157 / NCIMB 11770) GN=Saci_0553 PE=3 SV=1	6	144	2	153	PF00294.21	PfkB	Family	5	144	143	48.4	7.2e-13	1	CL0118
tr|Q4JB81|Q4JB81_SULAC Carbohydrate kinase OS=Sulfolobus acidocaldarius (strain ATCC 33909 / DSM 639 / JCM 8929 / NBRC 15157 / NCIMB 11770) GN=Saci_0553 PE=3 SV=1	179	267	153	271	PF00294.21	PfkB	Family	207	298	92	66.6	2e-18	1	CL0118
tr|Q4JC52|Q4JC52_SULAC 2-oxoglutarate synthase subunit B OS=Sulfolobus acidocaldarius (strain ATCC 33909 / DSM 639 / JCM 8929 / NBRC 15157 / NCIMB 11770) GN=korB PE=4 SV=1	196	266	196	268	PF12367.5	PFO_beta_C	Family	1	63	73	81.6	3.1e-23	1	No_clan
tr|Q4J6I8|Q4J6I8_SULAC 2-oxoglutarate synthase subunit B OS=Sulfolobus acidocaldarius (strain ATCC 33909 / DSM 639 / JCM 8929 / NBRC 15157 / NCIMB 11770) GN=korB PE=4 SV=1	196	268	196	270	PF12367.5	PFO_beta_C	Family	1	62	73	85.9	1.4e-24	1	No_clan
tr|Q4J6I9|Q4J6I9_SULAC Pyruvate flavodoxin/ferredoxin oxidoreductase OS=Sulfolobus acidocaldarius (strain ATCC 33909 / DSM 639 / JCM 8929 / NBRC 15157 / NCIMB 11770) GN=Saci_2306 PE=4 SV=1	506	600	506	600	PF17147.1	PFOR_II	Domain	1	102	102	39.1	6.6e-10	1	CL0591
tr|Q4J6P3|Q4J6P3_SULAC Pyruvate synthase alpha chain OS=Sulfolobus acidocaldarius (strain ATCC 33909 / DSM 639 / JCM 8929 / NBRC 15157 / NCIMB 11770) GN=porA PE=4 SV=1	263	359	263	362	PF17147.1	PFOR_II	Domain	1	99	99	92.9	1.1e-26	1	CL0591
tr|Q4J854|Q4J854_SULAC Conserved Archaeal protein OS=Sulfolobus acidocaldarius (strain ATCC 33909 / DSM 639 / JCM 8929 / NBRC 15157 / NCIMB 11770) GN=Saci_1727 PE=4 SV=1	211	264	210	264	PF08823.8	PG_binding_2	Domain	2	74	73	49.6	3.3e-13	1	CL0244
sp|Q4J939|PGK_SULAC Phosphoglycerate kinase OS=Sulfolobus acidocaldarius (strain ATCC 33909 / DSM 639 / JCM 8929 / NBRC 15157 / NCIMB 11770) GN=pgk PE=3 SV=1	12	395	12	396	PF00162.16	PGK	Domain	1	373	396	334.3	7.8e-100	1	No_clan
tr|Q4JAK3|Q4JAK3_SULAC Phosphoglucomutase/phosphomannomutase OS=Sulfolobus acidocaldarius (strain ATCC 33909 / DSM 639 / JCM 8929 / NBRC 15157 / NCIMB 11770) GN=Saci_0806 PE=3 SV=1	3	133	2	135	PF02878.13	PGM_PMM_I	Domain	2	136	135	142.9	4.5e-42	1	No_clan
tr|Q4JAK3|Q4JAK3_SULAC Phosphoglucomutase/phosphomannomutase OS=Sulfolobus acidocaldarius (strain ATCC 33909 / DSM 639 / JCM 8929 / NBRC 15157 / NCIMB 11770) GN=Saci_0806 PE=3 SV=1	154	254	153	254	PF02879.13	PGM_PMM_II	Domain	2	103	102	79.2	2.6e-22	1	No_clan
tr|Q4JAK3|Q4JAK3_SULAC Phosphoglucomutase/phosphomannomutase OS=Sulfolobus acidocaldarius (strain ATCC 33909 / DSM 639 / JCM 8929 / NBRC 15157 / NCIMB 11770) GN=Saci_0806 PE=3 SV=1	260	370	258	371	PF02880.13	PGM_PMM_III	Domain	3	113	113	67	1.4e-18	1	No_clan
tr|Q4JAK3|Q4JAK3_SULAC Phosphoglucomutase/phosphomannomutase OS=Sulfolobus acidocaldarius (strain ATCC 33909 / DSM 639 / JCM 8929 / NBRC 15157 / NCIMB 11770) GN=Saci_0806 PE=3 SV=1	403	448	372	452	PF00408.17	PGM_PMM_IV	Family	24	70	47	37.4	2e-09	1	No_clan
tr|Q4J8S9|Q4J8S9_SULAC Integrase/recombinase XerD OS=Sulfolobus acidocaldarius (strain ATCC 33909 / DSM 639 / JCM 8929 / NBRC 15157 / NCIMB 11770) GN=Saci_1490 PE=4 SV=1	16	68	15	76	PF13495.3	Phage_int_SAM_4	Domain	3	56	54	33.5	3.8e-08	1	CL0469
tr|Q4JB03|Q4JB03_SULAC PNOB8-type integrase OS=Sulfolobus acidocaldarius (strain ATCC 33909 / DSM 639 / JCM 8929 / NBRC 15157 / NCIMB 11770) GN=Saci_0637 PE=4 SV=1	231	389	225	392	PF00589.19	Phage_integrase	Family	8	154	176	47.3	1.8e-12	1	CL0382
tr|Q4J8S9|Q4J8S9_SULAC Integrase/recombinase XerD OS=Sulfolobus acidocaldarius (strain ATCC 33909 / DSM 639 / JCM 8929 / NBRC 15157 / NCIMB 11770) GN=Saci_1490 PE=4 SV=1	122	273	120	275	PF00589.19	Phage_integrase	Family	3	169	167	129.2	1.2e-37	1	CL0382
tr|Q4JBZ8|Q4JBZ8_SULAC Phosphate transporter OS=Sulfolobus acidocaldarius (strain ATCC 33909 / DSM 639 / JCM 8929 / NBRC 15157 / NCIMB 11770) GN=Saci_0265 PE=4 SV=1	23	281	23	290	PF01384.17	PHO4	Family	1	323	325	61.6	5.8e-17	1	No_clan
tr|Q4JBZ8|Q4JBZ8_SULAC Phosphate transporter OS=Sulfolobus acidocaldarius (strain ATCC 33909 / DSM 639 / JCM 8929 / NBRC 15157 / NCIMB 11770) GN=Saci_0265 PE=4 SV=1	247	320	244	322	PF01384.17	PHO4	Family	68	143	76	35.1	6.8e-09	1	No_clan
tr|Q4JA65|Q4JA65_SULAC Conserved protein OS=Sulfolobus acidocaldarius (strain ATCC 33909 / DSM 639 / JCM 8929 / NBRC 15157 / NCIMB 11770) GN=Saci_0953 PE=4 SV=1	13	255	13	255	PF08543.9	Phos_pyr_kin	Family	1	246	249	227.2	1.8e-67	1	CL0118
tr|Q4JBZ0|Q4JBZ0_SULAC Phosphomethylpyrimidine kinase OS=Sulfolobus acidocaldarius (strain ATCC 33909 / DSM 639 / JCM 8929 / NBRC 15157 / NCIMB 11770) GN=thiD PE=4 SV=1	14	254	14	254	PF08543.9	Phos_pyr_kin	Family	1	246	246	273.9	1e-81	1	CL0118
sp|Q4JAH5|APGM_SULAC 2,3-bisphosphoglycerate-independent phosphoglycerate mutase OS=Sulfolobus acidocaldarius (strain ATCC 33909 / DSM 639 / JCM 8929 / NBRC 15157 / NCIMB 11770) GN=apgM PE=3 SV=1	41	212	41	212	PF10143.6	PhosphMutase	Family	2	170	176	181.2	1.3e-53	1	No_clan
tr|Q4JA91|Q4JA91_SULAC Conserved thermophile protein OS=Sulfolobus acidocaldarius (strain ATCC 33909 / DSM 639 / JCM 8929 / NBRC 15157 / NCIMB 11770) GN=Saci_0926 PE=4 SV=1	55	259	53	311	PF01663.19	Phosphodiest	Family	27	246	224	61.5	9e-17	1	CL0088
tr|Q4JAM4|Q4JAM4_SULAC Conserved Crenarchaeal protein OS=Sulfolobus acidocaldarius (strain ATCC 33909 / DSM 639 / JCM 8929 / NBRC 15157 / NCIMB 11770) GN=Saci_0782 PE=4 SV=1	3	480	3	481	PF01663.19	Phosphodiest	Family	1	356	520	112.2	3.7e-32	1	CL0088
tr|Q4J806|Q4J806_SULAC Membrane associated phosphoesterase OS=Sulfolobus acidocaldarius (strain ATCC 33909 / DSM 639 / JCM 8929 / NBRC 15157 / NCIMB 11770) GN=Saci_1769 PE=4 SV=1	32	345	32	345	PF04185.11	Phosphoesterase	Family	1	356	357	245.4	8.8e-73	1	CL0088
tr|Q4J9P7|Q4J9P7_SULAC Phospholipase OS=Sulfolobus acidocaldarius (strain ATCC 33909 / DSM 639 / JCM 8929 / NBRC 15157 / NCIMB 11770) GN=Saci_1131 PE=4 SV=1	31	370	31	370	PF04185.11	Phosphoesterase	Family	1	356	375	240.4	2.8e-71	1	CL0088
tr|Q4JBW9|Q4JBW9_SULAC Glycosyl transferase OS=Sulfolobus acidocaldarius (strain ATCC 33909 / DSM 639 / JCM 8929 / NBRC 15157 / NCIMB 11770) GN=Saci_0294 PE=3 SV=1	269	473	261	490	PF00343.17	Phosphorylase	Family	416	642	229	45	4.5e-12	1	CL0113
tr|Q4J8G9|Q4J8G9_SULAC Conserved Archaeal protein OS=Sulfolobus acidocaldarius (strain ATCC 33909 / DSM 639 / JCM 8929 / NBRC 15157 / NCIMB 11770) GN=Saci_1600 PE=4 SV=1	146	234	144	235	PF01895.16	PhoU	Domain	3	88	89	60.1	1.9e-16	1	CL0297
tr|Q4JBZ7|Q4JBZ7_SULAC Conserved Archaeal protein OS=Sulfolobus acidocaldarius (strain ATCC 33909 / DSM 639 / JCM 8929 / NBRC 15157 / NCIMB 11770) GN=Saci_0266 PE=4 SV=1	10	216	5	217	PF01865.13	PhoU_div	Family	6	213	210	35.6	5.4e-09	1	CL0297
tr|Q4JAF3|Q4JAF3_SULAC Conserved protein OS=Sulfolobus acidocaldarius (strain ATCC 33909 / DSM 639 / JCM 8929 / NBRC 15157 / NCIMB 11770) GN=Saci_0859 PE=4 SV=1	116	205	102	207	PF01865.13	PhoU_div	Family	121	211	91	30.3	2.2e-07	1	CL0297
tr|Q4J8Y9|Q4J8Y9_SULAC Conserved Archaeal protein OS=Sulfolobus acidocaldarius (strain ATCC 33909 / DSM 639 / JCM 8929 / NBRC 15157 / NCIMB 11770) GN=Saci_1410 PE=4 SV=1	129	182	127	183	PF13263.3	PHP_C	Domain	3	55	54	50.1	1.5e-13	1	CL0034
tr|Q4JBU0|Q4JBU0_SULAC Conserved protein OS=Sulfolobus acidocaldarius (strain ATCC 33909 / DSM 639 / JCM 8929 / NBRC 15157 / NCIMB 11770) GN=Saci_0323 PE=4 SV=1	3	123	3	126	PF01850.18	PIN	Domain	1	119	122	58.1	1e-15	1	CL0280
tr|Q4J7E1|Q4J7E1_SULAC Uncharacterized protein OS=Sulfolobus acidocaldarius (strain ATCC 33909 / DSM 639 / JCM 8929 / NBRC 15157 / NCIMB 11770) GN=Saci_1985 PE=4 SV=1	5	121	4	125	PF01850.18	PIN	Domain	2	117	118	52.4	6.2e-14	1	CL0280
tr|Q4J7H6|Q4J7H6_SULAC Conserved protein OS=Sulfolobus acidocaldarius (strain ATCC 33909 / DSM 639 / JCM 8929 / NBRC 15157 / NCIMB 11770) GN=Saci_1953 PE=4 SV=1	5	122	5	128	PF01850.18	PIN	Domain	1	116	118	66.6	2.5e-18	1	CL0280
tr|Q4J757|Q4J757_SULAC Conserved Crenarchaeal protein OS=Sulfolobus acidocaldarius (strain ATCC 33909 / DSM 639 / JCM 8929 / NBRC 15157 / NCIMB 11770) GN=Saci_2080 PE=4 SV=1	3	114	3	116	PF01850.18	PIN	Domain	1	120	122	24.2	3.5e-05	1	CL0280
tr|Q4JAH9|Q4JAH9_SULAC Conserved protein OS=Sulfolobus acidocaldarius (strain ATCC 33909 / DSM 639 / JCM 8929 / NBRC 15157 / NCIMB 11770) GN=Saci_0833 PE=4 SV=1	13	118	13	122	PF01850.18	PIN	Domain	1	118	118	26.2	8e-06	1	CL0280
tr|Q4JBF3|Q4JBF3_SULAC Conserved Archaeal protein OS=Sulfolobus acidocaldarius (strain ATCC 33909 / DSM 639 / JCM 8929 / NBRC 15157 / NCIMB 11770) GN=Saci_0467 PE=4 SV=1	2	113	2	114	PF01850.18	PIN	Domain	1	121	126	40.7	2.6e-10	1	CL0280
tr|Q4J6V2|Q4J6V2_SULAC Uncharacterized protein OS=Sulfolobus acidocaldarius (strain ATCC 33909 / DSM 639 / JCM 8929 / NBRC 15157 / NCIMB 11770) GN=Saci_2192 PE=4 SV=1	12	130	11	133	PF01850.18	PIN	Domain	2	119	122	27.2	4.1e-06	1	CL0280
tr|Q4J7F8|Q4J7F8_SULAC Conserved Archaeal protein OS=Sulfolobus acidocaldarius (strain ATCC 33909 / DSM 639 / JCM 8929 / NBRC 15157 / NCIMB 11770) GN=Saci_1981 PE=4 SV=1	3	125	2	126	PF01850.18	PIN	Domain	2	121	133	42.1	9.8e-11	1	CL0280
tr|Q4J7I3|Q4J7I3_SULAC Conserved protein OS=Sulfolobus acidocaldarius (strain ATCC 33909 / DSM 639 / JCM 8929 / NBRC 15157 / NCIMB 11770) GN=Saci_1945 PE=4 SV=1	6	107	2	111	PF01850.18	PIN	Domain	25	118	103	30.3	4.3e-07	1	CL0280
tr|Q4J7J1|Q4J7J1_SULAC Conserved protein OS=Sulfolobus acidocaldarius (strain ATCC 33909 / DSM 639 / JCM 8929 / NBRC 15157 / NCIMB 11770) GN=Saci_1937 PE=4 SV=1	6	116	5	123	PF01850.18	PIN	Domain	2	115	115	40.6	2.8e-10	1	CL0280
tr|Q4J7A5|Q4J7A5_SULAC Ribonuclease VapC OS=Sulfolobus acidocaldarius (strain ATCC 33909 / DSM 639 / JCM 8929 / NBRC 15157 / NCIMB 11770) GN=vapC PE=3 SV=1	8	122	7	123	PF01850.18	PIN	Domain	2	121	121	54	2e-14	1	CL0280
tr|Q4J7Y5|Q4J7Y5_SULAC Conserved Crenarchaeal protein OS=Sulfolobus acidocaldarius (strain ATCC 33909 / DSM 639 / JCM 8929 / NBRC 15157 / NCIMB 11770) GN=Saci_1790 PE=4 SV=1	3	120	2	125	PF01850.18	PIN	Domain	2	118	121	36.4	5.8e-09	1	CL0280
tr|Q4J9E8|Q4J9E8_SULAC Conserved Archaeal protein OS=Sulfolobus acidocaldarius (strain ATCC 33909 / DSM 639 / JCM 8929 / NBRC 15157 / NCIMB 11770) GN=Saci_1236 PE=4 SV=1	4	116	3	120	PF01850.18	PIN	Domain	2	115	116	47.4	2.3e-12	1	CL0280
tr|Q4J7H4|Q4J7H4_SULAC Ribonuclease VapC OS=Sulfolobus acidocaldarius (strain ATCC 33909 / DSM 639 / JCM 8929 / NBRC 15157 / NCIMB 11770) GN=vapC PE=3 SV=1	3	123	3	124	PF01850.18	PIN	Domain	1	121	125	66.8	2.1e-18	1	CL0280
tr|Q4JCM3|Q4JCM3_SULAC Conserved Archaeal protein OS=Sulfolobus acidocaldarius (strain ATCC 33909 / DSM 639 / JCM 8929 / NBRC 15157 / NCIMB 11770) GN=Saci_0026 PE=4 SV=1	5	90	5	90	PF17146.1	PIN_6	Family	1	89	91	63.1	2.3e-17	1	CL0280
tr|Q4J6J9|Q4J6J9_SULAC Pirin-related protein OS=Sulfolobus acidocaldarius (strain ATCC 33909 / DSM 639 / JCM 8929 / NBRC 15157 / NCIMB 11770) GN=Saci_2297 PE=3 SV=1	20	132	19	132	PF02678.13	Pirin	Family	2	108	118	120.2	3.3e-35	1	CL0029
tr|Q4J6J9|Q4J6J9_SULAC Pirin-related protein OS=Sulfolobus acidocaldarius (strain ATCC 33909 / DSM 639 / JCM 8929 / NBRC 15157 / NCIMB 11770) GN=Saci_2297 PE=3 SV=1	190	282	185	283	PF05726.10	Pirin_C	Domain	6	103	99	83.2	1.3e-23	1	CL0029
tr|Q4J8C0|Q4J8C0_SULAC Pyruvate kinase OS=Sulfolobus acidocaldarius (strain ATCC 33909 / DSM 639 / JCM 8929 / NBRC 15157 / NCIMB 11770) GN=Saci_1648 PE=3 SV=1	4	316	3	321	PF00224.18	PK	Family	2	343	342	272.4	4.1e-81	1	CL0151
tr|Q4J8C0|Q4J8C0_SULAC Pyruvate kinase OS=Sulfolobus acidocaldarius (strain ATCC 33909 / DSM 639 / JCM 8929 / NBRC 15157 / NCIMB 11770) GN=Saci_1648 PE=3 SV=1	328	437	328	438	PF02887.13	PK_C	Domain	1	116	116	75.3	4e-21	1	No_clan
tr|Q4J9X9|Q4J9X9_SULAC Conserved protein OS=Sulfolobus acidocaldarius (strain ATCC 33909 / DSM 639 / JCM 8929 / NBRC 15157 / NCIMB 11770) GN=Saci_1041 PE=3 SV=1	333	630	333	632	PF00069.22	Pkinase	Domain	1	260	307	118.9	2.2e-34	1	CL0016
tr|Q4J7Q7|Q4J7Q7_SULAC Membrane bound kinase OS=Sulfolobus acidocaldarius (strain ATCC 33909 / DSM 639 / JCM 8929 / NBRC 15157 / NCIMB 11770) GN=Saci_1869 PE=3 SV=1	400	712	400	713	PF00069.22	Pkinase	Domain	1	260	321	105.8	2.1e-30	1	CL0016
tr|Q4J9K4|Q4J9K4_SULAC Conserved protein kinase domain protein OS=Sulfolobus acidocaldarius (strain ATCC 33909 / DSM 639 / JCM 8929 / NBRC 15157 / NCIMB 11770) GN=Saci_1181 PE=3 SV=1	317	619	317	621	PF00069.22	Pkinase	Domain	1	260	312	120.3	8.2e-35	1	CL0016
tr|Q4J9J0|Q4J9J0_SULAC Conserved protein OS=Sulfolobus acidocaldarius (strain ATCC 33909 / DSM 639 / JCM 8929 / NBRC 15157 / NCIMB 11770) GN=Saci_1193 PE=3 SV=1	366	628	366	634	PF00069.22	Pkinase	Domain	1	242	274	94.6	5.8e-27	1	CL0016
tr|Q4J879|Q4J879_SULAC Kinase OS=Sulfolobus acidocaldarius (strain ATCC 33909 / DSM 639 / JCM 8929 / NBRC 15157 / NCIMB 11770) GN=Saci_1694 PE=4 SV=1	109	400	109	402	PF00069.22	Pkinase	Domain	1	259	297	134.9	2.9e-39	1	CL0016
sp|P49978|SECY_SULAC Protein translocase subunit SecY OS=Sulfolobus acidocaldarius (strain ATCC 33909 / DSM 639 / JCM 8929 / NBRC 15157 / NCIMB 11770) GN=secY PE=3 SV=1	38	73	38	73	PF10559.6	Plug_translocon	Domain	1	35	36	35.2	7.1e-09	1	No_clan
tr|Q4JA01|Q4JA01_SULAC Conserved Prokaryal protein OS=Sulfolobus acidocaldarius (strain ATCC 33909 / DSM 639 / JCM 8929 / NBRC 15157 / NCIMB 11770) GN=Saci_1017 PE=4 SV=1	10	279	2	280	PF01523.13	PmbA_TldD	Family	26	250	292	119.1	2.4e-34	1	No_clan
tr|Q4J8D2|Q4J8D2_SULAC Conserved Archaeal protein OS=Sulfolobus acidocaldarius (strain ATCC 33909 / DSM 639 / JCM 8929 / NBRC 15157 / NCIMB 11770) GN=Saci_1639 PE=4 SV=1	23	295	18	295	PF01523.13	PmbA_TldD	Family	8	252	287	118.8	3e-34	1	No_clan
tr|Q4J9Z9|Q4J9Z9_SULAC Conserved Archaeal protein OS=Sulfolobus acidocaldarius (strain ATCC 33909 / DSM 639 / JCM 8929 / NBRC 15157 / NCIMB 11770) GN=Saci_1018 PE=4 SV=1	17	283	17	283	PF01523.13	PmbA_TldD	Family	1	251	291	110.8	8.6e-32	1	No_clan
tr|Q4J8D3|Q4J8D3_SULAC Conserved Archaeal protein OS=Sulfolobus acidocaldarius (strain ATCC 33909 / DSM 639 / JCM 8929 / NBRC 15157 / NCIMB 11770) GN=Saci_1638 PE=4 SV=1	14	299	14	300	PF01523.13	PmbA_TldD	Family	1	250	299	144.6	3.9e-42	1	No_clan
tr|Q4JC25|Q4JC25_SULAC Conserved Archaeal protein OS=Sulfolobus acidocaldarius (strain ATCC 33909 / DSM 639 / JCM 8929 / NBRC 15157 / NCIMB 11770) GN=Saci_0237 PE=4 SV=1	128	201	114	201	PF01523.13	PmbA_TldD	Family	175	252	82	50.2	2.6e-13	1	No_clan
sp|Q4J9L3|MSRA_SULAC Peptide methionine sulfoxide reductase MsrA OS=Sulfolobus acidocaldarius (strain ATCC 33909 / DSM 639 / JCM 8929 / NBRC 15157 / NCIMB 11770) GN=msrA PE=3 SV=2	4	154	3	154	PF01625.18	PMSR	Family	2	153	153	219.1	2.6e-65	1	No_clan
tr|Q4JBJ5|Q4JBJ5_SULAC Conserved Archaeal membrane protein OS=Sulfolobus acidocaldarius (strain ATCC 33909 / DSM 639 / JCM 8929 / NBRC 15157 / NCIMB 11770) GN=Saci_0421 PE=4 SV=1	82	228	81	239	PF13231.3	PMT_2	Family	2	147	154	33.5	4e-08	1	CL0111
tr|Q4J9N3|Q4J9N3_SULAC Conserved Archaeal protein OS=Sulfolobus acidocaldarius (strain ATCC 33909 / DSM 639 / JCM 8929 / NBRC 15157 / NCIMB 11770) GN=Saci_1148 PE=4 SV=1	76	430	67	442	PF12222.5	PNGaseA	Family	21	403	389	110.4	8.7e-32	1	No_clan
tr|Q4JA23|Q4JA23_SULAC 5'-methylthioadenosine phosphorylase OS=Sulfolobus acidocaldarius (strain ATCC 33909 / DSM 639 / JCM 8929 / NBRC 15157 / NCIMB 11770) GN=Saci_0997 PE=3 SV=1	9	247	9	248	PF01048.17	PNP_UDP_1	Domain	1	233	243	160.5	3.4e-47	1	CL0408
tr|Q4J9D7|Q4J9D7_SULAC 5'-methylthioadenosine phosphorylase OS=Sulfolobus acidocaldarius (strain ATCC 33909 / DSM 639 / JCM 8929 / NBRC 15157 / NCIMB 11770) GN=mtaP PE=4 SV=1	16	221	15	234	PF01048.17	PNP_UDP_1	Domain	2	213	214	128.9	1.6e-37	1	CL0408
sp|P39464|GGPS_SULAC Geranylgeranyl diphosphate synthase OS=Sulfolobus acidocaldarius (strain ATCC 33909 / DSM 639 / JCM 8929 / NBRC 15157 / NCIMB 11770) GN=gds PE=1 SV=1	29	274	27	281	PF00348.14	polyprenyl_synt	Domain	3	250	252	242.2	4.1e-72	1	No_clan
tr|Q4JA25|Q4JA25_SULAC Polyprenyl synthetase OS=Sulfolobus acidocaldarius (strain ATCC 33909 / DSM 639 / JCM 8929 / NBRC 15157 / NCIMB 11770) GN=Saci_0995 PE=3 SV=1	32	213	29	221	PF00348.14	polyprenyl_synt	Domain	6	205	200	114.1	4.9e-33	1	No_clan
tr|Q4J7M3|Q4J7M3_SULAC Conserved protein OS=Sulfolobus acidocaldarius (strain ATCC 33909 / DSM 639 / JCM 8929 / NBRC 15157 / NCIMB 11770) GN=Saci_1905 PE=4 SV=1	166	301	133	306	PF13440.3	Polysacc_synt_3	Family	146	284	139	34.7	9.9e-09	1	CL0222
tr|Q4J6I9|Q4J6I9_SULAC Pyruvate flavodoxin/ferredoxin oxidoreductase OS=Sulfolobus acidocaldarius (strain ATCC 33909 / DSM 639 / JCM 8929 / NBRC 15157 / NCIMB 11770) GN=Saci_2306 PE=4 SV=1	7	206	4	207	PF01558.15	POR	Family	2	176	206	117.8	5e-34	1	No_clan
tr|Q4J6P4|Q4J6P4_SULAC Pyruvate/ketoisovalerate oxidoreductases common gamma subunit OS=Sulfolobus acidocaldarius (strain ATCC 33909 / DSM 639 / JCM 8929 / NBRC 15157 / NCIMB 11770) GN=porC PE=4 SV=1	10	174	10	175	PF01558.15	POR	Family	1	176	183	120.4	8e-35	1	No_clan
tr|Q4J6R8|Q4J6R8_SULAC Indolepyruvate ferredoxin oxidoreductase beta OS=Sulfolobus acidocaldarius (strain ATCC 33909 / DSM 639 / JCM 8929 / NBRC 15157 / NCIMB 11770) GN=iorB PE=4 SV=1	12	180	12	182	PF01558.15	POR	Family	1	175	176	121.3	4.2e-35	1	No_clan
tr|Q4JC51|Q4JC51_SULAC 2-oxoacid-ferredoxin oxidoreductase, alfa domain OS=Sulfolobus acidocaldarius (strain ATCC 33909 / DSM 639 / JCM 8929 / NBRC 15157 / NCIMB 11770) GN=korA PE=4 SV=1	7	207	4	207	PF01558.15	POR	Family	2	177	206	121.8	3e-35	1	No_clan
tr|Q4J6I9|Q4J6I9_SULAC Pyruvate flavodoxin/ferredoxin oxidoreductase OS=Sulfolobus acidocaldarius (strain ATCC 33909 / DSM 639 / JCM 8929 / NBRC 15157 / NCIMB 11770) GN=Saci_2306 PE=4 SV=1	236	477	235	484	PF01855.16	POR_N	Family	2	225	245	197.3	2.8e-58	1	CL0254
tr|Q4J6P3|Q4J6P3_SULAC Pyruvate synthase alpha chain OS=Sulfolobus acidocaldarius (strain ATCC 33909 / DSM 639 / JCM 8929 / NBRC 15157 / NCIMB 11770) GN=porA PE=4 SV=1	15	236	14	239	PF01855.16	POR_N	Family	2	228	229	229.6	3.7e-68	1	CL0254
tr|Q4J6R6|Q4J6R6_SULAC Indolepyruvate oxidoreductase subunit IorA OS=Sulfolobus acidocaldarius (strain ATCC 33909 / DSM 639 / JCM 8929 / NBRC 15157 / NCIMB 11770) GN=iorA PE=4 SV=1	21	208	19	233	PF01855.16	POR_N	Family	3	201	199	48.9	6.1e-13	1	CL0254
tr|Q4JC51|Q4JC51_SULAC 2-oxoacid-ferredoxin oxidoreductase, alfa domain OS=Sulfolobus acidocaldarius (strain ATCC 33909 / DSM 639 / JCM 8929 / NBRC 15157 / NCIMB 11770) GN=korA PE=4 SV=1	236	476	235	484	PF01855.16	POR_N	Family	2	222	244	206.8	3.5e-61	1	CL0254
tr|Q4JAM6|Q4JAM6_SULAC Porphobilinogen deaminase OS=Sulfolobus acidocaldarius (strain ATCC 33909 / DSM 639 / JCM 8929 / NBRC 15157 / NCIMB 11770) GN=pbg PE=4 SV=1	3	200	3	204	PF01379.17	Porphobil_deam	Domain	1	192	199	193	3.9e-57	1	No_clan
tr|Q4JAM6|Q4JAM6_SULAC Porphobilinogen deaminase OS=Sulfolobus acidocaldarius (strain ATCC 33909 / DSM 639 / JCM 8929 / NBRC 15157 / NCIMB 11770) GN=pbg PE=4 SV=1	216	284	215	285	PF03900.12	Porphobil_deamC	Domain	2	74	73	34	2.5e-08	1	No_clan
tr|Q4J8Y3|Q4J8Y3_SULAC Phosphoenolpyruvate synthase OS=Sulfolobus acidocaldarius (strain ATCC 33909 / DSM 639 / JCM 8929 / NBRC 15157 / NCIMB 11770) GN=Saci_1417 PE=3 SV=1	27	340	26	345	PF01326.16	PPDK_N	Family	2	322	324	380.7	5.5e-114	1	No_clan
tr|Q4J7B7|Q4J7B7_SULAC Conserved protein OS=Sulfolobus acidocaldarius (strain ATCC 33909 / DSM 639 / JCM 8929 / NBRC 15157 / NCIMB 11770) GN=Saci_2018 PE=4 SV=1	24	287	17	291	PF02541.13	Ppx-GppA	Family	8	280	273	139.6	1.2e-40	1	CL0108
tr|Q4JA44|Q4JA44_SULAC Conserved protein OS=Sulfolobus acidocaldarius (strain ATCC 33909 / DSM 639 / JCM 8929 / NBRC 15157 / NCIMB 11770) GN=Saci_0974 PE=4 SV=1	33	93	14	93	PF05402.9	PqqD	Family	5	67	63	48.3	8e-13	1	No_clan
tr|Q4J8I6|Q4J8I6_SULAC Phosphoribosyl-AMP cyclohydrolase OS=Sulfolobus acidocaldarius (strain ATCC 33909 / DSM 639 / JCM 8929 / NBRC 15157 / NCIMB 11770) GN=hisI PE=4 SV=1	43	116	43	116	PF01502.15	PRA-CH	Family	1	74	74	104.5	1.7e-30	1	No_clan
sp|Q4J8X6|TRPF_SULAC N-(5'-phosphoribosyl)anthranilate isomerase OS=Sulfolobus acidocaldarius (strain ATCC 33909 / DSM 639 / JCM 8929 / NBRC 15157 / NCIMB 11770) GN=trpF PE=3 SV=1	4	190	4	191	PF00697.19	PRAI	Domain	1	193	195	97.1	1e-27	1	CL0036
sp|Q4J8I7|HIS2_SULAC Phosphoribosyl-ATP pyrophosphatase OS=Sulfolobus acidocaldarius (strain ATCC 33909 / DSM 639 / JCM 8929 / NBRC 15157 / NCIMB 11770) GN=hisE PE=3 SV=1	8	92	6	93	PF01503.14	PRA-PH	Family	3	82	85	50.4	2.1e-13	1	CL0231
sp|P38617|PFDA_SULAC Prefoldin subunit alpha OS=Sulfolobus acidocaldarius (strain ATCC 33909 / DSM 639 / JCM 8929 / NBRC 15157 / NCIMB 11770) GN=pfdA PE=3 SV=1	24	142	24	143	PF02996.14	Prefoldin	Family	1	119	119	93	1.1e-26	1	CL0200
sp|Q4JB32|PFDB_SULAC Prefoldin subunit beta OS=Sulfolobus acidocaldarius (strain ATCC 33909 / DSM 639 / JCM 8929 / NBRC 15157 / NCIMB 11770) GN=pfdB PE=3 SV=1	10	114	10	115	PF01920.17	Prefoldin_2	Family	1	105	105	81.2	4.1e-23	1	CL0200
sp|Q9HH76|UPPS_SULAC Tritrans,polycis-undecaprenyl-diphosphate synthase (GGDP specific) OS=Sulfolobus acidocaldarius (strain ATCC 33909 / DSM 639 / JCM 8929 / NBRC 15157 / NCIMB 11770) GN=uppS PE=1 SV=1	38	261	38	261	PF01255.16	Prenyltransf	Family	1	225	229	229.2	3.9e-68	1	No_clan
sp|O08359|PYRE_SULAC Orotate phosphoribosyltransferase OS=Sulfolobus acidocaldarius (strain ATCC 33909 / DSM 639 / JCM 8929 / NBRC 15157 / NCIMB 11770) GN=pyrE PE=3 SV=1	54	153	33	170	PF00156.24	Pribosyltran	Domain	26	135	110	78.1	4.7e-22	1	CL0533
sp|Q4J9A6|KPRS_SULAC Ribose-phosphate pyrophosphokinase OS=Sulfolobus acidocaldarius (strain ATCC 33909 / DSM 639 / JCM 8929 / NBRC 15157 / NCIMB 11770) GN=prs PE=3 SV=1	156	250	133	281	PF00156.24	Pribosyltran	Domain	28	125	101	61.5	5.9e-17	1	CL0533
tr|Q4J8F7|Q4J8F7_SULAC Amidophosphoribosyltransferase OS=Sulfolobus acidocaldarius (strain ATCC 33909 / DSM 639 / JCM 8929 / NBRC 15157 / NCIMB 11770) GN=purF-1 PE=3 SV=1	253	359	242	365	PF00156.24	Pribosyltran	Domain	22	120	107	36.7	2.5e-09	1	CL0533
tr|Q4J8F6|Q4J8F6_SULAC Glutamine phosphoribosylpyrophosphate amidotransferase OS=Sulfolobus acidocaldarius (strain ATCC 33909 / DSM 639 / JCM 8929 / NBRC 15157 / NCIMB 11770) GN=purF-2 PE=4 SV=1	225	333	209	336	PF00156.24	Pribosyltran	Domain	19	120	117	30.5	2e-07	1	CL0533
tr|Q4JAU8|Q4JAU8_SULAC Conserved Archaeal protein OS=Sulfolobus acidocaldarius (strain ATCC 33909 / DSM 639 / JCM 8929 / NBRC 15157 / NCIMB 11770) GN=Saci_0701 PE=4 SV=1	100	234	93	243	PF00156.24	Pribosyltran	Domain	9	136	137	58.9	3.7e-16	1	CL0533
tr|Q4JA92|Q4JA92_SULAC Phosphoribosyltransferase OS=Sulfolobus acidocaldarius (strain ATCC 33909 / DSM 639 / JCM 8929 / NBRC 15157 / NCIMB 11770) GN=Saci_0925 PE=4 SV=1	6	145	3	149	PF00156.24	Pribosyltran	Domain	4	150	149	81.9	3e-23	1	CL0533
tr|Q4JA22|Q4JA22_SULAC Purine phosphoribosyltransferase OS=Sulfolobus acidocaldarius (strain ATCC 33909 / DSM 639 / JCM 8929 / NBRC 15157 / NCIMB 11770) GN=Saci_0998 PE=4 SV=1	23	138	11	159	PF00156.24	Pribosyltran	Domain	21	135	118	60.8	9.9e-17	1	CL0533
sp|Q4J9A6|KPRS_SULAC Ribose-phosphate pyrophosphokinase OS=Sulfolobus acidocaldarius (strain ATCC 33909 / DSM 639 / JCM 8929 / NBRC 15157 / NCIMB 11770) GN=prs PE=3 SV=1	1	117	1	117	PF13793.3	Pribosyltran_N	Domain	1	116	117	94.8	2.9e-27	1	No_clan
tr|Q4J9N4|Q4J9N4_SULAC Conserved protein OS=Sulfolobus acidocaldarius (strain ATCC 33909 / DSM 639 / JCM 8929 / NBRC 15157 / NCIMB 11770) GN=Saci_1147 PE=4 SV=1	39	143	35	152	PF09286.8	Pro-kuma_activ	Domain	5	117	113	41.1	1.9e-10	1	CL0570
tr|Q4J6L8|Q4J6L8_SULAC Conserved Archaeal membrane protein OS=Sulfolobus acidocaldarius (strain ATCC 33909 / DSM 639 / JCM 8929 / NBRC 15157 / NCIMB 11770) GN=Saci_2277 PE=4 SV=1	40	162	39	180	PF09286.8	Pro-kuma_activ	Domain	2	127	127	88.3	5.2e-25	1	CL0570
sp|Q4J8L4|SYP_SULAC Proline--tRNA ligase OS=Sulfolobus acidocaldarius (strain ATCC 33909 / DSM 639 / JCM 8929 / NBRC 15157 / NCIMB 11770) GN=proS PE=3 SV=1	415	483	414	483	PF09180.8	ProRS-C_1	Domain	2	69	69	57.5	1e-15	1	No_clan
sp|Q4JAY3|PSB1_SULAC Proteasome subunit beta 1 OS=Sulfolobus acidocaldarius (strain ATCC 33909 / DSM 639 / JCM 8929 / NBRC 15157 / NCIMB 11770) GN=psmB1 PE=3 SV=1	6	183	3	183	PF00227.23	Proteasome	Domain	5	190	186	170.6	2.3e-50	1	CL0052
sp|Q4JAA8|PSB2_SULAC Proteasome subunit beta 2 OS=Sulfolobus acidocaldarius (strain ATCC 33909 / DSM 639 / JCM 8929 / NBRC 15157 / NCIMB 11770) GN=psmB2 PE=3 SV=1	9	187	7	188	PF00227.23	Proteasome	Domain	3	189	187	175.5	7.1e-52	1	CL0052
sp|Q4JB24|PSA_SULAC Proteasome subunit alpha OS=Sulfolobus acidocaldarius (strain ATCC 33909 / DSM 639 / JCM 8929 / NBRC 15157 / NCIMB 11770) GN=psmA PE=3 SV=1	33	219	33	220	PF00227.23	Proteasome	Domain	1	189	190	199.6	2.9e-59	1	CL0052
sp|Q4JB24|PSA_SULAC Proteasome subunit alpha OS=Sulfolobus acidocaldarius (strain ATCC 33909 / DSM 639 / JCM 8929 / NBRC 15157 / NCIMB 11770) GN=psmA PE=3 SV=1	10	32	10	32	PF10584.6	Proteasome_A_N	Domain	1	23	23	48.3	5e-13	1	No_clan
tr|Q4J6G1|Q4J6G1_SULAC NADH-quinone oxidoreductase chain 14 OS=Sulfolobus acidocaldarius (strain ATCC 33909 / DSM 639 / JCM 8929 / NBRC 15157 / NCIMB 11770) GN=nqo14 PE=4 SV=1	118	409	118	411	PF00361.17	Proton_antipo_M	Family	1	291	301	145.4	1.8e-42	1	CL0425
tr|Q4J6G0|Q4J6G0_SULAC Membrane linked NADH-ubiquinone oxidoreductase OS=Sulfolobus acidocaldarius (strain ATCC 33909 / DSM 639 / JCM 8929 / NBRC 15157 / NCIMB 11770) GN=nqo12 PE=4 SV=1	123	408	122	428	PF00361.17	Proton_antipo_M	Family	2	279	289	153.1	8.1e-45	1	CL0425
tr|Q4J6G0|Q4J6G0_SULAC Membrane linked NADH-ubiquinone oxidoreductase OS=Sulfolobus acidocaldarius (strain ATCC 33909 / DSM 639 / JCM 8929 / NBRC 15157 / NCIMB 11770) GN=nqo12 PE=4 SV=1	672	948	662	955	PF00361.17	Proton_antipo_M	Family	32	286	279	106.5	1.3e-30	1	CL0425
tr|Q4J6G0|Q4J6G0_SULAC Membrane linked NADH-ubiquinone oxidoreductase OS=Sulfolobus acidocaldarius (strain ATCC 33909 / DSM 639 / JCM 8929 / NBRC 15157 / NCIMB 11770) GN=nqo12 PE=4 SV=1	566	608	558	612	PF00662.17	Proton_antipo_N	Family	14	56	43	25.8	7.5e-06	1	No_clan
tr|Q4J6Z8|Q4J6Z8_SULAC Parathion hydrolase OS=Sulfolobus acidocaldarius (strain ATCC 33909 / DSM 639 / JCM 8929 / NBRC 15157 / NCIMB 11770) GN=pte PE=4 SV=1	12	314	12	315	PF02126.15	PTE	Domain	1	297	304	275.6	4.8e-82	1	CL0034
[truncated: 560 more rows]

## Sheet: S. acidocaldarius select
<seq id>	<alignment start>	<alignment end>	<envelope start>	<envelope end>	<hmm acc>	<hmm name>	<type>	<hmm start>	<hmm end>	<hmm length>	<bit score>	<E-value>	<significance>	<clan>
[truncated: 19 more rows]

[truncated: 4 more sheets: S. solfaticus, S. solfataricus select, H. volcaniii, H. volcanii select]
